# Supplementary material for: Loss of Rab44 attenuates ovalbumin-induced allergic airway inflammation by modulating immune responses and eosinophil function
Source: Front Immunol. 2026 May 21;17:1820891. doi: 10.3389/fimmu.2026.1820891 (PMC13250941; doi:10.3389/fimmu.2026.1820891)
Supplement: Supplementary file 1 [file Table1.xlsx]

## Sheet: DEG Normal 
GeneID	logFC	logCPM	PValue	FDR	Chr	Start	End	Strand	Gene_Type	Gene_Symbol	Entrez_Gene_ID	Ensembl_ID	Locus_Tag	Old_Locus_Tag	Description	Cellular_Component_ID	Cellular_Component_Term	Molecular_Function_ID	Molecular_Function_Term	Biological_Process_ID	Biological_Process_Term	Cont_Wt	Cont_KO
Cyp1a1	5.73661	6.5789	1.30129e-109	3.39806e-105	chr9	57595211	57611107	+	PROTEIN_CODING	Cyp1a1	13076	ENSMUSG00000032315			cytochrome P450, family 1, subfamily a, polypeptide 1	GO:0005739, GO:0016020, GO:0005783, GO:0005789, GO:0005743, GO:0005737	mitochondrion, membrane, endoplasmic reticulum, endoplasmic reticulum membrane, mitochondrial inner membrane, cytoplasm	GO:0070576, GO:0101020, GO:0005506, GO:0019899, GO:0120319, GO:0016705, GO:0016712, GO:0030544, GO:0016829, GO:0051879, GO:0020037, GO:0106256, GO:0101021, GO:0008391, GO:0016679, GO:0008395, GO:0004497, GO:0016491, GO:0046872, GO:0032451, GO:0016711, GO:0102033	vitamin D 24-hydroxylase activity, estrogen 16-alpha-hydroxylase activity, iron ion binding, enzyme binding, long-chain fatty acid omega-1 hydroxylase activity, oxidoreductase activity, acting on paired donors, with incorporation or reduction of molecular oxygen, oxidoreductase activity, acting on paired donors, with incorporation or reduction of molecular oxygen, reduced flavin or flavoprotein a…	GO:1901497, GO:0006631, GO:1904612, GO:0008210, GO:0010041, GO:0042359, GO:0048565, GO:0017143, GO:0009804, GO:0042178, GO:0018958, GO:0032094, GO:0046685, GO:0046209, GO:0008202, GO:0009404, GO:0009308, GO:0006805, GO:0009410, GO:0006706, GO:0032496, GO:0009635, GO:0009624, GO:1904681, GO:0033595, GO:0048771, GO:1900087, GO:0035902, GO:0042904, GO:0055093, GO:0001666, GO:0060137, GO:1904010, GO:…	response to diphenyl ether, fatty acid metabolic process, response to 2,3,7,8-tetrachlorodibenzodioxine, estrogen metabolic process, response to iron(III) ion, vitamin D metabolic process, digestive tract development, insecticide metabolic process, coumarin metabolic process, xenobiotic catabolic process, phenol-containing compound metabolic process, response to food, response to arsenic-containi…	3.51424	187.731
Rab44	-7.73959	2.76354	9.67318e-45	1.26298e-40	chr17	29333102	29367966	+	PROTEIN_CODING	Rab44	442827	ENSMUSG00000064147			RAB44, member RAS oncogene family	GO:0031901, GO:0005765, GO:0005886, GO:0031902, GO:0016020, GO:0005789, GO:0000139	early endosome membrane, lysosomal membrane, plasma membrane, late endosome membrane, membrane, endoplasmic reticulum membrane, Golgi membrane	GO:0003924, GO:0005525, GO:0000166, GO:0003925, GO:0005515	GTPase activity, GTP binding, nucleotide binding, G protein activity, protein binding	GO:0043303, GO:0045672, GO:0002553, GO:0045671, GO:0016192, GO:0097279	mast cell degranulation, positive regulation of osteoclast differentiation, histamine secretion by mast cell, negative regulation of osteoclast differentiation, vesicle-mediated transport, histamine secretion mediated by IgE immunoglobulin	13.1653	0.0549243
Cyp26b1	2.54363	5.74876	1.18698e-32	1.03318e-28	chr6	84548396	84570890	-	PROTEIN_CODING	Cyp26b1	232174	ENSMUSG00000063415			cytochrome P450, family 26, subfamily b, polypeptide 1	GO:0016020, GO:0005783, GO:0005737, GO:0005789	membrane, endoplasmic reticulum, cytoplasm, endoplasmic reticulum membrane	GO:0062183, GO:0005506, GO:0020037, GO:0016709, GO:0008401, GO:0004497, GO:0016491, GO:0046872, GO:0016705, GO:0001972	all-trans retinoic acid 18-hydroxylase activity, iron ion binding, heme binding, oxidoreductase activity, acting on paired donors, with incorporation or reduction of molecular oxygen, NAD(P)H as one donor, and incorporation of one atom of oxygen, retinoic acid 4-hydroxylase activity, monooxygenase activity, oxidoreductase activity, metal ion binding, oxidoreductase activity, acting on paired dono…	GO:0006954, GO:0061436, GO:0045580, GO:0009954, GO:0048387, GO:0007140, GO:0042573, GO:0001709, GO:0030326, GO:0032526, GO:0048385, GO:0034653, GO:0001822, GO:0060349, GO:0001768, GO:2001037, GO:0006805, GO:0070268, GO:0048384, GO:0071300, GO:0007283, GO:0043587, GO:0033189, GO:0010628, GO:0006629, GO:0007417	inflammatory response, establishment of skin barrier, regulation of T cell differentiation, proximal/distal pattern formation, negative regulation of retinoic acid receptor signaling pathway, male meiotic nuclear division, retinoic acid metabolic process, cell fate determination, embryonic limb morphogenesis, response to retinoic acid, regulation of retinoic acid receptor signaling pathway, retin…	15.7354	91.7784
Ces1g	2.03813	4.52889	1.27985e-19	8.35518e-16	chr8	94028997	94063837	-	PROTEIN_CODING	Ces1g	12623	ENSMUSG00000057074			carboxylesterase 1G	GO:0005788, GO:0005783, GO:0005737, GO:0005811	endoplasmic reticulum lumen, endoplasmic reticulum, cytoplasm, lipid droplet	GO:0052689, GO:0016787, GO:0004771, GO:0106435, GO:0050253	carboxylic ester hydrolase activity, hydrolase activity, sterol ester esterase activity, carboxylesterase activity, retinyl-palmitate esterase activity	GO:0043691, GO:0090207, GO:0070857, GO:0034378, GO:0090320, GO:0090205, GO:0010887, GO:0010468, GO:0010875, GO:0016042, GO:0009617, GO:0008203, GO:0120188, GO:0006629	reverse cholesterol transport, regulation of triglyceride metabolic process, regulation of bile acid biosynthetic process, chylomicron assembly, regulation of chylomicron remnant clearance, positive regulation of cholesterol metabolic process, negative regulation of cholesterol storage, regulation of gene expression, positive regulation of cholesterol efflux, lipid catabolic process, response to …	9.02164	37.0739
Rps27rt	1.66307	6.54316	7.63056e-17	3.39139e-13	chr9	114811434	114811807	-	PROTEIN_CODING	Rps27rt	100043813	ENSMUSG00000050621			ribosomal protein S27, retrogene							44.7411	141.705
Eif2s3y	1.7312	5.49264	7.79243e-17	3.39139e-13	chrY	1010562	1049136	+	PROTEIN_CODING	Eif2s3y	26908	ENSMUSG00000069049			eukaryotic translation initiation factor 2, subunit 3, structural gene Y-linked	GO:0005850, GO:0005737	eukaryotic translation initiation factor 2 complex, cytoplasm	GO:0016787, GO:0003743, GO:0000049, GO:0003924, GO:0005525, GO:0000166, GO:0008135	hydrolase activity, translation initiation factor activity, tRNA binding, GTPase activity, GTP binding, nucleotide binding, translation factor activity, RNA binding	GO:0001731, GO:0007283, GO:0002183, GO:0006412, GO:0006413, GO:2000020	formation of translation preinitiation complex, spermatogenesis, cytoplasmic translational initiation, translation, translational initiation, positive regulation of male gonad development	20.8232	69.1496
Igkv4-59	4.11956	1.34279	9.20141e-17	3.43252e-13	chr6	69415202	69415725	-	OTHER	Igkv4-59	667683	ENSMUSG00000094006			immunoglobulin kappa variable 4-59	GO:0019814	immunoglobulin complex			GO:0006955, GO:0002376, GO:0002250	immune response, immune system process, adaptive immune response	0.262257	4.66856
Il36g	3.08042	1.83363	1.00256e-15	3.27248e-12	chr2	24076488	24083579	+	PROTEIN_CODING	Il36g	215257	ENSMUSG00000044103			interleukin 36G	GO:0005829, GO:0005886, GO:0005654, GO:0005576, GO:0005615, GO:0005737	cytosol, plasma membrane, nucleoplasm, extracellular region, extracellular space, cytoplasm	GO:0005125	cytokine activity	GO:0045662, GO:0019221, GO:0071222, GO:0002376, GO:0006954, GO:0045087, GO:0032755, GO:0001819, GO:0006955, GO:1901740	negative regulation of myoblast differentiation, cytokine-mediated signaling pathway, cellular response to lipopolysaccharide, immune system process, inflammatory response, innate immune response, positive regulation of interleukin-6 production, positive regulation of cytokine production, immune response, negative regulation of myoblast fusion	0.73432	6.26136
Hspa1b	1.79738	4.27967	2.35556e-15	6.83452e-12	chr17	35175405	35178214	-	PROTEIN_CODING	Hspa1b	15511	ENSMUSG00000090877			heat shock protein 1B	GO:0044297, GO:0005829, GO:0032991, GO:0005739, GO:0045121, GO:0005759, GO:0005813, GO:0048471, GO:1990904, GO:0005634, GO:0016323, GO:0016324, GO:0005856, GO:0016607, GO:0005737, GO:0002199, GO:0016234, GO:0005886, GO:0005814, GO:0016235	cell body, cytosol, protein-containing complex, mitochondrion, membrane raft, mitochondrial matrix, centrosome, perinuclear region of cytoplasm, ribonucleoprotein complex, nucleus, basolateral plasma membrane, apical plasma membrane, cytoskeleton, nuclear speck, cytoplasm, zona pellucida receptor complex, inclusion body, plasma membrane, centriole, aggresome	GO:0005524, GO:0001664, GO:0051082, GO:0016887, GO:0140662, GO:0140545, GO:0005102, GO:0002020, GO:0019899, GO:0000166, GO:0055131, GO:0031072, GO:0042826, GO:0051059, GO:0031625, GO:0044183, GO:0005515	ATP binding, G protein-coupled receptor binding, unfolded protein binding, ATP hydrolysis activity, ATP-dependent protein folding chaperone, ATP-dependent protein disaggregase activity, signaling receptor binding, protease binding, enzyme binding, nucleotide binding, C3HC4-type RING finger domain binding, heat shock protein binding, histone deacetylase binding, NF-kappaB binding, ubiquitin protei…	GO:0050821, GO:0045648, GO:0031397, GO:0032757, GO:0090084, GO:0070370, GO:0043066, GO:0090063, GO:1901673, GO:0008285, GO:0030308, GO:0042026, GO:0034605, GO:0070434, GO:0007339, GO:0031396, GO:0032436, GO:1903265, GO:2001240, GO:0006402, GO:0009408, GO:0006457, GO:0010628, GO:0046034	protein stabilization, positive regulation of erythrocyte differentiation, negative regulation of protein ubiquitination, positive regulation of interleukin-8 production, negative regulation of inclusion body assembly, cellular heat acclimation, negative regulation of apoptotic process, positive regulation of microtubule nucleation, regulation of mitotic spindle assembly, negative regulation of c…	8.65448	30.0985
Capn11	4.76161	0.716757	1.90048e-13	4.96272e-10	chr17	45941117	45970400	-	PROTEIN_CODING	Capn11	268958	ENSMUSG00000058626			calpain 11	GO:0001669, GO:0031410, GO:0005737	acrosomal vesicle, cytoplasmic vesicle, cytoplasm	GO:0005509, GO:0016787, GO:0008233, GO:0008234, GO:0046872, GO:0004198	calcium ion binding, hydrolase activity, peptidase activity, cysteine-type peptidase activity, metal ion binding, calcium-dependent cysteine-type endopeptidase activity	GO:0006508	proteolysis	0.104903	3.02083
Slc7a11	2.14468	2.62944	2.79691e-13	6.63962e-10	chr3	50319385	50403947	-	PROTEIN_CODING	Slc7a11	26570	ENSMUSG00000027737			solute carrier family 7 (cationic amino acid transporter, y+ system), member 11	GO:0009986, GO:0045177, GO:0005765, GO:0016020, GO:0031528, GO:0042995, GO:0031526, GO:0097449, GO:0005886	cell surface, apical part of cell, lysosomal membrane, membrane, microvillus membrane, cell projection, brush border membrane, astrocyte projection, plasma membrane	GO:0022840, GO:0015252, GO:0015179, GO:0140926, GO:0022857, GO:0015327	leak channel activity, proton channel activity, L-amino acid transmembrane transporter activity, L-kynurenine transmembrane transporter activity, transmembrane transporter activity, cystine:glutamate antiporter activity	GO:0051775, GO:1901494, GO:2000211, GO:0008542, GO:0030534, GO:0060173, GO:0042127, GO:1900407, GO:0021591, GO:0015811, GO:0110076, GO:0035752, GO:0140924, GO:0003333, GO:0006865, GO:0098712, GO:1903786, GO:0034599, GO:0006749, GO:1902600, GO:0034775, GO:0090461, GO:0009636, GO:0070527, GO:0050804, GO:0140206, GO:0055085, GO:0007420, GO:0033029, GO:0050807, GO:0043067, GO:0048286, GO:1904717, GO:…	response to redox state, regulation of cysteine metabolic process, regulation of glutamate metabolic process, visual learning, adult behavior, limb development, regulation of cell population proliferation, regulation of cellular response to oxidative stress, ventricular system development, L-cystine transport, negative regulation of ferroptosis, lysosomal lumen pH elevation, L-kynurenine transmem…	2.25541	9.99621
Hspa1a	1.61311	4.3722	4.50552e-13	9.80438e-10	chr17	35188335	35191132	-	PROTEIN_CODING	Hspa1a	193740	ENSMUSG00000091971			heat shock protein 1A	GO:0005739, GO:0048471, GO:0005634, GO:0016323, GO:0016324, GO:0008180, GO:0005576, GO:0016234, GO:0005829, GO:0032991, GO:0045121, GO:0005813, GO:1990904, GO:0005856, GO:0005615, GO:0016607, GO:0005737, GO:0005886, GO:0005814, GO:0016235	mitochondrion, perinuclear region of cytoplasm, nucleus, basolateral plasma membrane, apical plasma membrane, COP9 signalosome, extracellular region, inclusion body, cytosol, protein-containing complex, membrane raft, centrosome, ribonucleoprotein complex, cytoskeleton, extracellular space, nuclear speck, cytoplasm, plasma membrane, centriole, aggresome	GO:0031249, GO:0097718, GO:0001664, GO:0016887, GO:0002020, GO:0019899, GO:0000166, GO:0048018, GO:0031072, GO:0005515, GO:0051787, GO:0005524, GO:0051082, GO:0038177, GO:0140662, GO:0140545, GO:0005102, GO:0003714, GO:0055131, GO:0042826, GO:0031625, GO:0044183, GO:0051059	denatured protein binding, disordered domain specific binding, G protein-coupled receptor binding, ATP hydrolysis activity, protease binding, enzyme binding, nucleotide binding, receptor ligand activity, heat shock protein binding, protein binding, misfolded protein binding, ATP binding, unfolded protein binding, death receptor agonist activity, ATP-dependent protein folding chaperone, ATP-depend…	GO:0050821, GO:0030512, GO:0045648, GO:0032757, GO:0090084, GO:0031397, GO:0070370, GO:0043066, GO:0000122, GO:0070434, GO:0006281, GO:0006402, GO:0006986, GO:0000723, GO:0030968, GO:1901029, GO:0090063, GO:1901673, GO:1902236, GO:0008285, GO:0030308, GO:0042026, GO:0034605, GO:0031396, GO:0034620, GO:0033120, GO:0032436, GO:1903265, GO:2001240, GO:0009408, GO:0006457, GO:0007041, GO:0010628, GO:…	protein stabilization, negative regulation of transforming growth factor beta receptor signaling pathway, positive regulation of erythrocyte differentiation, positive regulation of interleukin-8 production, negative regulation of inclusion body assembly, negative regulation of protein ubiquitination, cellular heat acclimation, negative regulation of apoptotic process, negative regulation of trans…	10.1756	31.1421
Sumo2	-1.42416	6.5876	6.03843e-13	1.21293e-09	chr11	115413935	115427056	-	PROTEIN_CODING	Sumo2	170930	ENSMUSG00000020738			small ubiquitin-like modifier 2	GO:0016605, GO:0098978, GO:0099523, GO:0098686, GO:0099524, GO:0005654, GO:0098982, GO:0098794, GO:0098793, GO:0005634	PML body, glutamatergic synapse, presynaptic cytosol, hippocampal mossy fiber to CA3 synapse, postsynaptic cytosol, nucleoplasm, GABA-ergic synapse, postsynapse, presynapse, nucleus	GO:0044389, GO:0046965, GO:0031386, GO:0019789, GO:0031625, GO:0005515	ubiquitin-like protein ligase binding, nuclear retinoid X receptor binding, protein tag activity, SUMO transferase activity, ubiquitin protein ligase binding, protein binding	GO:0032436, GO:0016925, GO:0045944	positive regulation of proteasomal ubiquitin-dependent protein catabolic process, protein sumoylation, positive regulation of transcription by RNA polymerase II	139.888	52.1231
Nqo1	1.61262	4.25615	8.03458e-13	1.49862e-09	chr8	108114856	108139012	-	PROTEIN_CODING	Nqo1	18104	ENSMUSG00000003849			NAD(P)H dehydrogenase, quinone 1	GO:0005829, GO:0030425, GO:0005737, GO:0043025, GO:0005634	cytosol, dendrite, cytoplasm, neuronal cell body, nucleus	GO:0004784, GO:0050136, GO:0042802, GO:0008753, GO:0016491, GO:0003955, GO:0005515	superoxide dismutase activity, NADH dehydrogenase (quinone) (non-electrogenic) activity, identical protein binding, NADPH dehydrogenase (quinone) activity, oxidoreductase activity, NAD(P)H dehydrogenase (quinone) activity, protein binding	GO:0045454, GO:0070301, GO:0006743, GO:0045087, GO:0006979, GO:0043066, GO:0034599, GO:0042373, GO:0000209, GO:0009410, GO:0043525, GO:0030163, GO:0019430, GO:0061771, GO:0006801, GO:1904844, GO:1902690, GO:0032496, GO:0110076, GO:0042177, GO:0042360	cell redox homeostasis, cellular response to hydrogen peroxide, ubiquinone metabolic process, innate immune response, response to oxidative stress, negative regulation of apoptotic process, cellular response to oxidative stress, vitamin K metabolic process, protein polyubiquitination, response to xenobiotic stimulus, positive regulation of neuron apoptotic process, protein catabolic process, remo…	9.3888	28.7254
Gm5930	-2.10025	2.64653	9.58197e-13	1.66809e-09	chr14	44568234	44621893	-	PROTEIN_CODING	Gm5930	546250	ENSMUSG00000079267			predicted gene 5930	GO:0016020	membrane					9.91332	2.30682
Igkv4-57	2.89452	1.45986	2.56034e-12	4.17863e-09	chr6	69552959	69553484	-	OTHER	Igkv4-57	235952	ENSMUSG00000076556			immunoglobulin kappa variable 4-57	GO:0019814	immunoglobulin complex			GO:0006955, GO:0002376, GO:0002250	immune response, immune system process, adaptive immune response	0.629417	4.72349
Xlr3b	2.41904	1.96842	2.91345e-12	4.47523e-09	chrX	72235817	72246927	+	PROTEIN_CODING	Xlr3b	574437	ENSMUSG00000073125			X-linked lymphocyte-regulated 3B	GO:0000795	synaptonemal complex	GO:0003674	molecular_function	GO:0051965, GO:0007286, GO:0061003, GO:0051321	positive regulation of synapse assembly, spermatid development, positive regulation of dendritic spine morphogenesis, meiotic cell cycle	1.20638	6.48106
Erdr1x	-3.0684	1.31221	6.46307e-12	9.37613e-09	chrX	168793522	168801793	+	PROTEIN_CODING	Erdr1x	170942				erythroid differentiation regulator 1 x							4.19611	0.494318
Fos	1.31252	6.95777	1.89113e-11	2.5991e-08	chr12	85520664	85524048	+	PROTEIN_CODING	Fos	14281	ENSMUSG00000021250			FBJ osteosarcoma oncogene	GO:0016363, GO:0005634, GO:0005783, GO:0032993, GO:0005829, GO:0035976, GO:0005654, GO:0090575, GO:0005737, GO:0005667	nuclear matrix, nucleus, endoplasmic reticulum, protein-DNA complex, cytosol, transcription factor AP-1 complex, nucleoplasm, RNA polymerase II transcription regulator complex, cytoplasm, transcription regulator complex	GO:0000976, GO:0003682, GO:0070412, GO:0005515, GO:0001221, GO:0042802, GO:1990841, GO:0003677, GO:0000979, GO:0043565, GO:1990837, GO:0061629, GO:0001228, GO:0000978, GO:0003690, GO:0000981, GO:0044877, GO:0003700	transcription cis-regulatory region binding, chromatin binding, R-SMAD binding, protein binding, transcription coregulator binding, identical protein binding, promoter-specific chromatin binding, DNA binding, RNA polymerase II core promoter sequence-specific DNA binding, sequence-specific DNA binding, sequence-specific double-stranded DNA binding, RNA polymerase II-specific DNA-binding transcript…	GO:0051591, GO:0051412, GO:0021987, GO:0035914, GO:0045893, GO:0060395, GO:1990646, GO:0071277, GO:0072375, GO:0007565, GO:1904628, GO:0071364, GO:0032868, GO:0032870, GO:0071356, GO:0032570, GO:0009410, GO:0071560, GO:0048545, GO:0006355, GO:0010468, GO:0032496, GO:1903131, GO:0006366, GO:0045944, GO:0030182, GO:1902895, GO:0007399, GO:0045471, GO:0045672, GO:0007179, GO:0035902, GO:0034097, GO:…	response to cAMP, response to corticosterone, cerebral cortex development, skeletal muscle cell differentiation, positive regulation of DNA-templated transcription, SMAD protein signal transduction, cellular response to prolactin, cellular response to calcium ion, medium-term memory, female pregnancy, cellular response to phorbol 13-acetate 12-myristate, cellular response to epidermal growth fact…	71.3339	177.186
Lrrn4	1.66565	3.34132	3.67105e-11	4.66747e-08	chr2	132710436	132735930	-	PROTEIN_CODING	Lrrn4	320974	ENSMUSG00000043110			leucine rich repeat neuronal 4	GO:0005886, GO:0016020	plasma membrane, membrane	GO:0003674	molecular_function	GO:0008542, GO:0007616	visual learning, long-term memory	4.82553	15.3239
Ugt1a6a	1.52855	3.95883	3.75356e-11	4.66747e-08	chr1	88062531	88147724	+	PROTEIN_CODING	Ugt1a6a	94284	ENSMUSG00000054545			UDP glucuronosyltransferase 1 family, polypeptide A6A	GO:0032991, GO:0005783, GO:0016020, GO:0005789, GO:0005743	protein-containing complex, endoplasmic reticulum, membrane, endoplasmic reticulum membrane, mitochondrial inner membrane	GO:0019899, GO:0015020, GO:0008194, GO:0046559, GO:0016757, GO:0042803, GO:0046982, GO:0016740, GO:0044877	enzyme binding, glucuronosyltransferase activity, UDP-glycosyltransferase activity, alpha-glucuronidase activity, glycosyltransferase activity, protein homodimerization activity, protein heterodimerization activity, transferase activity, protein-containing complex binding	GO:0006805, GO:0018880, GO:0071385, GO:0019585, GO:0019853	xenobiotic metabolic process, 4-chlorobiphenyl metabolic process, cellular response to glucocorticoid stimulus, glucuronate metabolic process, L-ascorbic acid biosynthetic process	7.97262	23.0133
Ces1f	1.4184	4.61058	5.71337e-11	6.7815e-08	chr8	93982864	94006394	-	PROTEIN_CODING	Ces1f	234564	ENSMUSG00000031725			carboxylesterase 1F	GO:0005829, GO:0005783, GO:0005737, GO:0005811	cytosol, endoplasmic reticulum, cytoplasm, lipid droplet	GO:0052689, GO:0016787, GO:0004771, GO:0047376, GO:0106435, GO:0050253	carboxylic ester hydrolase activity, hydrolase activity, sterol ester esterase activity, all-trans-retinyl-palmitate hydrolase, all-trans-retinol forming activity, carboxylesterase activity, retinyl-palmitate esterase activity	GO:0043691, GO:0070857, GO:0071397, GO:0090205, GO:0010887, GO:0042632, GO:0051791, GO:0071404, GO:0006695, GO:0030855, GO:0010875, GO:0016042, GO:0008203, GO:0120188, GO:0019626, GO:0042572	reverse cholesterol transport, regulation of bile acid biosynthetic process, cellular response to cholesterol, positive regulation of cholesterol metabolic process, negative regulation of cholesterol storage, cholesterol homeostasis, medium-chain fatty acid metabolic process, cellular response to low-density lipoprotein particle stimulus, cholesterol biosynthetic process, epithelial cell differen…	13.2702	35.4811
Gm2026	-5.09384	0.267361	2.01812e-10	2.29127e-07	chr2	175757045	175778388	+	PROTEIN_CODING	Gm2026	100039060	ENSMUSG00000078886			predicted gene 2026							2.09806	0.0549243
Marco	1.4518	3.83503	4.99695e-10	5.43689e-07	chr1	120402267	120432753	-	PROTEIN_CODING	Marco	17167	ENSMUSG00000026390			macrophage receptor with collagenous structure	GO:0005886, GO:0016020, GO:0005581, GO:0005737	plasma membrane, membrane, collagen trimer, cytoplasm	GO:0001540, GO:0038024, GO:0001664	amyloid-beta binding, cargo receptor activity, G protein-coupled receptor binding	GO:0006898, GO:0043277, GO:0002376, GO:0006911, GO:0045087, GO:0070374, GO:0007193, GO:0097242, GO:0006897	receptor-mediated endocytosis, apoptotic cell clearance, immune system process, phagocytosis, engulfment, innate immune response, positive regulation of ERK1 and ERK2 cascade, adenylate cyclase-inhibiting G protein-coupled receptor signaling pathway, amyloid-beta clearance, endocytosis	7.60546	20.8163
Siglech	1.73136	2.54999	2.03378e-09	2.12432e-06	chr7	55417916	55429196	+	PROTEIN_CODING	Siglech	233274	ENSMUSG00000051504			sialic acid binding Ig-like lectin H	GO:0009986, GO:0005794, GO:0005777, GO:0005886, GO:0016020	cell surface, Golgi apparatus, peroxisome, plasma membrane, membrane	GO:0019903, GO:0038024, GO:0033691, GO:0030246, GO:0048029, GO:0008160	protein phosphatase binding, cargo receptor activity, sialic acid binding, carbohydrate binding, monosaccharide binding, protein tyrosine phosphatase activator activity	GO:0006898, GO:0002765, GO:0050728, GO:0032720, GO:0051649, GO:0098609, GO:0050714, GO:0007155, GO:0038094, GO:0150102, GO:0032717, GO:0032691	receptor-mediated endocytosis, immune response-inhibiting signal transduction, negative regulation of inflammatory response, negative regulation of tumor necrosis factor production, establishment of localization in cell, cell-cell adhesion, positive regulation of protein secretion, cell adhesion, Fc-gamma receptor signaling pathway, negative regulation of monocyte activation, negative regulation …	2.67502	8.89773
Gm15501	1.45765	3.36316	4.14531e-09	4.16332e-06	chr7	92828169	92833383	-	PROTEIN_CODING	Gm15501	100040298	ENSMUSG00000087412,ENSMUSG00000121797			predicted pseudogene 15501							5.45495	14.9943
Lama1	2.1468	1.55462	9.09144e-09	8.79277e-06	chr17	68004129	68129640	+	PROTEIN_CODING	Lama1	16772	ENSMUSG00000032796			laminin, alpha 1	GO:0005911, GO:0016020, GO:0031012, GO:0005576, GO:0005606, GO:0005615, GO:0043256, GO:0030054, GO:0098637, GO:0005608, GO:0005604	cell-cell junction, membrane, extracellular matrix, extracellular region, laminin-1 complex, extracellular space, laminin complex, cell junction, protein complex involved in cell-matrix adhesion, laminin-3 complex, basement membrane	GO:0005102, GO:0005201, GO:0043208, GO:0005515	signaling receptor binding, extracellular matrix structural constituent, glycosphingolipid binding, protein binding	GO:0060441, GO:0045198, GO:0051149, GO:0002011, GO:0045785, GO:0009887, GO:0043010, GO:0048514, GO:0045995, GO:0001738, GO:0009888, GO:0060445, GO:0007155, GO:0030334, GO:0072359, GO:0060041, GO:0048754, GO:0031175, GO:0007411, GO:2001046, GO:0110011, GO:0007166, GO:0061304, GO:0030324, GO:0030155	epithelial tube branching involved in lung morphogenesis, establishment of epithelial cell apical/basal polarity, positive regulation of muscle cell differentiation, morphogenesis of an epithelial sheet, positive regulation of cell adhesion, animal organ morphogenesis, camera-type eye development, blood vessel morphogenesis, regulation of embryonic development, morphogenesis of a polarized epithe…	1.04903	4.66856
Rps27	-1.09003	6.72583	2.39875e-08	2.23709e-05	chr3	90119974	90120955	-	PROTEIN_CODING	Rps27	57294	ENSMUSG00000090733			ribosomal protein S27	GO:0005829, GO:0045202, GO:0014069, GO:0022627, GO:0005840, GO:0032040, GO:0098978, GO:0005737, GO:0005730, GO:0022626, GO:0098982, GO:1990904, GO:0098794, GO:0098793, GO:0005634	cytosol, synapse, postsynaptic density, cytosolic small ribosomal subunit, ribosome, small-subunit processome, glutamatergic synapse, cytoplasm, nucleolus, cytosolic ribosome, GABA-ergic synapse, ribonucleoprotein complex, postsynapse, presynapse, nucleus	GO:0003723, GO:0008270, GO:0046872, GO:0003735, GO:0005515	RNA binding, zinc ion binding, metal ion binding, structural constituent of ribosome, protein binding	GO:0140242, GO:0000028, GO:0006412, GO:0042274, GO:0006364, GO:0140236	translation at postsynapse, ribosomal small subunit assembly, translation, ribosomal small subunit biogenesis, rRNA processing, translation at presynapse	143.822	67.5568
Angptl4	1.18822	4.60884	3.08792e-08	2.78051e-05	chr17	33993874	34000549	-	PROTEIN_CODING	Angptl4	57875	ENSMUSG00000002289			angiopoietin-like 4	GO:0005576, GO:0005615, GO:0031012	extracellular region, extracellular space, extracellular matrix	GO:0055102, GO:0042802, GO:0004857, GO:0035473	lipase inhibitor activity, identical protein binding, enzyme inhibitor activity, lipase binding	GO:0007596, GO:0045834, GO:0045717, GO:0043066, GO:0043335, GO:0010903, GO:0001525, GO:0090318, GO:0001666, GO:0070328, GO:0009267, GO:0051005, GO:0006629, GO:2000352	blood coagulation, positive regulation of lipid metabolic process, negative regulation of fatty acid biosynthetic process, negative regulation of apoptotic process, protein unfolding, negative regulation of very-low-density lipoprotein particle remodeling, angiogenesis, regulation of chylomicron remodeling, response to hypoxia, triglyceride homeostasis, cellular response to starvation, negative r…	14.8438	33.8333
Zfp36	1.05177	7.6959	4.42283e-08	3.78364e-05	chr7	28076208	28078680	-	PROTEIN_CODING	Zfp36	22695	ENSMUSG00000044786			zinc finger protein 36	GO:0005829, GO:0000932, GO:0030014, GO:0000178, GO:1990904, GO:0005634, GO:0010494, GO:0005737	cytosol, P-body, CCR4-NOT complex, exosome (RNase complex), ribonucleoprotein complex, nucleus, cytoplasmic stress granule, cytoplasm	GO:0003730, GO:0003677, GO:0003729, GO:0019899, GO:0019901, GO:0160134, GO:0035925, GO:0031072, GO:0019957, GO:0008270, GO:0046872, GO:0071889, GO:0070063, GO:0005515	mRNA 3'-UTR binding, DNA binding, mRNA binding, enzyme binding, protein kinase binding, protein-RNA sequence-specific adaptor activity, mRNA 3'-UTR AU-rich region binding, heat shock protein binding, C-C chemokine binding, zinc ion binding, metal ion binding, 14-3-3 protein binding, RNA polymerase binding, protein binding	GO:0032703, GO:0045647, GO:1900153, GO:0042594, GO:0009611, GO:0070935, GO:0031086, GO:0044344, GO:1902172, GO:0038066, GO:0043488, GO:0045616, GO:0035556, GO:0000122, GO:1900016, GO:1904582, GO:0060213, GO:0000289, GO:0061158, GO:1902037, GO:1901835, GO:2000637, GO:0071364, GO:0032680, GO:0006357, GO:0032897, GO:0045600, GO:0045638, GO:0050728, GO:0000165, GO:0071356, GO:0010837, GO:0097011, GO:…	negative regulation of interleukin-2 production, negative regulation of erythrocyte differentiation, positive regulation of nuclear-transcribed mRNA catabolic process, deadenylation-dependent decay, response to starvation, response to wounding, 3'-UTR-mediated mRNA stabilization, nuclear-transcribed mRNA catabolic process, deadenylation-independent decay, cellular response to fibroblast growth fa…	134.905	279.674
Btg2	1.04455	8.41579	4.49174e-08	3.78364e-05	chr1	134002603	134006893	-	PROTEIN_CODING	Btg2	12227	ENSMUSG00000020423			BTG anti-proliferation factor 2	GO:0005634, GO:0005737	nucleus, cytoplasm	GO:0003714, GO:0005515	transcription corepressor activity, protein binding	GO:1904628, GO:0051602, GO:0043524, GO:0008306, GO:0021954, GO:0043434, GO:0043066, GO:0006974, GO:0035914, GO:0031175, GO:0008285, GO:0007406, GO:0000122, GO:0009612, GO:0017148, GO:0009952, GO:0060213, GO:0021542, GO:0030182	cellular response to phorbol 13-acetate 12-myristate, response to electrical stimulus, negative regulation of neuron apoptotic process, associative learning, central nervous system neuron development, response to peptide hormone, negative regulation of apoptotic process, DNA damage response, skeletal muscle cell differentiation, neuron projection development, negative regulation of cell populatio…	222.971	459.936
Ybx3	-1.06647	6.44724	5.70311e-08	4.65392e-05	chr6	131341821	131365413	-	PROTEIN_CODING	Ybx3	56449	ENSMUSG00000030189			Y box protein 3	GO:0005829, GO:0045202, GO:0005921, GO:0005737, GO:0005634	cytosol, synapse, gap junction, cytoplasm, nucleus	GO:0003723, GO:0003730, GO:0003677, GO:0043021, GO:0000977, GO:0003697, GO:0003676, GO:0003729, GO:0005515	RNA binding, mRNA 3'-UTR binding, DNA binding, ribonucleoprotein complex binding, RNA polymerase II transcription regulatory region sequence-specific DNA binding, single-stranded DNA binding, nucleic acid binding, mRNA binding, protein binding	GO:0035234, GO:0051093, GO:0046622, GO:0043066, GO:0071356, GO:0009566, GO:0010558, GO:1902219, GO:0010468, GO:0051253, GO:0007283, GO:0001701, GO:2000242, GO:0060546, GO:0048642, GO:0000122, GO:0071474, GO:0008584	ectopic germ cell programmed cell death, negative regulation of developmental process, positive regulation of organ growth, negative regulation of apoptotic process, cellular response to tumor necrosis factor, fertilization, negative regulation of macromolecule biosynthetic process, negative regulation of intrinsic apoptotic signaling pathway in response to osmotic stress, regulation of gene expr…	117.911	56.2974
Igha	1.08504	5.81932	6.02762e-08	4.76967e-05	chr12	113219824	113223856	-	OTHER	Igha	238447	ENSMUSG00000095079			immunoglobulin heavy constant alpha	GO:0042571, GO:0071748, GO:0071752, GO:0071751, GO:0005615	immunoglobulin complex, circulating, monomeric IgA immunoglobulin complex, secretory dimeric IgA immunoglobulin complex, secretory IgA immunoglobulin complex, extracellular space	GO:0034987, GO:0003823	immunoglobulin receptor binding, antigen binding	GO:0002455, GO:0006958, GO:0019731, GO:0016064, GO:0002385	humoral immune response mediated by circulating immunoglobulin, complement activation, classical pathway, antibacterial humoral response, immunoglobulin mediated immune response, mucosal immune response	36.139	76.6743
Lyz1	1.02681	8.72064	7.07276e-08	5.43209e-05	chr10	117123700	117128773	-	PROTEIN_CODING	Lyz1	17110	ENSMUSG00000069515			lysozyme 1	GO:0005795, GO:0048237, GO:0005788, GO:0005902, GO:0000137, GO:0005576, GO:0005615, GO:0030141, GO:0030140	Golgi stack, rough endoplasmic reticulum lumen, endoplasmic reticulum lumen, microvillus, Golgi cis cisterna, extracellular region, extracellular space, secretory granule, trans-Golgi network transport vesicle	GO:0016787, GO:0042802, GO:0003824, GO:0003796, GO:0016798	hydrolase activity, identical protein binding, catalytic activity, lysozyme activity, hydrolase activity, acting on glycosyl bonds	GO:0050829, GO:0042742, GO:0031640, GO:0050830	defense response to Gram-negative bacterium, defense response to bacterium, killing of cells of another organism, defense response to Gram-positive bacterium	277.73	565.885
Aldh3a1	1.14191	4.55136	1.12207e-07	8.37159e-05	chr11	61099336	61109244	+	PROTEIN_CODING	Aldh3a1	11670	ENSMUSG00000019102			aldehyde dehydrogenase family 3, subfamily A1	GO:0005829, GO:0005783, GO:0005737, GO:0005886, GO:0016020	cytosol, endoplasmic reticulum, cytoplasm, plasma membrane, membrane	GO:0004030, GO:0018479, GO:0004029, GO:0008106, GO:0004028, GO:0016491, GO:0016620	aldehyde dehydrogenase [NAD(P)+] activity, benzaldehyde dehydrogenase (NAD+) activity, aldehyde dehydrogenase (NAD+) activity, alcohol dehydrogenase (NADP+) activity, 3-chloroallyl aldehyde dehydrogenase activity, oxidoreductase activity, oxidoreductase activity, acting on the aldehyde or oxo group of donors, NAD or NADP as acceptor	GO:0051591, GO:0008284, GO:0009410, GO:0006629, GO:0001666, GO:0051384, GO:0006081	response to cAMP, positive regulation of cell population proliferation, response to xenobiotic stimulus, lipid metabolic process, response to hypoxia, response to glucocorticoid, aldehyde metabolic process	14.5815	32.1856
Mir682	1.16681	4.28343	1.18086e-07	8.56551e-05	chr13	75793165	75793260	+	ncRNA	Mir682	751556	ENSMUSG00000076236			microRNA 682					GO:0014844	myoblast proliferation involved in skeletal muscle regeneration	11.9589	26.858
Ch25h	1.47668	2.63939	1.23683e-07	8.72902e-05	chr19	34451183	34452548	-	PROTEIN_CODING	Ch25h	12642	ENSMUSG00000050370			cholesterol 25-hydroxylase	GO:0005783, GO:0016020, GO:0005789	endoplasmic reticulum, membrane, endoplasmic reticulum membrane	GO:0008395, GO:0001567, GO:0004497, GO:0016491, GO:0046872, GO:0000254, GO:0005506	steroid hydroxylase activity, cholesterol 25-hydroxylase activity, monooxygenase activity, oxidoreductase activity, metal ion binding, C-4 methylsterol oxidase activity, iron ion binding	GO:1903914, GO:0006694, GO:0090206, GO:0016126, GO:0008610, GO:0008203, GO:0034340, GO:0035754, GO:0008202, GO:0006629	negative regulation of fusion of virus membrane with host plasma membrane, steroid biosynthetic process, negative regulation of cholesterol metabolic process, sterol biosynthetic process, lipid biosynthetic process, cholesterol metabolic process, response to type I interferon, B cell chemotaxis, steroid metabolic process, lipid metabolic process	3.25199	9.0625
Gm34746	2.09998	1.29333	1.34984e-07	8.99795e-05	chr4	117556272	117561217	+	ncRNA	Gm34746	102638104				predicted gene, 34746							0.891674	3.8447
H2-Q7	-1.13344	4.58564	1.35637e-07	8.99795e-05	chr17	35658131	35662749	+	PROTEIN_CODING	H2-Q7	15018	ENSMUSG00000060550			histocompatibility 2, Q region locus 7	GO:0098553, GO:0009986, GO:0031901, GO:0070971, GO:0009897, GO:0000139, GO:0005765, GO:0016020, GO:0005797, GO:0032398, GO:0030670, GO:0005783, GO:0005615, GO:0042612, GO:0005769, GO:0005794, GO:0005886, GO:0033106, GO:0042824	lumenal side of endoplasmic reticulum membrane, cell surface, early endosome membrane, endoplasmic reticulum exit site, external side of plasma membrane, Golgi membrane, lysosomal membrane, membrane, Golgi medial cisterna, MHC class Ib protein complex, phagocytic vesicle membrane, endoplasmic reticulum, extracellular space, MHC class I protein complex, early endosome, Golgi apparatus, plasma memb…	GO:0042802, GO:0046978, GO:0030881, GO:0046703, GO:0042610, GO:0046977, GO:0042803, GO:0062061, GO:0005102, GO:0042277, GO:0042288, GO:0048018, GO:0042605, GO:0046979, GO:0044877, GO:0042608, GO:0071889, GO:0051087	identical protein binding, TAP1 binding, beta-2-microglobulin binding, natural killer cell lectin-like receptor binding, CD8 receptor binding, TAP binding, protein homodimerization activity, TAP complex binding, signaling receptor binding, peptide binding, MHC class I protein binding, receptor ligand activity, peptide antigen binding, TAP2 binding, protein-containing complex binding, T cell recep…	GO:0002376, GO:0006955, GO:0071346, GO:0002476, GO:0002474, GO:0001916, GO:0007566, GO:0002486	immune system process, immune response, cellular response to type II interferon, antigen processing and presentation of endogenous peptide antigen via MHC class Ib, antigen processing and presentation of peptide antigen via MHC class I, positive regulation of T cell mediated cytotoxicity, embryo implantation, antigen processing and presentation of endogenous peptide antigen via MHC class I via ER…	32.7821	14.9394
Acp7	2.63221	0.691474	1.37831e-07	8.99795e-05	chr7	28304055	28330755	-	PROTEIN_CODING	Acp7	101744	ENSMUSG00000037469			acid phosphatase 7, tartrate resistant	GO:0005576, GO:0005575	extracellular region, cellular_component	GO:0003993, GO:0016787, GO:0046872, GO:0003674	acid phosphatase activity, hydrolase activity, metal ion binding, molecular_function	GO:0008150	biological_process	0.419611	2.63636
Ugt1a6b	1.94069	1.52736	1.48359e-07	9.449e-05	chr1	88030979	88146720	+	PROTEIN_CODING	Ugt1a6b	394435	ENSMUSG00000090145			UDP glucuronosyltransferase 1 family, polypeptide A6B	GO:0032991, GO:0016020, GO:0005789, GO:0005783	protein-containing complex, membrane, endoplasmic reticulum membrane, endoplasmic reticulum	GO:0019899, GO:0015020, GO:0008194, GO:0042803, GO:0046982, GO:0016740, GO:0044877, GO:0016757	enzyme binding, glucuronosyltransferase activity, UDP-glycosyltransferase activity, protein homodimerization activity, protein heterodimerization activity, transferase activity, protein-containing complex binding, glycosyltransferase activity	GO:0071385, GO:0006805, GO:0018880	cellular response to glucocorticoid stimulus, xenobiotic metabolic process, 4-chlorobiphenyl metabolic process	1.15393	4.44886
Igkv6-23	2.15007	1.16028	2.2096e-07	0.000137379	chr6	70237393	70237917	-	OTHER	Igkv6-23	637227	ENSMUSG00000095630			immunoglobulin kappa variable 6-23	GO:0019814	immunoglobulin complex			GO:0006955, GO:0002376, GO:0002250	immune response, immune system process, adaptive immune response	0.786771	3.51515
Ppbp	-1.16566	4.0165	2.71092e-07	0.000164629	chr5	90916377	90917922	+	PROTEIN_CODING	Ppbp	57349	ENSMUSG00000029372			pro-platelet basic protein	GO:0031091, GO:0005615, GO:0005576	platelet alpha granule, extracellular space, extracellular region	GO:0045236, GO:0008009, GO:0005125	CXCR chemokine receptor binding, chemokine activity, cytokine activity	GO:0071222, GO:0030593, GO:0002523, GO:0006954, GO:0061844, GO:0031640, GO:0006952, GO:0006955, GO:0071624, GO:0007165, GO:0006935	cellular response to lipopolysaccharide, neutrophil chemotaxis, leukocyte migration involved in inflammatory response, inflammatory response, antimicrobial humoral immune response mediated by antimicrobial peptide, killing of cells of another organism, defense response, immune response, positive regulation of granulocyte chemotaxis, signal transduction, chemotaxis	22.1869	9.88637
Gm15270	1.05838	4.90595	4.28527e-07	0.000254321	chr10	24207586	24471701	-	ncRNA	Gm15270	102638890				predicted gene 15270							19.407	40.4243
Msln	1.0253	5.31724	5.22574e-07	0.000303244	chr17	25967587	25973352	-	PROTEIN_CODING	Msln	56047	ENSMUSG00000063011			mesothelin	GO:0009986, GO:0005886, GO:0098552, GO:0016020, GO:0005576, GO:0005615, GO:0005794	cell surface, plasma membrane, side of membrane, membrane, extracellular region, extracellular space, Golgi apparatus	GO:0005515	protein binding	GO:0007160, GO:0007155	cell-matrix adhesion, cell adhesion	26.2257	53.3864
Sfrp2	1.43694	2.46648	6.00128e-07	0.000340677	chr3	83673628	83681621	+	PROTEIN_CODING	Sfrp2	20319	ENSMUSG00000027996			secreted frizzled-related protein 2	GO:0005576, GO:0005615	extracellular region, extracellular space	GO:0008047, GO:0061133, GO:0017147, GO:0048018, GO:0005515	enzyme activator activity, endopeptidase activator activity, Wnt-protein binding, receptor ligand activity, protein binding	GO:0045766, GO:0021915, GO:0048866, GO:0060028, GO:0090244, GO:0016055, GO:0001569, GO:0001843, GO:0042981, GO:0010667, GO:0003151, GO:1904956, GO:0009952, GO:0090263, GO:0036342, GO:0043065, GO:0010629, GO:0042662, GO:0002063, GO:0071425, GO:0030111, GO:0009410, GO:0050680, GO:0003214, GO:0030154, GO:0045669, GO:0030178, GO:0010975, GO:0045944, GO:0051216, GO:0042733, GO:0046546, GO:0007584, GO:…	positive regulation of angiogenesis, neural tube development, stem cell fate specification, convergent extension involved in axis elongation, Wnt signaling pathway involved in somitogenesis, Wnt signaling pathway, branching involved in blood vessel morphogenesis, neural tube closure, regulation of apoptotic process, negative regulation of cardiac muscle cell apoptotic process, outflow tract morph…	2.93728	7.96402
Upk3b	1.01232	5.32006	7.16774e-07	0.000398236	chr5	136067350	136073847	+	PROTEIN_CODING	Upk3b	100647	ENSMUSG00000042985			uroplakin 3B	GO:0005886, GO:0016020	plasma membrane, membrane			GO:0046325, GO:0010629	negative regulation of D-glucose import, negative regulation of gene expression	26.4355	53.3314
Ighv1-4	2.59483	0.484441	9.97338e-07	0.000542572	chr12	114450756	114451049	-	OTHER	Ighv1-4	432702				immunoglobulin heavy variable 1-4	GO:0005576, GO:0019814	extracellular region, immunoglobulin complex	GO:0003823	antigen binding	GO:0002376, GO:0016064, GO:0002250	immune system process, immunoglobulin mediated immune response, adaptive immune response	0.36716	2.25189
Spp1	0.984823	5.57671	1.04458e-06	0.000556675	chr5	104582977	104588919	+	PROTEIN_CODING	Spp1	20750	ENSMUSG00000029304			secreted phosphoprotein 1	GO:0045177, GO:0042995, GO:0048471, GO:0005576, GO:0005615, GO:0005794, GO:0005737, GO:0031982	apical part of cell, cell projection, perinuclear region of cytoplasm, extracellular region, extracellular space, Golgi apparatus, cytoplasm, vesicle	GO:0005178, GO:0036094, GO:0005125, GO:0050840	integrin binding, small molecule binding, cytokine activity, extracellular matrix binding	GO:1990830, GO:1904612, GO:0043066, GO:0045893, GO:0010811, GO:0030644, GO:0055074, GO:0030593, GO:0071498, GO:0030282, GO:0006710, GO:0001649, GO:0031214, GO:0034418, GO:2000866, GO:0006883, GO:0006874, GO:0030643, GO:0007155, GO:0048545, GO:0045780, GO:0072044, GO:0071394, GO:0033280, GO:0001503, GO:0007165	cellular response to leukemia inhibitory factor, response to 2,3,7,8-tetrachlorodibenzodioxine, negative regulation of apoptotic process, positive regulation of DNA-templated transcription, positive regulation of cell-substrate adhesion, intracellular chloride ion homeostasis, calcium ion homeostasis, neutrophil chemotaxis, cellular response to fluid shear stress, bone mineralization, androgen ca…	31.9954	63.3277
Treml1	-1.94694	1.26676	1.18751e-06	0.000620188	chr17	48666944	48674204	+	PROTEIN_CODING	Treml1	71326	ENSMUSG00000023993			triggering receptor expressed on myeloid cells-like 1	GO:0005829, GO:0031091, GO:0009986, GO:0005886, GO:0005794, GO:0016020, GO:0016607, GO:0005737	cytosol, platelet alpha granule, cell surface, plasma membrane, Golgi apparatus, membrane, nuclear speck, cytoplasm	GO:0038023, GO:0004888, GO:0005515	signaling receptor activity, transmembrane signaling receptor activity, protein binding	GO:0030168, GO:0009968, GO:0007165, GO:0042060, GO:0019722	platelet activation, negative regulation of signal transduction, signal transduction, wound healing, calcium-mediated signaling	3.61915	0.933712
Tubb1	-1.11069	3.84578	1.42832e-06	0.000722713	chr2	174292388	174300173	+	PROTEIN_CODING	Tubb1	545486	ENSMUSG00000016255			tubulin, beta 1 class VI	GO:0045171, GO:0005856, GO:0005737, GO:0005874, GO:0072686, GO:0015630	intercellular bridge, cytoskeleton, cytoplasm, microtubule, mitotic spindle, microtubule cytoskeleton	GO:0005525, GO:0000166, GO:0046872, GO:0003924, GO:0005200	GTP binding, nucleotide binding, metal ion binding, GTPase activity, structural constituent of cytoskeleton	GO:0000226, GO:0030220, GO:0070327, GO:0051225, GO:0070527, GO:0000278, GO:0046785, GO:0007017, GO:0030878	microtubule cytoskeleton organization, platelet formation, thyroid hormone transport, spindle assembly, platelet aggregation, mitotic cell cycle, microtubule polymerization, microtubule-based process, thyroid gland development	19.4595	9.00758
Cbr3	1.00293	4.96663	1.45825e-06	0.000722713	chr16	93480107	93487879	+	PROTEIN_CODING	Cbr3	109857	ENSMUSG00000022947			carbonyl reductase 3	GO:0005829, GO:0005654, GO:0005737	cytosol, nucleoplasm, cytoplasm	GO:0016491, GO:0008753, GO:0070402, GO:0004090, GO:0016616, GO:0000253	oxidoreductase activity, NADPH dehydrogenase (quinone) activity, NADPH binding, carbonyl reductase (NADPH) activity, oxidoreductase activity, acting on the CH-OH group of donors, NAD or NADP as acceptor, 3-beta-hydroxysteroid 3-dehydrogenase (NADP+) activity	GO:0042376, GO:0050890	phylloquinone catabolic process, cognition	20.7708	41.6326
Nr4a1	0.9459	6.31428	1.47842e-06	0.000722713	chr15	101151783	101172676	+	PROTEIN_CODING	Nr4a1	15370	ENSMUSG00000023034			nuclear receptor subfamily 4, group A, member 1	GO:0005829, GO:0000785, GO:0005739, GO:0031965, GO:0005654, GO:0005634, GO:0016607, GO:0005737, GO:0001650, GO:0005667	cytosol, chromatin, mitochondrion, nuclear membrane, nucleoplasm, nucleus, nuclear speck, cytoplasm, fibrillar center, transcription regulator complex	GO:0042802, GO:0003677, GO:0043565, GO:0001530, GO:1990837, GO:0046982, GO:0001228, GO:0000978, GO:0004879, GO:0003690, GO:0035259, GO:0008270, GO:0046872, GO:0000981, GO:0005515, GO:0003700	identical protein binding, DNA binding, sequence-specific DNA binding, lipopolysaccharide binding, sequence-specific double-stranded DNA binding, protein heterodimerization activity, DNA-binding transcription activator activity, RNA polymerase II-specific, RNA polymerase II cis-regulatory region sequence-specific DNA binding, nuclear receptor activity, double-stranded DNA binding, nuclear glucoco…	GO:0006954, GO:0042116, GO:0035914, GO:0030522, GO:0045893, GO:0044344, GO:0006915, GO:0061469, GO:0035924, GO:0042981, GO:0045944, GO:0043065, GO:0006357, GO:0001938, GO:0002042, GO:0045444, GO:0035767, GO:0006355, GO:0014860, GO:0071376, GO:0045786, GO:0006606, GO:0160075, GO:0001975, GO:0032497	inflammatory response, macrophage activation, skeletal muscle cell differentiation, intracellular receptor signaling pathway, positive regulation of DNA-templated transcription, cellular response to fibroblast growth factor stimulus, apoptotic process, regulation of type B pancreatic cell proliferation, cellular response to vascular endothelial growth factor stimulus, regulation of apoptotic proc…	54.3397	104.686
Egr1	0.930441	7.05169	1.49452e-06	0.000722713	chr18	34994260	34998009	+	PROTEIN_CODING	Egr1	13653	ENSMUSG00000038418			early growth response 1	GO:0000785, GO:0005654, GO:0005634, GO:0005737	chromatin, nucleoplasm, nucleus, cytoplasm	GO:1990841, GO:0003677, GO:0000979, GO:0010385, GO:0043565, GO:1990837, GO:0000976, GO:0019899, GO:0001228, GO:0000978, GO:0044729, GO:0003690, GO:0000977, GO:0035035, GO:0008270, GO:0046872, GO:0000981, GO:0003700	promoter-specific chromatin binding, DNA binding, RNA polymerase II core promoter sequence-specific DNA binding, double-stranded methylated DNA binding, sequence-specific DNA binding, sequence-specific double-stranded DNA binding, transcription cis-regulatory region binding, enzyme binding, DNA-binding transcription activator activity, RNA polymerase II-specific, RNA polymerase II cis-regulatory …	GO:0048511, GO:0032731, GO:0048169, GO:1902895, GO:0043523, GO:0060086, GO:0007616, GO:0035914, GO:0045893, GO:0032922, GO:0072303, GO:0030217, GO:0001666, GO:0002931, GO:0072110, GO:0042981, GO:0071506, GO:0000122, GO:1901875, GO:0044849, GO:0090090, GO:0070498, GO:0044029, GO:0006357, GO:0032868, GO:0014911, GO:0046886, GO:0006355, GO:0043525, GO:0030509, GO:0045475, GO:0098759, GO:0032722, GO:…	rhythmic process, positive regulation of interleukin-1 beta production, regulation of long-term neuronal synaptic plasticity, positive regulation of miRNA transcription, regulation of neuron apoptotic process, circadian temperature homeostasis, long-term memory, skeletal muscle cell differentiation, positive regulation of DNA-templated transcription, circadian regulation of gene expression, posit…	91.2655	173.945
Entpd4b	-2.53178	0.530897	1.65783e-06	0.000772132	chr14	69792850	69822389	+	PROTEIN_CODING	Entpd4b	100862375	ENSMUSG00000022066			ectonucleoside triphosphate diphosphohydrolase 4B							2.25541	0.38447
Ndufa12	-1.02602	4.58488	1.67744e-06	0.000772132	chr10	94034897	94057302	+	PROTEIN_CODING	Ndufa12	66414	ENSMUSG00000020022			NADH:ubiquinone oxidoreductase subunit A12	GO:0016020, GO:0005739, GO:0005743, GO:0045271	membrane, mitochondrion, mitochondrial inner membrane, respiratory chain complex I	GO:0003674	molecular_function	GO:0042776, GO:0009060, GO:0042775	proton motive force-driven mitochondrial ATP synthesis, aerobic respiration, mitochondrial ATP synthesis coupled electron transport	31.9954	15.7083
Gm53236	-7.14729	-0.762842	1.68543e-06	0.000772132	chr15	103718868	103722276	-	PROTEIN_CODING	Gm53236	115489419				predicted gene, 53236							0.944126	0
Jchain	1.03596	4.41632	1.76757e-06	0.000795804	chr5	88667663	88675667	-	PROTEIN_CODING	Jchain	16069	ENSMUSG00000067149			immunoglobulin joining chain	GO:0071748, GO:0071750, GO:0005576, GO:0005615, GO:0071752, GO:0071756, GO:0071751	monomeric IgA immunoglobulin complex, dimeric IgA immunoglobulin complex, extracellular region, extracellular space, secretory dimeric IgA immunoglobulin complex, pentameric IgM immunoglobulin complex, secretory IgA immunoglobulin complex	GO:0042834, GO:0003823, GO:0030674, GO:0003697, GO:0034987, GO:0019862, GO:0042803, GO:0031210	peptidoglycan binding, antigen binding, protein-macromolecule adaptor activity, single-stranded DNA binding, immunoglobulin receptor binding, IgA binding, protein homodimerization activity, phosphatidylcholine binding	GO:0045087, GO:0060267, GO:0065003, GO:0003094, GO:0019731, GO:0006959, GO:0002250	innate immune response, positive regulation of respiratory burst, protein-containing complex assembly, glomerular filtration, antibacterial humoral response, humoral immune response, adaptive immune response	13.9521	28.6155
Gh	-2.79123	0.299906	1.93226e-06	0.000855206	chr11	106191087	106194529	-	PROTEIN_CODING	Gh	14599	ENSMUSG00000020713			growth hormone	GO:0030141, GO:0031012, GO:0005634, GO:0005576, GO:0005783, GO:0005615, GO:0005886, GO:0005802, GO:0031982, GO:0070195	secretory granule, extracellular matrix, nucleus, extracellular region, endoplasmic reticulum, extracellular space, plasma membrane, trans-Golgi network, vesicle, growth hormone receptor complex	GO:0005148, GO:0005179, GO:0005125, GO:0008083, GO:0070186, GO:0005131, GO:0046872	prolactin receptor binding, hormone activity, cytokine activity, growth factor activity, growth hormone activity, growth hormone receptor binding, metal ion binding	GO:0050769, GO:0034097, GO:0060396, GO:0032094, GO:0007405, GO:0097067, GO:0033143, GO:0007565, GO:0031667, GO:0046427, GO:0045927, GO:0043434, GO:0032869, GO:0032107, GO:0042475, GO:0090031, GO:0071469, GO:0032355, GO:0048513, GO:0048286, GO:0010828, GO:0009416, GO:0040018	positive regulation of neurogenesis, response to cytokine, growth hormone receptor signaling pathway, response to food, neuroblast proliferation, cellular response to thyroid hormone stimulus, regulation of intracellular steroid hormone receptor signaling pathway, female pregnancy, response to nutrient levels, positive regulation of receptor signaling pathway via JAK-STAT, positive regulation of …	1.9407	0.274621
Dusp1	0.901053	8.33965	2.24799e-06	0.000978363	chr17	26724565	26727446	-	PROTEIN_CODING	Dusp1	19252	ENSMUSG00000024190			dual specificity phosphatase 1	GO:0005634, GO:0005737	nucleus, cytoplasm	GO:0004722, GO:0004721, GO:0016787, GO:0017017, GO:0051019, GO:0004725, GO:0019838, GO:0008138	protein serine/threonine phosphatase activity, phosphoprotein phosphatase activity, hydrolase activity, MAP kinase tyrosine/serine/threonine phosphatase activity, mitogen-activated protein kinase binding, protein tyrosine phosphatase activity, growth factor binding, protein tyrosine/serine/threonine phosphatase activity	GO:0051591, GO:0043066, GO:0035335, GO:0001706, GO:0008285, GO:0033574, GO:0035556, GO:0043409, GO:0035970, GO:0032526, GO:0043065, GO:0090027, GO:0007162, GO:2000279, GO:0070373, GO:0032870, GO:0090266, GO:0051592, GO:1903753, GO:0042542, GO:0051447, GO:0032355, GO:1990869, GO:0070371, GO:0070262, GO:0009416, GO:0051384, GO:0007165	response to cAMP, negative regulation of apoptotic process, peptidyl-tyrosine dephosphorylation, endoderm formation, negative regulation of cell population proliferation, response to testosterone, intracellular signal transduction, negative regulation of MAPK cascade, peptidyl-threonine dephosphorylation, response to retinoic acid, positive regulation of apoptotic process, negative regulation of …	225.908	421.873
Bnc1	1.90181	1.14229	3.10895e-06	0.00133089	chr7	81616401	81642047	-	PROTEIN_CODING	Bnc1	12173	ENSMUSG00000025105			basonuclin zinc finger protein 1	GO:0005730, GO:0005737, GO:0005654, GO:0031981, GO:0005634	nucleolus, cytoplasm, nucleoplasm, nuclear lumen, nucleus	GO:0003677, GO:0001216, GO:0008270, GO:0046872, GO:0000182, GO:0005515	DNA binding, DNA-binding transcription activator activity, zinc ion binding, metal ion binding, rDNA binding, protein binding	GO:0006357, GO:0008284, GO:0045943, GO:0050679, GO:0007283, GO:0051276, GO:0030154, GO:1900195, GO:0042060, GO:0006356	regulation of transcription by RNA polymerase II, positive regulation of cell population proliferation, positive regulation of transcription by RNA polymerase I, positive regulation of epithelial cell proliferation, spermatogenesis, chromosome organization, cell differentiation, positive regulation of oocyte maturation, wound healing, regulation of transcription by RNA polymerase I	0.891674	3.35038
Gm2423	-1.94871	1.09728	3.5147e-06	0.00148031	chr13	13406078	13407553	-	PROTEIN_CODING	Gm2423	100039786				predicted gene 2423							3.19954	0.823864
Iglv2	-2.89591	0.0986549	5.04791e-06	0.00209232	chr16	19079153	19079594	-	OTHER	Iglv2	110612	ENSMUSG00000076940			immunoglobulin lambda variable 2	GO:0019814	immunoglobulin complex			GO:0002376, GO:0002250	immune system process, adaptive immune response	1.67845	0.219697
Cebpd	0.892858	6.36998	5.2135e-06	0.00212719	chr16	15705150	15707409	+	PROTEIN_CODING	Cebpd	12609	ENSMUSG00000071637			CCAAT/enhancer binding protein delta	GO:0090575, GO:0005654, GO:0005634	RNA polymerase II transcription regulator complex, nucleoplasm, nucleus	GO:0001228, GO:0000978, GO:0042802, GO:0003677, GO:0043565, GO:0000981, GO:1990837, GO:0005515, GO:0000976, GO:0003700	DNA-binding transcription activator activity, RNA polymerase II-specific, RNA polymerase II cis-regulatory region sequence-specific DNA binding, identical protein binding, DNA binding, sequence-specific DNA binding, DNA-binding transcription factor activity, RNA polymerase II-specific, sequence-specific double-stranded DNA binding, protein binding, transcription cis-regulatory region binding, DNA…	GO:0048839, GO:0006357, GO:0045444, GO:0045595, GO:0002244, GO:0006355, GO:0045892, GO:0006351, GO:0045669, GO:0045944	inner ear development, regulation of transcription by RNA polymerase II, fat cell differentiation, regulation of cell differentiation, hematopoietic progenitor cell differentiation, regulation of DNA-templated transcription, negative regulation of DNA-templated transcription, DNA-templated transcription, positive regulation of osteoblast differentiation, positive regulation of transcription by RN…	57.8539	107.432
Serpina3g	1.07662	3.43846	7.98153e-06	0.00320649	chr12	104202406	104208198	+	PROTEIN_CODING	Serpina3g	20715	ENSMUSG00000041481			serine (or cysteine) peptidase inhibitor, clade A, member 3G	GO:0005737, GO:0005615, GO:0005634	cytoplasm, extracellular space, nucleus	GO:0004869, GO:0030414, GO:0004867	cysteine-type endopeptidase inhibitor activity, peptidase inhibitor activity, serine-type endopeptidase inhibitor activity	GO:0002376, GO:0043434, GO:0034097, GO:0006915, GO:0002250	immune system process, response to peptide hormone, response to cytokine, apoptotic process, adaptive immune response	6.92359	14.6099
Fosb	1.1394	3.01089	9.52059e-06	0.00376684	chr7	19036621	19043970	-	PROTEIN_CODING	Fosb	14282	ENSMUSG00000003545			FBJ osteosarcoma oncogene B	GO:0005829, GO:0005634, GO:0005654	cytosol, nucleus, nucleoplasm	GO:0001228, GO:0000978, GO:0003690, GO:0003677, GO:0043565, GO:0000981, GO:1990837, GO:0003700	DNA-binding transcription activator activity, RNA polymerase II-specific, RNA polymerase II cis-regulatory region sequence-specific DNA binding, double-stranded DNA binding, DNA binding, sequence-specific DNA binding, DNA-binding transcription factor activity, RNA polymerase II-specific, sequence-specific double-stranded DNA binding, DNA-binding transcription factor activity	GO:0035094, GO:0051591, GO:0045471, GO:0006357, GO:0051412, GO:0048148, GO:0032870, GO:0032570, GO:0009410, GO:0006355, GO:0006366, GO:0071277, GO:0009612, GO:0043278, GO:0045944, GO:0007565, GO:0001975, GO:0042220	response to nicotine, response to cAMP, response to ethanol, regulation of transcription by RNA polymerase II, response to corticosterone, behavioral response to cocaine, cellular response to hormone stimulus, response to progesterone, response to xenobiotic stimulus, regulation of DNA-templated transcription, transcription by RNA polymerase II, cellular response to calcium ion, response to mecha…	4.98288	10.9849
Gm46965	2.08612	0.690804	1.00842e-05	0.00393029	chr6	88468607	88473383	+	PROTEIN_CODING	Gm46965	108169152				predicted gene, 46965							0.576966	2.47159
Hoxc4	4.15002	-0.63272	1.11564e-05	0.00422212	chr15	102926531	102945281	+	PROTEIN_CODING	Hoxc4	15423	ENSMUSG00000075394			homeobox C4	GO:0005654, GO:0005634	nucleoplasm, nucleus	GO:0001228, GO:0000981, GO:0000978, GO:1990837, GO:0071837, GO:0003677, GO:0003700	DNA-binding transcription activator activity, RNA polymerase II-specific, DNA-binding transcription factor activity, RNA polymerase II-specific, RNA polymerase II cis-regulatory region sequence-specific DNA binding, sequence-specific double-stranded DNA binding, HMG box domain binding, DNA binding, DNA-binding transcription factor activity	GO:0048562, GO:0051216, GO:0001501, GO:0009952, GO:0045944, GO:0048704, GO:0006355	embryonic organ morphogenesis, cartilage development, skeletal system development, anterior/posterior pattern specification, positive regulation of transcription by RNA polymerase II, embryonic skeletal system morphogenesis, regulation of DNA-templated transcription	0.0524514	1.04356
Ighv5-16	4.15002	-0.63272	1.11564e-05	0.00422212	chr12	113802148	113802441	-	OTHER	Ighv5-16	633568				immunoglobulin heavy variable 5-16	GO:0005576, GO:0019814	extracellular region, immunoglobulin complex	GO:0003823	antigen binding	GO:0002376, GO:0016064, GO:0002250	immune system process, immunoglobulin mediated immune response, adaptive immune response	0.0524514	1.04356
Mucl2	-6.88629	-0.973994	1.1398e-05	0.00422713	chr15	103926121	103929578	-	PROTEIN_CODING	Mucl2	20770	ENSMUSG00000036925			mucin-like 2	GO:0005576, GO:0005575	extracellular region, cellular_component	GO:0003674	molecular_function	GO:0008150	biological_process	0.786771	0
Stmn1-rs1	6.8535	-1.04824	1.14934e-05	0.00422713	chr9	115110160	115111138	-	PSEUDO	Stmn1-rs1	111186				stathmin 1, related sequence 1							0	0.76894
Gm41553	1.83954	1.01311	1.22083e-05	0.00442771	chr17	26860685	26871830	+	ncRNA	Gm41553	105246241				predicted gene, 41553							0.839223	3.02083
Gm6288	-1.15991	2.8395	1.3237e-05	0.00471181	chr6	147339627	147377781	-	ncRNA	Gm6288	622129				predicted gene 6288							9.70351	4.33902
Gm12191	0.895008	5.13938	1.33525e-05	0.00471181	chr11	49569447	49569970	-	PSEUDO	Gm12191	666899				ribosomal protein L30 pseudogene							24.5997	45.7519
Serpina3f	1.29466	2.26162	1.35346e-05	0.0047124	chr12	104180803	104187388	+	PROTEIN_CODING	Serpina3f	238393	ENSMUSG00000066363			serine (or cysteine) peptidase inhibitor, clade A, member 3F	GO:0005615	extracellular space	GO:0030414, GO:0004867	peptidase inhibitor activity, serine-type endopeptidase inhibitor activity	GO:0009617, GO:0034097, GO:0043434	response to bacterium, response to cytokine, response to peptide hormone	2.72747	6.70076
Lrat	0.828316	7.24089	1.67139e-05	0.00574277	chr3	82799889	82811281	-	PROTEIN_CODING	Lrat	79235	ENSMUSG00000028003			lecithin-retinol acyltransferase (phosphatidylcholine-retinol-O-acyltransferase)	GO:0005783, GO:0005791, GO:0005771, GO:0005737, GO:0016020, GO:0005768, GO:0005789, GO:0048471	endoplasmic reticulum, rough endoplasmic reticulum, multivesicular body, cytoplasm, membrane, endosome, endoplasmic reticulum membrane, perinuclear region of cytoplasm	GO:0008374, GO:0019841, GO:0016416, GO:0016746, GO:0016740, GO:0047173, GO:0001972	O-acyltransferase activity, retinol binding, O-palmitoyltransferase activity, acyltransferase activity, transferase activity, phosphatidylcholine-retinol O-acyltransferase activity, retinoic acid binding	GO:1990830, GO:0019915, GO:0032370, GO:0007601, GO:0042572, GO:0006776, GO:0009617, GO:0033189, GO:0001523, GO:0032526, GO:0006629, GO:0006653	cellular response to leukemia inhibitory factor, lipid storage, positive regulation of lipid transport, visual perception, retinol metabolic process, vitamin A metabolic process, response to bacterium, response to vitamin A, retinoid metabolic process, response to retinoic acid, lipid metabolic process, 1,2-diacyl-sn-glycero-3-phosphocholine metabolic process	108.942	193.443
Gm27177	-2.58255	0.134412	1.91665e-05	0.00649994	chr14	69807056	69877918	-	ncRNA	Gm27177	102636146				predicted gene 27177							1.67845	0.274621
Cyp1b1	0.962394	3.97243	1.95919e-05	0.00655901	chr17	80014369	80022490	-	PROTEIN_CODING	Cyp1b1	13078	ENSMUSG00000024087			cytochrome P450, family 1, subfamily b, polypeptide 1	GO:0005739, GO:0016020, GO:0005783, GO:0005789	mitochondrion, membrane, endoplasmic reticulum, endoplasmic reticulum membrane	GO:0016712, GO:0016829, GO:0050649, GO:0101020, GO:0005506, GO:0020037, GO:0106256, GO:0101021, GO:0008395, GO:0004497, GO:0016491, GO:0046872, GO:0016705	oxidoreductase activity, acting on paired donors, with incorporation or reduction of molecular oxygen, reduced flavin or flavoprotein as one donor, and incorporation of one atom of oxygen, lyase activity, testosterone 6-beta-hydroxylase activity, estrogen 16-alpha-hydroxylase activity, iron ion binding, heme binding, hydroperoxy icosatetraenoate dehydratase activity, estrogen 2-hydroxylase activi…	GO:0045766, GO:0070301, GO:0019369, GO:0032088, GO:0061298, GO:0006631, GO:0008210, GO:2000379, GO:2000573, GO:0001525, GO:0046466, GO:0033629, GO:2000377, GO:0042178, GO:0008285, GO:0071603, GO:0042572, GO:0043065, GO:0002930, GO:0006304, GO:0010575, GO:0097237, GO:0046427, GO:0048514, GO:0009404, GO:0042574, GO:0014911, GO:0030336, GO:0043542, GO:0006805, GO:0007155, GO:0009636, GO:0006809, GO:…	positive regulation of angiogenesis, cellular response to hydrogen peroxide, arachidonate metabolic process, negative regulation of NF-kappaB transcription factor activity, retina vasculature development in camera-type eye, fatty acid metabolic process, estrogen metabolic process, positive regulation of reactive oxygen species metabolic process, positive regulation of DNA biosynthetic process, an…	10.5952	20.6515
Fmod	0.933772	4.26553	1.9998e-05	0.00661024	chr1	133964992	133976018	+	PROTEIN_CODING	Fmod	14264	ENSMUSG00000041559			fibromodulin	GO:0005615, GO:0005576, GO:0031012	extracellular space, extracellular region, extracellular matrix					13.1653	25.1553
Acsm1	1.08697	3.04877	2.05189e-05	0.00662973	chr7	119217035	119261738	+	PROTEIN_CODING	Acsm1	117147	ENSMUSG00000033533			acyl-CoA synthetase medium-chain family member 1	GO:0005759, GO:0005739	mitochondrial matrix, mitochondrion	GO:0102391, GO:0046872, GO:0031956, GO:0016874, GO:0005525, GO:0005524, GO:0000166, GO:0004467, GO:0004321, GO:0015645, GO:0018858	decanoate-CoA ligase activity, metal ion binding, medium-chain fatty acid-CoA ligase activity, ligase activity, GTP binding, ATP binding, nucleotide binding, long-chain fatty acid-CoA ligase activity, fatty-acyl-CoA synthase activity, fatty acid ligase activity, benzoate-CoA ligase activity	GO:0001676, GO:0006637, GO:0006631, GO:0006633, GO:0006629	long-chain fatty acid metabolic process, acyl-CoA metabolic process, fatty acid metabolic process, fatty acid biosynthetic process, lipid metabolic process	5.24514	11.1496
Klf2	0.816791	7.44258	2.06838e-05	0.00662973	chr8	73072906	73075498	+	PROTEIN_CODING	Klf2	16598	ENSMUSG00000055148			Kruppel-like transcription factor 2 (lung)	GO:0000785, GO:0005634	chromatin, nucleus	GO:0003677, GO:1990837, GO:0000978, GO:0008270, GO:0046872, GO:0000981, GO:0005515, GO:0003700	DNA binding, sequence-specific double-stranded DNA binding, RNA polymerase II cis-regulatory region sequence-specific DNA binding, zinc ion binding, metal ion binding, DNA-binding transcription factor activity, RNA polymerase II-specific, protein binding, DNA-binding transcription factor activity	GO:0070301, GO:0048386, GO:0045893, GO:0045429, GO:0071499, GO:0035264, GO:0097533, GO:0000902, GO:0071498, GO:0042311, GO:0000122, GO:0034616, GO:0032715, GO:1903671, GO:1990859, GO:0006357, GO:0040029, GO:0043249, GO:0051247, GO:0071356, GO:0034101, GO:0001701, GO:0060509, GO:0071347, GO:0045944	cellular response to hydrogen peroxide, positive regulation of retinoic acid receptor signaling pathway, positive regulation of DNA-templated transcription, positive regulation of nitric oxide biosynthetic process, cellular response to laminar fluid shear stress, multicellular organism growth, cellular stress response to acid chemical, cell morphogenesis, cellular response to fluid shear stress, …	125.936	221.839
Epha8	4.07253	-0.694242	2.08187e-05	0.00662973	chr4	136656729	136684170	-	PROTEIN_CODING	Epha8	13842	ENSMUSG00000028661			Eph receptor A8	GO:0031901, GO:0030425, GO:0005886, GO:0016020, GO:0042995, GO:0005768, GO:0043005	early endosome membrane, dendrite, plasma membrane, membrane, cell projection, endosome, neuron projection	GO:0004714, GO:0005005, GO:0005004, GO:0005524, GO:0000166, GO:0016301, GO:0004713, GO:0005003, GO:0016740, GO:0019838, GO:0005515, GO:0004672	transmembrane receptor protein tyrosine kinase activity, transmembrane-ephrin receptor activity, GPI-linked ephrin receptor activity, ATP binding, nucleotide binding, kinase activity, protein tyrosine kinase activity, ephrin receptor activity, transferase activity, growth factor binding, protein binding, protein kinase activity	GO:0007399, GO:0071372, GO:0043410, GO:0007169, GO:0007155, GO:0006929, GO:0031175, GO:0007411, GO:0033628, GO:0016322, GO:0048013, GO:0030155, GO:0046777, GO:0051897	nervous system development, cellular response to follicle-stimulating hormone stimulus, positive regulation of MAPK cascade, cell surface receptor protein tyrosine kinase signaling pathway, cell adhesion, substrate-dependent cell migration, neuron projection development, axon guidance, regulation of cell adhesion mediated by integrin, neuron remodeling, ephrin receptor signaling pathway, regulati…	0.0524514	0.988637
Gm7592	6.74754	-1.13083	2.30118e-05	0.00723983	chr1	85304553	85483402	+	PROTEIN_CODING	Gm7592	101055758	ENSMUSG00000118607			predicted gene 7592	GO:0005886, GO:0016020, GO:0005575	plasma membrane, membrane, cellular_component	GO:0003674, GO:0005549, GO:0004930, GO:0004984	molecular_function, odorant binding, G protein-coupled receptor activity, olfactory receptor activity	GO:0007186, GO:0050911, GO:0008150	G protein-coupled receptor signaling pathway, detection of chemical stimulus involved in sensory perception of smell, biological_process	0	0.714015
Igkv3-5	-1.84505	0.925694	2.428e-05	0.00754789	chr6	70640282	70640879	+	OTHER	Igkv3-5	667940	ENSMUSG00000095335			immunoglobulin kappa chain variable 3-5	GO:0019814, GO:0071748, GO:0005886, GO:0071756, GO:0071751, GO:0005576, GO:0005615	immunoglobulin complex, monomeric IgA immunoglobulin complex, plasma membrane, pentameric IgM immunoglobulin complex, secretory IgA immunoglobulin complex, extracellular region, extracellular space			GO:0002376, GO:0006955, GO:0002250	immune system process, immune response, adaptive immune response	2.77993	0.76894
Ggt1	1.32971	1.98503	2.65197e-05	0.00811726	chr10	75396910	75422027	+	PROTEIN_CODING	Ggt1	14598	ENSMUSG00000006345			gamma-glutamyltransferase 1	GO:0005783, GO:0005615, GO:0005886, GO:0016020, GO:0048471, GO:0031982	endoplasmic reticulum, extracellular space, plasma membrane, membrane, perinuclear region of cytoplasm, vesicle	GO:0016755, GO:0103068, GO:0000048, GO:0002951, GO:0016787, GO:0008233, GO:0016746, GO:0016740, GO:0036374	aminoacyltransferase activity, leukotriene C4 gamma-glutamyl transferase activity, peptidyltransferase activity, leukotriene-C(4) hydrolase, hydrolase activity, peptidase activity, acyltransferase activity, transferase activity, glutathione hydrolase activity	GO:0006518, GO:0006750, GO:0034599, GO:0006749, GO:0006508, GO:0034612, GO:0097305, GO:0061017, GO:0002682, GO:0006536, GO:0007283, GO:0050727, GO:0006751, GO:0032496, GO:0019344, GO:0032355, GO:0031638, GO:0031179, GO:0070365, GO:0097421	peptide metabolic process, glutathione biosynthetic process, cellular response to oxidative stress, glutathione metabolic process, proteolysis, response to tumor necrosis factor, response to alcohol, hepatoblast differentiation, regulation of immune system process, glutamate metabolic process, spermatogenesis, regulation of inflammatory response, glutathione catabolic process, response to lipopol…	2.20296	5.54735
Ccn2	0.79997	8.11886	2.67332e-05	0.00811726	chr10	24471340	24474581	+	PROTEIN_CODING	Ccn2	14219	ENSMUSG00000019997			cellular communication network factor 2	GO:0071944, GO:0048471, GO:0031012, GO:0005576, GO:0005615, GO:0005794, GO:0005938	cell periphery, perinuclear region of cytoplasm, extracellular matrix, extracellular region, extracellular space, Golgi apparatus, cell cortex	GO:0005178, GO:0008083, GO:0008201, GO:0001968	integrin binding, growth factor activity, heparin binding, fibronectin binding	GO:0046330, GO:0035988, GO:0007160, GO:0032967, GO:0051239, GO:0008284, GO:0060452, GO:0001525, GO:0070278, GO:0072593, GO:0035556, GO:0008543, GO:0070374, GO:2001235, GO:0051496, GO:0045597, GO:0032330, GO:0001649, GO:0016477, GO:0010629, GO:0071897, GO:0001894, GO:0007229, GO:0007019, GO:0097553, GO:0061448, GO:0007155, GO:0002062, GO:0030324, GO:0001502, GO:0001503, GO:0010628, GO:0007165, GO:…	positive regulation of JNK cascade, chondrocyte proliferation, cell-matrix adhesion, positive regulation of collagen biosynthetic process, regulation of multicellular organismal process, positive regulation of cell population proliferation, positive regulation of cardiac muscle contraction, angiogenesis, extracellular matrix constituent secretion, reactive oxygen species metabolic process, intrac…	202.777	353.053
Cxcl10	2.21839	0.368311	2.73349e-05	0.00820456	chr5	92494497	92496748	-	PROTEIN_CODING	Cxcl10	15945	ENSMUSG00000034855			C-X-C motif chemokine ligand 10	GO:0009897, GO:0005576, GO:0005615	external side of plasma membrane, extracellular region, extracellular space	GO:0045236, GO:0048248, GO:0008009, GO:0005125, GO:0042056, GO:0008201	CXCR chemokine receptor binding, CXCR3 chemokine receptor binding, chemokine activity, cytokine activity, chemoattractant activity, heparin binding	GO:0010819, GO:0007186, GO:0006954, GO:0008284, GO:2000406, GO:0031640, GO:0002690, GO:0007189, GO:0050918, GO:0042127, GO:0010818, GO:0045662, GO:0030593, GO:0042981, GO:0097398, GO:0042118, GO:0006955, GO:0098586, GO:0006952, GO:0006935, GO:0090026, GO:0051281, GO:0071222, GO:0030335, GO:0009617, GO:0061844, GO:1901740, GO:0016525, GO:1901509, GO:0070098, GO:0140374, GO:0051607	regulation of T cell chemotaxis, G protein-coupled receptor signaling pathway, inflammatory response, positive regulation of cell population proliferation, positive regulation of T cell migration, killing of cells of another organism, positive regulation of leukocyte chemotaxis, adenylate cyclase-activating G protein-coupled receptor signaling pathway, positive chemotaxis, regulation of cell popu…	0.419611	1.97727
Gm57766	1.0401	3.20457	2.90024e-05	0.00860612	chr10	86136845	86165180	+	ncRNA	Gm57766	118567333				predicted gene, 57766							5.97946	12.303
Hoxa7	-0.948433	3.92492	2.93751e-05	0.00861878	chr6	52191471	52198757	-	PROTEIN_CODING	Hoxa7	15404	ENSMUSG00000038236			homeobox A7	GO:0031965, GO:0005654, GO:0005634	nuclear membrane, nucleoplasm, nucleus	GO:0001228, GO:0000978, GO:0003677, GO:0043565, GO:0000981, GO:1990837, GO:0140297, GO:0003700	DNA-binding transcription activator activity, RNA polymerase II-specific, RNA polymerase II cis-regulatory region sequence-specific DNA binding, DNA binding, sequence-specific DNA binding, DNA-binding transcription factor activity, RNA polymerase II-specific, sequence-specific double-stranded DNA binding, DNA-binding transcription factor binding, DNA-binding transcription factor activity	GO:0048863, GO:0006357, GO:0001953, GO:0048704, GO:0001525, GO:0006355, GO:0045892, GO:0000122, GO:0045617, GO:0009952, GO:0002686, GO:0045944, GO:0045656	stem cell differentiation, regulation of transcription by RNA polymerase II, negative regulation of cell-matrix adhesion, embryonic skeletal system morphogenesis, angiogenesis, regulation of DNA-templated transcription, negative regulation of DNA-templated transcription, negative regulation of transcription by RNA polymerase II, negative regulation of keratinocyte differentiation, anterior/poster…	19.8266	10.2708
Gm37292	2.12874	0.455862	2.98502e-05	0.00866088	chr7	30906516	30927879	+	ncRNA	Gm37292	115486508				predicted gene, 37292							0.472063	2.08712
Gm33998	-1.24185	2.25012	3.34529e-05	0.00949866	chr11	59525868	59534200	-	ncRNA	Gm33998	102637102				predicted gene, 33998							6.50398	2.74621
Zbtb16	0.805365	6.70514	3.34652e-05	0.00949866	chr9	48563097	48747525	-	PROTEIN_CODING	Zbtb16	235320	ENSMUSG00000066687			zinc finger and BTB domain containing 16	GO:0032991, GO:0016605, GO:0017053, GO:0005634, GO:0001673, GO:0016607, GO:0016604	protein-containing complex, PML body, transcription repressor complex, nucleus, male germ cell nucleus, nuclear speck, nuclear body	GO:0001222, GO:0042802, GO:0003677, GO:0001227, GO:0019904, GO:0042803, GO:0000978, GO:0003690, GO:0008270, GO:0046872, GO:0000981, GO:0005515, GO:0003700, GO:0031703	transcription corepressor binding, identical protein binding, DNA binding, DNA-binding transcription repressor activity, RNA polymerase II-specific, protein domain specific binding, protein homodimerization activity, RNA polymerase II cis-regulatory region sequence-specific DNA binding, double-stranded DNA binding, zinc ion binding, metal ion binding, DNA-binding transcription factor activity, RN…	GO:0042733, GO:0048133, GO:0061036, GO:0001501, GO:0030097, GO:0045893, GO:0010557, GO:0051138, GO:0008285, GO:0001823, GO:0035136, GO:0000122, GO:0043931, GO:0051240, GO:0009952, GO:0034504, GO:0035116, GO:0043065, GO:0035137, GO:0006357, GO:0009880, GO:0045600, GO:0045638, GO:0045595, GO:0006355, GO:0010468, GO:0032332, GO:0045892, GO:0045778, GO:2000026, GO:0051216, GO:0007417	embryonic digit morphogenesis, male germ-line stem cell asymmetric division, positive regulation of cartilage development, skeletal system development, hemopoiesis, positive regulation of DNA-templated transcription, positive regulation of macromolecule biosynthetic process, positive regulation of NK T cell differentiation, negative regulation of cell population proliferation, mesonephros develop…	75.8972	132.642
Igkv10-96	1.54255	1.35433	3.77677e-05	0.0106046	chr6	68608949	68609414	-	OTHER	Igkv10-96	692165	ENSMUSG00000094420			immunoglobulin kappa variable 10-96	GO:0005886, GO:0005576, GO:0019814	plasma membrane, extracellular region, immunoglobulin complex			GO:0002376, GO:0006955, GO:0002250	immune system process, immune response, adaptive immune response	1.25883	3.67992
Clca1	1.26447	2.09827	3.92307e-05	0.0108982	chr3	144710298	144738537	-	PROTEIN_CODING	Clca1	23844	ENSMUSG00000028255			chloride channel accessory 1	GO:0042589, GO:0005886, GO:0016020, GO:0005902, GO:0030141, GO:0005576	zymogen granule membrane, plasma membrane, membrane, microvillus, secretory granule, extracellular region	GO:0016787, GO:0008233, GO:0005254, GO:0046872, GO:0008237, GO:0005229	hydrolase activity, peptidase activity, chloride channel activity, metal ion binding, metallopeptidase activity, intracellularly calcium-gated chloride channel activity	GO:0006811, GO:0006821, GO:0071456, GO:1902476, GO:0006508, GO:0006816	monoatomic ion transport, chloride transport, cellular response to hypoxia, chloride transmembrane transport, proteolysis, calcium ion transport	2.46522	5.93182
Gm40777	6.63318	-1.21842	4.63629e-05	0.0127439	chr10	118707682	118718246	+	ncRNA	Gm40777	105245302				predicted gene, 40777							0	0.659091
Ttc22	2.01611	0.511338	4.78367e-05	0.0130121	chr4	106479646	106497393	+	PROTEIN_CODING	Ttc22	230576	ENSMUSG00000034919			tetratricopeptide repeat domain 22	GO:0005575	cellular_component	GO:0003674	molecular_function	GO:0008150	biological_process	0.524514	2.14205
Igfbp5	0.769701	8.43686	5.07849e-05	0.0136716	chr1	72897224	72914024	-	PROTEIN_CODING	Igfbp5	16011	ENSMUSG00000026185			insulin-like growth factor binding protein 5	GO:0016942, GO:0005634, GO:0042567, GO:0005576, GO:0005615, GO:0005737	insulin-like growth factor binding protein complex, nucleus, insulin-like growth factor ternary complex, extracellular region, extracellular space, cytoplasm	GO:0031994, GO:0031995, GO:0048018, GO:0005520, GO:0001968, GO:0019838	insulin-like growth factor I binding, insulin-like growth factor II binding, receptor ligand activity, insulin-like growth factor binding, fibronectin binding, growth factor binding	GO:1904707, GO:0071320, GO:1904205, GO:1901862, GO:0043569, GO:0044342, GO:0031069, GO:0060416, GO:0035556, GO:0043568, GO:0045926, GO:0048662, GO:1904754, GO:0040008, GO:0007565, GO:0001649, GO:0001558, GO:0042593, GO:0008283, GO:0060056, GO:0014912, GO:0030336, GO:0043567, GO:0045668, GO:0051146, GO:0048286, GO:0017148, GO:0051897	positive regulation of vascular associated smooth muscle cell proliferation, cellular response to cAMP, negative regulation of skeletal muscle hypertrophy, negative regulation of muscle tissue development, negative regulation of insulin-like growth factor receptor signaling pathway, type B pancreatic cell proliferation, hair follicle morphogenesis, response to growth hormone, intracellular signal…	256.173	436.758
Ace3	1.12641	2.54736	5.3221e-05	0.0141812	chr11	105885424	105898376	+	PROTEIN_CODING	Ace3	217246	ENSMUSG00000101605			angiotensin I converting enzyme 3	GO:0005615, GO:0001669, GO:0005886, GO:0016020, GO:0031410, GO:0002080	extracellular space, acrosomal vesicle, plasma membrane, membrane, cytoplasmic vesicle, acrosomal membrane	GO:0046872, GO:0008241, GO:0005515, GO:0008237	metal ion binding, peptidyl-dipeptidase activity, protein binding, metallopeptidase activity	GO:0003084, GO:0006508, GO:0002003	positive regulation of systemic arterial blood pressure, proteolysis, angiotensin maturation	3.61915	7.90909
2900060L22Rik	2.23848	0.209304	5.9953e-05	0.0158137	chr6	95999615	96098403	-		2900060L22Rik	102634502				RIKEN cDNA 2900060L22 gene							0.36716	1.75758
Ano9	1.61935	1.08782	6.27844e-05	0.0163949	chr7	140681125	140697719	-	PROTEIN_CODING	Ano9	71345	ENSMUSG00000054662			anoctamin 9	GO:0005886, GO:0016020, GO:0005783	plasma membrane, membrane, endoplasmic reticulum	GO:0015267, GO:0005254, GO:0017128, GO:0019869, GO:0005262, GO:0005229	channel activity, chloride channel activity, phospholipid scramblase activity, chloride channel inhibitor activity, calcium channel activity, intracellularly calcium-gated chloride channel activity	GO:0070588, GO:0061590, GO:0061591, GO:1902476, GO:0051649, GO:0006869, GO:0007608, GO:0061589, GO:0006629	calcium ion transmembrane transport, calcium activated phosphatidylcholine scrambling, calcium activated galactosylceramide scrambling, chloride transmembrane transport, establishment of localization in cell, lipid transport, sensory perception of smell, calcium activated phosphatidylserine scrambling, lipid metabolic process	0.996577	3.07576
Clec12b	-0.990084	3.20822	7.02267e-05	0.0181567	chr6	129352476	129404597	-	PROTEIN_CODING	Clec12b	71183	ENSMUSG00000030158			C-type lectin domain family 12, member B	GO:0032991, GO:0005886, GO:0016020, GO:0009897	protein-containing complex, plasma membrane, membrane, external side of plasma membrane	GO:0030246, GO:0019903, GO:0030547, GO:0030545	carbohydrate binding, protein phosphatase binding, signaling receptor inhibitor activity, signaling receptor regulator activity	GO:0002769, GO:1904893, GO:0097325, GO:0045953	natural killer cell inhibitory signaling pathway, negative regulation of receptor signaling pathway via STAT, melanocyte proliferation, negative regulation of natural killer cell mediated cytotoxicity	12.1163	6.09659
Ighv1-7	3.90382	-0.825733	7.30339e-05	0.0186174	chr12	114502115	114502408	-	OTHER	Ighv1-7	668474				immunoglobulin heavy variable V1-7	GO:0005576, GO:0019814	extracellular region, immunoglobulin complex	GO:0003823	antigen binding	GO:0002376, GO:0016064, GO:0002250	immune system process, immunoglobulin mediated immune response, adaptive immune response	0.0524514	0.878788
Pcdhga7	1.22388	2.07057	7.34345e-05	0.0186174	chr18	37847887	37974926	+	PROTEIN_CODING	Pcdhga7	93715	ENSMUSG00000103472			protocadherin gamma subfamily A, 7	GO:0005886, GO:0016020	plasma membrane, membrane	GO:0005509, GO:0050839, GO:0003674	calcium ion binding, cell adhesion molecule binding, molecular_function	GO:0007155, GO:0007156	cell adhesion, homophilic cell adhesion via plasma membrane adhesion molecules	2.46522	5.76705
Pon1	0.767937	6.14601	9.45986e-05	0.0237524	chr6	5168101	5193824	-	PROTEIN_CODING	Pon1	18979	ENSMUSG00000002588			paraoxonase 1	GO:0034364, GO:0034366, GO:0005576, GO:0005615	high-density lipoprotein particle, spherical high-density lipoprotein particle, extracellular region, extracellular space	GO:0005509, GO:0005543, GO:0004063, GO:0008035, GO:0016787, GO:0046872, GO:0042803, GO:0102007, GO:0004064	calcium ion binding, phospholipid binding, aryldialkylphosphatase activity, high-density lipoprotein particle binding, hydrolase activity, metal ion binding, protein homodimerization activity, acyl-L-homoserine-lactone lactonohydrolase activity, arylesterase activity	GO:0008015, GO:0046434, GO:0009636, GO:1901335, GO:0010875, GO:0046395, GO:0046470, GO:1902617, GO:0008203	blood circulation, organophosphate catabolic process, response to toxic substance, lactone catabolic process, positive regulation of cholesterol efflux, carboxylic acid catabolic process, phosphatidylcholine metabolic process, response to fluoride, cholesterol metabolic process	52.3465	89.1421
Muc4	0.833368	4.51349	9.75202e-05	0.0242528	chr16	32555089	32602786	+	PROTEIN_CODING	Muc4	140474	ENSMUSG00000118672			mucin 4	GO:0016324, GO:0032991, GO:0005886, GO:0016020, GO:0031528, GO:0031012, GO:0005576, GO:0005615	apical plasma membrane, protein-containing complex, plasma membrane, membrane, microvillus membrane, extracellular matrix, extracellular region, extracellular space	GO:0005176, GO:0044877	ErbB-2 class receptor binding, protein-containing complex binding	GO:0007160, GO:0002853, GO:0001953, GO:0043066, GO:0002244, GO:0007155, GO:0022408, GO:0030277	cell-matrix adhesion, negative regulation of T cell mediated cytotoxicity directed against tumor cell target, negative regulation of cell-matrix adhesion, negative regulation of apoptotic process, hematopoietic progenitor cell differentiation, cell adhesion, negative regulation of cell-cell adhesion, maintenance of gastrointestinal epithelium	16.3648	29.1648
Aldh1a2	0.927793	3.3937	0.000119794	0.0295111	chr9	71123071	71203525	+	PROTEIN_CODING	Aldh1a2	19378	ENSMUSG00000013584			aldehyde dehydrogenase family 1, subfamily A2	GO:0048471, GO:0005737	perinuclear region of cytoplasm, cytoplasm	GO:0001758, GO:0004029, GO:0004028, GO:0016491, GO:0016918, GO:0016620	retinal dehydrogenase (NAD+) activity, aldehyde dehydrogenase (NAD+) activity, 3-chloroallyl aldehyde dehydrogenase activity, oxidoreductase activity, retinal binding, oxidoreductase activity, acting on the aldehyde or oxo group of donors, NAD or NADP as acceptor	GO:0021915, GO:0035115, GO:0008284, GO:0048738, GO:0031016, GO:0042904, GO:0034097, GO:0009954, GO:0003007, GO:0008285, GO:0002138, GO:0007494, GO:0042573, GO:0001756, GO:0009952, GO:1905562, GO:0014032, GO:0001523, GO:0030326, GO:0032526, GO:0048566, GO:0043065, GO:0001822, GO:0006081, GO:0043010, GO:0009855, GO:0030902, GO:0031076, GO:0042574, GO:0016331, GO:0060324, GO:0051289, GO:0001568, GO:…	neural tube development, embryonic forelimb morphogenesis, positive regulation of cell population proliferation, cardiac muscle tissue development, pancreas development, 9-cis-retinoic acid biosynthetic process, response to cytokine, proximal/distal pattern formation, heart morphogenesis, negative regulation of cell population proliferation, retinoic acid biosynthetic process, midgut development,…	7.18584	13.6761
8430426J06Rik	1.59015	0.993224	0.00012538	0.0305987	chr15	81126855	81136063	-	ncRNA	8430426J06Rik	78102	ENSMUSG00000115970			RIKEN cDNA 8430426J06 gene							0.944126	2.85606
Mov10l1	3.15673	-0.632974	0.000146331	0.0351013	chr15	88867094	88939355	+	PROTEIN_CODING	Mov10l1	83456	ENSMUSG00000015365			Mov10 like RISC complex RNA helicase 1	GO:0005829, GO:0005737, GO:0071546, GO:0043186	cytosol, cytoplasm, pi-body, P granule	GO:0003723, GO:0005524, GO:0000166, GO:0004386, GO:0034584, GO:0016787, GO:0003724, GO:0016887, GO:0005515	RNA binding, ATP binding, nucleotide binding, helicase activity, piRNA binding, hydrolase activity, RNA helicase activity, ATP hydrolysis activity, protein binding	GO:0035194, GO:0007140, GO:0007283, GO:0007141, GO:0045786, GO:0030154, GO:0031047, GO:0034587, GO:0141196, GO:0051321	regulatory ncRNA-mediated post-transcriptional gene silencing, male meiotic nuclear division, spermatogenesis, male meiosis I, negative regulation of cell cycle, cell differentiation, regulatory ncRNA-mediated gene silencing, piRNA processing, transposable element silencing by piRNA-mediated DNA methylation, meiotic cell cycle	0.104903	0.988637
Gm41144	-2.23253	0.0991326	0.000146519	0.0351013	chr14	45774689	45780856	-	ncRNA	Gm41144	105245745				predicted gene, 41144							1.57354	0.329546
Gm23346	-6.44326	-1.31455	0.000157188	0.0366486	chr6	70832428	70832563	+	snoRNA	Gm23346	115490470	ENSMUSG00000065750			predicted gene, 23346	GO:0005730	nucleolus			GO:0006396	RNA processing	0.576966	0
Gm53823	-6.44326	-1.31455	0.000157188	0.0366486	chr14	14257649	14259157	+	ncRNA	Gm53823	118568098				predicted gene, 53823							0.576966	0
Prl	-6.44326	-1.31455	0.000157188	0.0366486	chr13	27241553	27249187	+	PROTEIN_CODING	Prl	19109	ENSMUSG00000021342			prolactin	GO:0005576, GO:0005615, GO:0030141	extracellular region, extracellular space, secretory granule	GO:0005148, GO:0005179	prolactin receptor binding, hormone activity	GO:0042711, GO:1902895, GO:0046427, GO:0043123, GO:0007595, GO:0008284, GO:0030879, GO:1903489, GO:0050679, GO:0038161, GO:0001937, GO:0007565, GO:0007166, GO:0046425, GO:0030278, GO:0010467, GO:0031667	maternal behavior, positive regulation of miRNA transcription, positive regulation of receptor signaling pathway via JAK-STAT, positive regulation of canonical NF-kappaB signal transduction, lactation, positive regulation of cell population proliferation, mammary gland development, positive regulation of lactation, positive regulation of epithelial cell proliferation, prolactin signaling pathway,…	0.576966	0
Ccn1	0.713885	8.45557	0.000168695	0.0389835	chr3	145352726	145355740	-	PROTEIN_CODING	Ccn1	16007	ENSMUSG00000028195			cellular communication network factor 1	GO:0005829, GO:0016020, GO:0031012, GO:0005576, GO:0005615	cytosol, membrane, extracellular matrix, extracellular region, extracellular space	GO:0005178, GO:0008201, GO:0050840, GO:0019838	integrin binding, heparin binding, extracellular matrix binding, growth factor binding	GO:0032731, GO:0061036, GO:0003281, GO:2000309, GO:0043066, GO:0060710, GO:0010811, GO:0060716, GO:0010556, GO:0072593, GO:0030198, GO:0030501, GO:0009891, GO:0003181, GO:0051240, GO:0045597, GO:0002041, GO:0001649, GO:0043065, GO:0060413, GO:0007229, GO:0030513, GO:0032740, GO:2000304, GO:0098609, GO:0007155, GO:0033690, GO:0003278, GO:2000343, GO:0060591, GO:0006935, GO:0030335, GO:0070372, GO:…	positive regulation of interleukin-1 beta production, positive regulation of cartilage development, ventricular septum development, positive regulation of tumor necrosis factor (ligand) superfamily member 11 production, negative regulation of apoptotic process, chorio-allantoic fusion, positive regulation of cell-substrate adhesion, labyrinthine layer blood vessel development, regulation of macro…	265.876	436.099
Gm15441	0.712982	8.06499	0.000179343	0.0410806	chr3	96463084	96474117	-	ncRNA	Gm15441	100038464				predicted gene 15441							202.882	332.566
Gm39637	6.37305	-1.41132	0.000192126	0.0428802	chr1	45723953	45773289	-	ncRNA	Gm39637	105243920				predicted gene, 39637							0	0.549243
Gm51765	6.37305	-1.41132	0.000192126	0.0428802	chr10	61644930	61668983	+	ncRNA	Gm51765	115487394				predicted gene, 51765							0	0.549243
Sstr1	6.37305	-1.41132	0.000192126	0.0428802	chr12	58258524	58262822	+	PROTEIN_CODING	Sstr1	20605	ENSMUSG00000035431			somatostatin receptor 1	GO:0005886, GO:0016020, GO:0043005	plasma membrane, membrane, neuron projection	GO:0042923, GO:0004994, GO:0004930, GO:0005515	neuropeptide binding, somatostatin receptor activity, G protein-coupled receptor activity, protein binding	GO:1990830, GO:0007186, GO:0007215, GO:0007283, GO:0007218, GO:0071392, GO:0038170, GO:0021549, GO:0007165, GO:0030900, GO:0042594	cellular response to leukemia inhibitory factor, G protein-coupled receptor signaling pathway, glutamate receptor signaling pathway, spermatogenesis, neuropeptide signaling pathway, cellular response to estradiol stimulus, somatostatin signaling pathway, cerebellum development, signal transduction, forebrain development, response to starvation	0	0.549243
Gm6793	-0.859519	3.73933	0.000199251	0.0440935	chr8	112740065	112741668	-	PSEUDO	Gm6793	627828				heterogeneous nuclear ribonucleoprotein A3 pseudogene							17.0467	9.39205
Kcnf1	-1.91921	0.391678	0.000209955	0.0460718	chr12	17222101	17226551	-	PROTEIN_CODING	Kcnf1	382571	ENSMUSG00000051726			potassium voltage-gated channel, subfamily F, member 1	GO:0008076, GO:0034702, GO:0005886, GO:0097546, GO:0016020	voltage-gated potassium channel complex, monoatomic ion channel complex, plasma membrane, ciliary base, membrane	GO:0005216, GO:0005249, GO:0005267, GO:0015459	monoatomic ion channel activity, voltage-gated potassium channel activity, potassium channel activity, potassium channel regulator activity	GO:0034220, GO:0006811, GO:0043266, GO:0001508, GO:1905515, GO:0071805, GO:0006813, GO:0051260, GO:0055085	monoatomic ion transmembrane transport, monoatomic ion transport, regulation of potassium ion transport, action potential, non-motile cilium assembly, potassium ion transmembrane transport, potassium ion transport, protein homooligomerization, transmembrane transport	1.88825	0.494318
Gm14853	1.40746	1.25967	0.000214843	0.046158	chrX	104887822	104892681	-	PSEUDO	Gm14853	108168478				ribosomal protein 17a pseudogene							1.25883	3.35038
Nrgn	-0.849682	3.79035	0.000215402	0.046158	chr9	37455789	37464041	-	PROTEIN_CODING	Nrgn	64011	ENSMUSG00000053310			neurogranin	GO:0044327, GO:0045202, GO:0030425, GO:0098978, GO:0043197, GO:0005737, GO:0098794, GO:0031966, GO:0042995, GO:0030424, GO:0045211, GO:0043025, GO:0012510	dendritic spine head, synapse, dendrite, glutamatergic synapse, dendritic spine, cytoplasm, postsynapse, mitochondrial membrane, cell projection, axon, postsynaptic membrane, neuronal cell body, trans-Golgi network transport vesicle membrane	GO:0005516, GO:0005547, GO:0070300	calmodulin binding, phosphatidylinositol-3,4,5-trisphosphate binding, phosphatidic acid binding	GO:0008306, GO:0035556, GO:1900273, GO:0099170, GO:0021537	associative learning, intracellular signal transduction, positive regulation of long-term synaptic potentiation, postsynaptic modulation of chemical synaptic transmission, telencephalon development	17.6237	9.77652
Cd300c	2.75199	-0.462939	0.00021565	0.046158	chr11	114846931	114851333	-	PROTEIN_CODING	Cd300c	387565	ENSMUSG00000058728			CD300C molecule	GO:0005886, GO:0016020	plasma membrane, membrane	GO:0004888, GO:0003674	transmembrane signaling receptor activity, molecular_function	GO:0045088, GO:0002376, GO:0007165, GO:0008150	regulation of innate immune response, immune system process, signal transduction, biological_process	0.157354	1.09849
Fras1	1.01631	2.59273	0.000219627	0.046627	chr5	96518622	96932592	+	PROTEIN_CODING	Fras1	231470	ENSMUSG00000034687			Fraser extracellular matrix complex subunit 1	GO:0071944, GO:0005886, GO:0016020, GO:0031012, GO:0005604	cell periphery, plasma membrane, membrane, extracellular matrix, basement membrane	GO:0005201, GO:0046872, GO:0005515	extracellular matrix structural constituent, metal ion binding, protein binding	GO:0009653, GO:0043588, GO:0048731, GO:0048513, GO:0015031, GO:0003338, GO:0002009, GO:0060021, GO:0030326, GO:0007154	anatomical structure morphogenesis, skin development, system development, animal organ development, protein transport, metanephros morphogenesis, morphogenesis of an epithelium, roof of mouth development, embryonic limb morphogenesis, cell communication	3.93386	7.96402
Drp2	2.09703	0.104633	0.000230234	0.0480967	chrX	133304868	133357323	+	PROTEIN_CODING	Drp2	13497	ENSMUSG00000000223			dystrophin related protein 2	GO:0005829, GO:0045202, GO:0014069, GO:0030425, GO:0098978, GO:0005737, GO:0005886, GO:0016020, GO:0043204, GO:0042995	cytosol, synapse, postsynaptic density, dendrite, glutamatergic synapse, cytoplasm, plasma membrane, membrane, perikaryon, cell projection	GO:0008270, GO:0046872, GO:0005515	zinc ion binding, metal ion binding, protein binding	GO:0099536, GO:0050808, GO:0007417	synaptic signaling, synapse organization, central nervous system development	0.36716	1.5928
Ighv1-39	2.09703	0.104633	0.000230234	0.0480967	chr12	114878219	114878512	-	OTHER	Ighv1-39	780891				immunoglobulin heavy variable 1-39	GO:0005576, GO:0019814	extracellular region, immunoglobulin complex	GO:0003823	antigen binding	GO:0002376, GO:0016064, GO:0002250	immune system process, immunoglobulin mediated immune response, adaptive immune response	0.36716	1.5928
Entpd5	0.716472	6.42911	0.000239241	0.0495818	chr12	84420649	84455803	-	PROTEIN_CODING	Entpd5	12499	ENSMUSG00000021236			ectonucleoside triphosphate diphosphohydrolase 5	GO:0005788, GO:0005576, GO:0005783, GO:0005615, GO:0005794	endoplasmic reticulum lumen, extracellular region, endoplasmic reticulum, extracellular space, Golgi apparatus	GO:0016787, GO:0036384, GO:0004382, GO:0017110, GO:0043262, GO:0016462, GO:1990003, GO:0045134	hydrolase activity, CDP phosphatase activity, GDP phosphatase activity, nucleoside diphosphate phosphatase activity, ADP phosphatase activity, pyrophosphatase activity, IDP phosphatase activity, UDP phosphatase activity	GO:0051084, GO:0006487, GO:0006486, GO:0006011, GO:0006256	'de novo' post-translational protein folding, protein N-linked glycosylation, protein glycosylation, UDP-alpha-D-glucose metabolic process, UDP catabolic process	65.1447	107.047
Car3	0.728836	5.74225	0.000253967	0.0522192	chr3	14928598	14937441	+	PROTEIN_CODING	Car3	12350	ENSMUSG00000027559			carbonic anhydrase 3	GO:0005829, GO:0005737, GO:0030017, GO:0005634	cytosol, cytoplasm, sarcomere, nucleus	GO:0016151, GO:0016829, GO:0008270, GO:0046872, GO:0004089, GO:0016791	nickel cation binding, lyase activity, zinc ion binding, metal ion binding, carbonate dehydratase activity, phosphatase activity	GO:0045471, GO:0006979, GO:0008284, GO:0044320, GO:0043066, GO:0032869, GO:0097305, GO:0009617, GO:0033993, GO:1903427, GO:0071456, GO:0003009, GO:0097421, GO:1903751	response to ethanol, response to oxidative stress, positive regulation of cell population proliferation, cellular response to leptin stimulus, negative regulation of apoptotic process, cellular response to insulin stimulus, response to alcohol, response to bacterium, response to lipid, negative regulation of reactive oxygen species biosynthetic process, cellular response to hypoxia, skeletal musc…	40.2302	66.678
Gm9828	3.71273	-0.970372	0.000258601	0.0527566	chr13	98453624	98460923	+	ncRNA	Gm9828	105246056	ENSMUSG00000048603			predicted gene 9828							0.0524514	0.76894
Sertm2	3.07484	-0.694497	0.000261818	0.0529988	chrX	142936691	142949270	+	PROTEIN_CODING	Sertm2	319764	ENSMUSG00000085139			serine rich and transmembrane domain containing 2	GO:0016020, GO:0043231	membrane, intracellular membrane-bounded organelle					0.104903	0.933712
Txnip	0.684184	9.89096	0.000285922	0.057433	chr3	96465273	96469173	+	PROTEIN_CODING	Txnip	56338	ENSMUSG00000038393			thioredoxin interacting protein	GO:0005829, GO:0005737	cytosol, cytoplasm	GO:0004857, GO:0031625, GO:0005515	enzyme inhibitor activity, ubiquitin protein ligase binding, protein binding	GO:0051782, GO:0006979, GO:0071228, GO:0015031, GO:0030216, GO:0032570, GO:0009410, GO:0051592, GO:0042127, GO:0042542, GO:0032355, GO:0000122, GO:0009612, GO:0006606, GO:0009749, GO:0043065, GO:0048008	negative regulation of cell division, response to oxidative stress, cellular response to tumor cell, protein transport, keratinocyte differentiation, response to progesterone, response to xenobiotic stimulus, response to calcium ion, regulation of cell population proliferation, response to hydrogen peroxide, response to estradiol, negative regulation of transcription by RNA polymerase II, respons…	728.393	1170.38
Fbln2	0.76175	4.67405	0.000305261	0.0597526	chr6	91189442	91249522	+	PROTEIN_CODING	Fbln2	14115	ENSMUSG00000064080			fibulin 2	GO:0005576, GO:0031012	extracellular region, extracellular matrix	GO:0005509, GO:0005201, GO:0050840, GO:0005515	calcium ion binding, extracellular matrix structural constituent, extracellular matrix binding, protein binding	GO:0010811	positive regulation of cell-substrate adhesion	18.8825	32.0208
G530011O06Rik	-6.30741	-1.41396	0.000307791	0.0597526	chrX	168758039	168761913	-	ncRNA	G530011O06Rik	654820	ENSMUSG00000072844			RIKEN cDNA G530011O06 gene							0.524514	0
Klk1b26	-6.30741	-1.41396	0.000307791	0.0597526	chr7	43662102	43666393	+	PROTEIN_CODING	Klk1b26	16618	ENSMUSG00000053719			kallikrein 1-related petidase b26	GO:0001669, GO:0045177, GO:0005615, GO:0030141, GO:0005634	acrosomal vesicle, apical part of cell, extracellular space, secretory granule, nucleus	GO:0008236, GO:0016787, GO:0008233, GO:0004175, GO:0004252	serine-type peptidase activity, hydrolase activity, peptidase activity, endopeptidase activity, serine-type endopeptidase activity	GO:0003073, GO:0002035, GO:0031638, GO:0006508	regulation of systemic arterial blood pressure, brain renin-angiotensin system, zymogen activation, proteolysis	0.524514	0
Pomc	-1.87871	0.362033	0.000308234	0.0597526	chr12	4004945	4010643	+	PROTEIN_CODING	Pomc	18976	ENSMUSG00000020660			pro-opiomelanocortin-alpha	GO:0005576, GO:0005615, GO:0030141, GO:0005737, GO:0043025, GO:0005782	extracellular region, extracellular space, secretory granule, cytoplasm, neuronal cell body, peroxisomal matrix	GO:0001664, GO:0031781, GO:0005179, GO:0070996, GO:0031782, GO:0005102, GO:0005515	G protein-coupled receptor binding, type 3 melanocortin receptor binding, hormone activity, type 1 melanocortin receptor binding, type 4 melanocortin receptor binding, signaling receptor binding, protein binding	GO:0140668, GO:0006091, GO:0007267, GO:0033059, GO:0008284, GO:0043066, GO:0007165, GO:0032720, GO:0002862, GO:0031640, GO:0070965, GO:0019722, GO:1990680, GO:0032098, GO:0035821, GO:0070873, GO:0106071, GO:0007218, GO:0061744, GO:2000852, GO:0061844, GO:0045944, GO:0008217, GO:0042593	positive regulation of oxytocin production, generation of precursor metabolites and energy, cell-cell signaling, cellular pigmentation, positive regulation of cell population proliferation, negative regulation of apoptotic process, signal transduction, negative regulation of tumor necrosis factor production, negative regulation of inflammatory response to antigenic stimulus, killing of cells of a…	1.8358	0.494318
Gm32857	-1.39988	1.21913	0.000308911	0.0597526	chr14	44463674	44552970	-	ncRNA	Gm32857	102635555	ENSMUSG00000115536			predicted gene, 32857							3.19954	1.20833
Gm46302	2.30038	-0.173218	0.000314789	0.0600891	chr11	115663873	115668064	-	ncRNA	Gm46302	108167939				predicted gene, 46302							0.262257	1.31818
Plin1	1.04147	2.33958	0.000315253	0.0600891	chr7	79370912	79382652	-	PROTEIN_CODING	Plin1	103968	ENSMUSG00000030546			perilipin 1	GO:0005829, GO:0005783, GO:0005811	cytosol, endoplasmic reticulum, lipid droplet	GO:0005515	protein binding	GO:0070417, GO:0016042, GO:0006629	cellular response to cold, lipid catabolic process, lipid metabolic process	3.25199	6.70076
Nr4a3	1.21958	1.65461	0.000331675	0.0627611	chr4	48045098	48086446	+	PROTEIN_CODING	Nr4a3	18124	ENSMUSG00000028341			nuclear receptor subfamily 4, group A, member 3	GO:0005634, GO:0005667	nucleus, transcription regulator complex	GO:0003677, GO:0043565, GO:0042803, GO:0019901, GO:0001228, GO:0001223, GO:0000978, GO:0004879, GO:0003690, GO:0035259, GO:0035035, GO:0001216, GO:0008270, GO:0046872, GO:0000981, GO:0035497, GO:0003700	DNA binding, sequence-specific DNA binding, protein homodimerization activity, protein kinase binding, DNA-binding transcription activator activity, RNA polymerase II-specific, transcription coactivator binding, RNA polymerase II cis-regulatory region sequence-specific DNA binding, nuclear receptor activity, double-stranded DNA binding, nuclear glucocorticoid receptor binding, histone acetyltrans…	GO:0045787, GO:0048660, GO:1904707, GO:0021766, GO:2000253, GO:0043524, GO:0044320, GO:0045893, GO:0032765, GO:0060005, GO:0030522, GO:0030534, GO:0097009, GO:0001707, GO:0050679, GO:0038097, GO:0010613, GO:0061469, GO:0042472, GO:0035556, GO:0042981, GO:0071870, GO:0000122, GO:1904754, GO:0050885, GO:0045333, GO:0034392, GO:0006357, GO:0043303, GO:0048752, GO:0045444, GO:2000670, GO:0006355, GO:…	positive regulation of cell cycle, regulation of smooth muscle cell proliferation, positive regulation of vascular associated smooth muscle cell proliferation, hippocampus development, positive regulation of feeding behavior, negative regulation of neuron apoptotic process, cellular response to leptin stimulus, positive regulation of DNA-templated transcription, positive regulation of mast cell c…	1.8358	4.28409
Rn7sk	1.14564	1.89302	0.000341453	0.0641465	chr9	78082584	78082915	-	snRNA	Rn7sk	19817	ENSMUSG00002076161			RNA, 7SK, nuclear	GO:0005575	cellular_component	GO:0005515	protein binding	GO:0008150	biological_process	2.25541	4.99811
Gp1bb	-1.69601	0.609735	0.000345257	0.0643979	chr16	18439069	18441153	-	PROTEIN_CODING	Gp1bb	14724	ENSMUSG00000050761			glycoprotein Ib, beta polypeptide	GO:0005886, GO:0016020, GO:1990779	plasma membrane, membrane, glycoprotein Ib-IX-V complex	GO:0042802	identical protein binding	GO:0035855, GO:0051209, GO:0007596, GO:0007597, GO:0007599, GO:0007155, GO:0010572	megakaryocyte development, release of sequestered calcium ion into cytosol, blood coagulation, blood coagulation, intrinsic pathway, hemostasis, cell adhesion, positive regulation of platelet activation	2.15051	0.659091
Espnl	-2.13344	0.025347	0.000347966	0.0644428	chr1	91249845	91277130	+	PROTEIN_CODING	Espnl	227357	ENSMUSG00000049515			espin-like	GO:0005829, GO:0042995, GO:0032420, GO:0032426, GO:0005737	cytosol, cell projection, stereocilium, stereocilium tip, cytoplasm	GO:0051015, GO:0003779, GO:0005515	actin filament binding, actin binding, protein binding	GO:0007605, GO:0051017	sensory perception of sound, actin filament bundle assembly	1.46864	0.329546
Agrp	1.22383	1.61707	0.000359886	0.0659307	chr8	106293327	106306477	-	PROTEIN_CODING	Agrp	11604	ENSMUSG00000005705			agouti related neuropeptide	GO:0005796, GO:0005576, GO:0005615, GO:0005794, GO:0043025	Golgi lumen, extracellular region, extracellular space, Golgi apparatus, neuronal cell body	GO:0031781, GO:0005184, GO:0070996, GO:0031782, GO:0005102	type 3 melanocortin receptor binding, neuropeptide hormone activity, type 1 melanocortin receptor binding, type 4 melanocortin receptor binding, signaling receptor binding	GO:0009755, GO:2000253, GO:0032868, GO:0048571, GO:0007218, GO:0042755, GO:0007623, GO:0060135, GO:0008343, GO:0060259	hormone-mediated signaling pathway, positive regulation of feeding behavior, response to insulin, long-day photoperiodism, neuropeptide signaling pathway, eating behavior, circadian rhythm, maternal process involved in female pregnancy, adult feeding behavior, regulation of feeding behavior	1.78335	4.17424
Lrrc75b	1.25855	1.51199	0.00036105	0.0659307	chr10	75385953	75396532	-	PROTEIN_CODING	Lrrc75b	192734	ENSMUSG00000046807			leucine rich repeat containing 75B	GO:0005575	cellular_component	GO:0003674	molecular_function	GO:0008150	biological_process	1.62599	3.89962
Gm15793	6.22298	-1.51837	0.000395665	0.0707672	chr1	66888217	66888847	-	PROTEIN_CODING	Gm15793	102640707				predicted gene 15793							0	0.494318
Gm34185	6.22298	-1.51837	0.000395665	0.0707672	chr11	28778959	28802508	-	ncRNA	Gm34185	102637350				predicted gene, 34185							0	0.494318
Serpina11	6.22298	-1.51837	0.000395665	0.0707672	chr12	103946502	103956227	-	PROTEIN_CODING	Serpina11	380780	ENSMUSG00000063232			serine (or cysteine) peptidase inhibitor, clade A (alpha-1 antiproteinase, antitrypsin), member 11	GO:0005576, GO:0005615	extracellular region, extracellular space	GO:0030414, GO:0004867	peptidase inhibitor activity, serine-type endopeptidase inhibitor activity	GO:0034097, GO:0043434	response to cytokine, response to peptide hormone	0	0.494318
Lilrb4b	0.80448	3.84961	0.000401066	0.0712451	chr10	51356757	51362417	+	PROTEIN_CODING	Lilrb4b	14727	ENSMUSG00000112023			leukocyte immunoglobulin-like receptor, subfamily B, member 4B	GO:0009986, GO:0005886, GO:0016020	cell surface, plasma membrane, membrane			GO:0002376, GO:0045576, GO:0002764	immune system process, mast cell activation, immune response-regulating signaling pathway	10.4378	18.2349
Ppp2r2b	1.17339	1.73847	0.000411059	0.0725269	chr18	42777811	43192827	-	PROTEIN_CODING	Ppp2r2b	72930	ENSMUSG00000024500			protein phosphatase 2, regulatory subunit B, beta	GO:0005829, GO:0016020, GO:0005856, GO:0005739, GO:0000159, GO:0005741, GO:0005737	cytosol, membrane, cytoskeleton, mitochondrion, protein phosphatase type 2A complex, mitochondrial outer membrane, cytoplasm	GO:0019888, GO:0044877, GO:0140767	protein phosphatase regulator activity, protein-containing complex binding, enzyme-substrate adaptor activity	GO:0043525, GO:0000266, GO:0006626, GO:0051983, GO:0043653, GO:0006915	positive regulation of neuron apoptotic process, mitochondrial fission, protein targeting to mitochondrion, regulation of chromosome segregation, mitochondrial fragmentation involved in apoptotic process, apoptotic process	1.99315	4.50379
Sarnp	0.763552	4.35447	0.000414622	0.0726645	chr10	128657633	128713507	+	PROTEIN_CODING	Sarnp	66118	ENSMUSG00000078427			SAP domain containing ribonucleoprotein	GO:0000346, GO:0016607, GO:0036464, GO:0005634	transcription export complex, nuclear speck, cytoplasmic ribonucleoprotein granule, nucleus	GO:0003723, GO:0003677, GO:0003682	RNA binding, DNA binding, chromatin binding	GO:0006417, GO:0000122, GO:0006406, GO:0016973, GO:0051028	regulation of translation, negative regulation of transcription by RNA polymerase II, mRNA export from nucleus, poly(A)+ mRNA export from nucleus, mRNA transport	15.106	25.6496
Gm52720	1.20099	1.64214	0.000419604	0.0730475	chr4	3192871	3200228	-	PROTEIN_CODING	Gm52720	115489972				predicted gene, 52720							1.8358	4.22917
Lrg1	0.706371	5.54855	0.000432362	0.07477	chr17	56426678	56428946	-	PROTEIN_CODING	Lrg1	76905	ENSMUSG00000037095			leucine-rich alpha-2-glycoprotein 1	GO:0005615, GO:0008076	extracellular space, voltage-gated potassium channel complex	GO:0044325, GO:0034713, GO:0005160, GO:0005249, GO:0099104, GO:0005114, GO:0005515	transmembrane transporter binding, type I transforming growth factor beta receptor binding, transforming growth factor beta receptor binding, voltage-gated potassium channel activity, potassium channel activator activity, type II transforming growth factor beta receptor binding, protein binding	GO:0045766, GO:0060054, GO:0010838, GO:0001938, GO:0050873, GO:0051546, GO:0010718, GO:0061756, GO:0009617, GO:0071805, GO:0030511, GO:0035313	positive regulation of angiogenesis, positive regulation of epithelial cell proliferation involved in wound healing, positive regulation of keratinocyte proliferation, positive regulation of endothelial cell proliferation, brown fat cell differentiation, keratinocyte migration, positive regulation of epithelial to mesenchymal transition, leukocyte adhesion to vascular endothelial cell, response t…	35.5096	57.9451
Tsku	0.722238	5.05125	0.000448186	0.0765434	chr7	97999875	98010602	-	PROTEIN_CODING	Tsku	244152	ENSMUSG00000049580			tsukushi, small leucine rich proteoglycan	GO:0005576, GO:0005615, GO:0005886	extracellular region, extracellular space, plasma membrane	GO:0050431, GO:0019955, GO:0038023, GO:0005515	transforming growth factor beta binding, cytokine binding, signaling receptor activity, protein binding	GO:0007399, GO:0021670, GO:0043010, GO:0021766, GO:0032911, GO:0060122, GO:1904761, GO:0021960, GO:0097009, GO:0042632, GO:0010977, GO:0010468, GO:0061073, GO:0009653, GO:0042635, GO:0008203, GO:0042060, GO:0021540, GO:0030178, GO:0033344	nervous system development, lateral ventricle development, camera-type eye development, hippocampus development, negative regulation of transforming growth factor beta1 production, inner ear receptor cell stereocilium organization, negative regulation of myofibroblast differentiation, anterior commissure morphogenesis, energy homeostasis, cholesterol homeostasis, negative regulation of neuron pro…	24.9669	41.1932
Rem2	-1.29518	1.37603	0.000454166	0.0765434	chr14	54713676	54717889	+	PROTEIN_CODING	Rem2	140743	ENSMUSG00000022176			rad and gem related GTP binding protein 2	GO:0016020, GO:0005886	membrane, plasma membrane	GO:0005525, GO:0005246, GO:0000166, GO:0003924	GTP binding, calcium channel regulator activity, nucleotide binding, GTPase activity			3.51424	1.42803
Cldn2	2.42174	-0.359856	0.000454342	0.0765434	chrX	138701552	138712135	+	PROTEIN_CODING	Cldn2	12738	ENSMUSG00000047230			claudin 2	GO:0070160, GO:0005911, GO:0030054, GO:0070161, GO:0005886, GO:0016020, GO:0005654, GO:0005923	tight junction, cell-cell junction, cell junction, anchoring junction, plasma membrane, membrane, nucleoplasm, bicellular tight junction	GO:0042802, GO:0005198, GO:0160187, GO:0005515	identical protein binding, structural molecule activity, paracellular tight junction channel activity, protein binding	GO:0070830, GO:0002227, GO:0098609, GO:1903985, GO:1904729, GO:0120188, GO:0016338, GO:0160184	bicellular tight junction assembly, innate immune response in mucosa, cell-cell adhesion, regulation of intestinal D-glucose absorption, regulation of intestinal lipid absorption, regulation of bile acid secretion, calcium-independent cell-cell adhesion via plasma membrane cell-adhesion molecules, paracellular transport	0.209806	1.15341
Gm53593	2.42174	-0.359856	0.000454342	0.0765434	chr10	81254507	81255813	+	ncRNA	Gm53593	118567795				predicted gene, 53593							0.209806	1.15341
Fgf16	-2.22801	-0.134922	0.000463675	0.0769297	chrX	104808083	104820138	+	PROTEIN_CODING	Fgf16	80903	ENSMUSG00000031230			fibroblast growth factor 16	GO:0005576, GO:0005615, GO:0005737	extracellular region, extracellular space, cytoplasm	GO:0008083, GO:0005104	growth factor activity, fibroblast growth factor receptor binding	GO:0070349, GO:0008543, GO:0043410, GO:0008284, GO:0022008, GO:2000546, GO:0030334	positive regulation of brown fat cell proliferation, fibroblast growth factor receptor signaling pathway, positive regulation of MAPK cascade, positive regulation of cell population proliferation, neurogenesis, positive regulation of endothelial cell chemotaxis to fibroblast growth factor, regulation of cell migration	1.31129	0.274621
Gdf6	-2.22801	-0.134922	0.000463675	0.0769297	chr4	9844372	9862345	+	PROTEIN_CODING	Gdf6	242316	ENSMUSG00000051279			growth differentiation factor 6	GO:0005576, GO:0005615	extracellular region, extracellular space	GO:0008083, GO:0042802, GO:0048018, GO:0005125	growth factor activity, identical protein binding, receptor ligand activity, cytokine activity	GO:1900745, GO:1990009, GO:0032924, GO:0001656, GO:0072170, GO:0045893, GO:0045444, GO:0010631, GO:0006915, GO:0045666, GO:0032332, GO:0030509, GO:0045597, GO:0060391, GO:0035788	positive regulation of p38MAPK cascade, retinal cell apoptotic process, activin receptor signaling pathway, metanephros development, metanephric tubule development, positive regulation of DNA-templated transcription, fat cell differentiation, epithelial cell migration, apoptotic process, positive regulation of neuron differentiation, positive regulation of chondrocyte differentiation, BMP signali…	1.31129	0.274621
Gm40233	2.98802	-0.758751	0.000468419	0.0769297	chr4	117731718	117736561	+	ncRNA	Gm40233	105244667				predicted gene, 40233							0.104903	0.878788
Gm52525	2.98802	-0.758751	0.000468419	0.0769297	chr2	132547939	132572187	-	ncRNA	Gm52525	115489474				predicted gene, 52525							0.104903	0.878788
Gm38293	-3.58778	-0.973735	0.000472296	0.0770816	chr1	180590129	180596221	-	ncRNA	Gm38293	105244026	ENSMUSG00000103156			predicted gene, 38293							0.73432	0.0549243
Pgc	-1.71095	0.50494	0.000481693	0.078127	chr17	48037767	48045403	+	PROTEIN_CODING	Pgc	109820	ENSMUSG00000023987			progastricsin (pepsinogen C)	GO:0005615, GO:0005576	extracellular space, extracellular region	GO:0004190, GO:0016787, GO:0008233	aspartic-type endopeptidase activity, hydrolase activity, peptidase activity	GO:0006508, GO:0007586, GO:0002803	proteolysis, digestion, positive regulation of antibacterial peptide production	1.99315	0.604167
Gm20658	3.60678	-1.0485	0.000488166	0.0782053	chr12	116066402	116104678	-	ncRNA	Gm20658	102633213				predicted gene 20658							0.0524514	0.714015
Slc12a8	3.60678	-1.0485	0.000488166	0.0782053	chr16	33337440	33484508	+	PROTEIN_CODING	Slc12a8	171286	ENSMUSG00000035506			solute carrier family 12 (potassium/chloride transporters), member 8	GO:0016020	membrane	GO:0015379, GO:0015377, GO:0015293	potassium:chloride symporter activity, chloride:monoatomic cation symporter activity, symporter activity	GO:0055075, GO:1990573, GO:0098662, GO:0006811, GO:0006884, GO:1902476, GO:0006813, GO:0055064, GO:0055085, GO:0030001	potassium ion homeostasis, potassium ion import across plasma membrane, inorganic cation transmembrane transport, monoatomic ion transport, cell volume homeostasis, chloride transmembrane transport, potassium ion transport, chloride ion homeostasis, transmembrane transport, metal ion transport	0.0524514	0.714015
Gm46418	2.2393	-0.21773	0.000510904	0.0813491	chr13	56530530	56571625	+	ncRNA	Gm46418	108168087				predicted gene, 46418							0.262257	1.26326
Ighv1-64	1.77592	0.337362	0.000532113	0.0839643	chr12	115471207	115471597	-	OTHER	Ighv1-64	380823	ENSMUSG00000094088			immunoglobulin heavy variable 1-64	GO:0005576, GO:0019814	extracellular region, immunoglobulin complex	GO:0003823	antigen binding	GO:0002376, GO:0016064, GO:0002250	immune system process, immunoglobulin mediated immune response, adaptive immune response	0.524514	1.8125
Akr1b8	0.74429	4.42487	0.00053376	0.0839643	chr6	34331081	34345396	+	PROTEIN_CODING	Akr1b8	14187	ENSMUSG00000029762			aldo-keto reductase family 1, member B8	GO:0005829, GO:0005764, GO:0005739, GO:0005576, GO:0005737	cytosol, lysosome, mitochondrion, extracellular region, cytoplasm	GO:0070401, GO:0001758, GO:0070402, GO:0004303, GO:0008106, GO:0045550, GO:0047718, GO:0016491, GO:0016918, GO:0004032, GO:0016616, GO:0052650	NADP+ binding, retinal dehydrogenase (NAD+) activity, NADPH binding, estradiol 17-beta-dehydrogenase [NAD(P)+] activity, alcohol dehydrogenase (NADP+) activity, geranylgeranyl reductase activity, indanol dehydrogenase activity, oxidoreductase activity, retinal binding, aldose reductase (NADPH) activity, oxidoreductase activity, acting on the CH-OH group of donors, NAD or NADP as acceptor, all-tra…	GO:0042574, GO:0006629, GO:0019751, GO:0042572	retinal metabolic process, lipid metabolic process, polyol metabolic process, retinol metabolic process	15.9977	26.803
Nppa	0.732103	4.57764	0.000564202	0.0882216	chr4	148085179	148086531	+	PROTEIN_CODING	Nppa	230899	ENSMUSG00000041616			natriuretic peptide type A	GO:0098690, GO:0032991, GO:0005903, GO:0042629, GO:0043204, GO:0042995, GO:0048471, GO:0005576, GO:0005615, GO:0005737	glycinergic synapse, protein-containing complex, brush border, mast cell granule, perikaryon, cell projection, perinuclear region of cytoplasm, extracellular region, extracellular space, cytoplasm	GO:0071855, GO:0005184, GO:0051427, GO:0030250, GO:0005179, GO:0005102, GO:0005515	neuropeptide receptor binding, neuropeptide hormone activity, hormone receptor binding, guanylate cyclase activator activity, hormone activity, signaling receptor binding, protein binding	GO:0061049, GO:1904681, GO:0014898, GO:0070301, GO:0042059, GO:0060452, GO:0001666, GO:0097746, GO:0003085, GO:0030308, GO:0042311, GO:0007218, GO:0045776, GO:1904385, GO:0071333, GO:0090090, GO:0007565, GO:1903766, GO:0003008, GO:1902514, GO:0010753, GO:0008217, GO:0019934, GO:0010460, GO:0036376, GO:0032868, GO:0007168, GO:0099538, GO:0071260, GO:1903815, GO:0006457, GO:0043114, GO:0060372, GO:…	cell growth involved in cardiac muscle cell development, response to 3-methylcholanthrene, cardiac muscle hypertrophy in response to stress, cellular response to hydrogen peroxide, negative regulation of epidermal growth factor receptor signaling pathway, positive regulation of cardiac muscle contraction, response to hypoxia, blood vessel diameter maintenance, negative regulation of systemic arte…	17.8859	29.714
Htra4	1.02562	2.18549	0.000583027	0.090615	chr8	25514944	25529160	-	PROTEIN_CODING	Htra4	330723	ENSMUSG00000037406			HtrA serine peptidase 4	GO:0005575, GO:0005576	cellular_component, extracellular region	GO:0008236, GO:0016787, GO:0008233, GO:0042802, GO:0004175, GO:0004252	serine-type peptidase activity, hydrolase activity, peptidase activity, identical protein binding, endopeptidase activity, serine-type endopeptidase activity	GO:0006508, GO:0012501, GO:0043065	proteolysis, programmed cell death, positive regulation of apoptotic process	2.93728	5.98674
Pkhd1l1	0.772809	3.9205	0.000606044	0.090615	chr15	44320792	44464772	+	PROTEIN_CODING	Pkhd1l1	192190	ENSMUSG00000038725			polycystic kidney and hepatic disease 1-like 1	GO:0005886, GO:0016020, GO:0060171, GO:0042995, GO:0120234, GO:0032426	plasma membrane, membrane, stereocilium membrane, cell projection, stereocilium coat, stereocilium tip	GO:0003674	molecular_function	GO:0007605	sensory perception of sound	11.1197	19.0038
Gm22753	-2.35794	-0.315293	0.000606845	0.090615	chr11	23429561	23429667	-	snRNA	Gm22753	115487847	ENSMUSG00000065591			predicted gene, 22753	GO:0005688, GO:0046540	U6 snRNP, U4/U6 x U5 tri-snRNP complex	GO:0030621	U4 snRNA binding	GO:0000244, GO:0000353	spliceosomal tri-snRNP complex assembly, formation of quadruple SL/U4/U5/U6 snRNP	1.15393	0.219697
1700008O03Rik	-6.15743	-1.52075	0.000607269	0.090615	chr7	44009467	44035116	-	PROTEIN_CODING	1700008O03Rik	69349	ENSMUSG00000008028			RIKEN cDNA 1700008O03 gene	GO:0005575	cellular_component	GO:0003674	molecular_function	GO:0008150	biological_process	0.472063	0
Btbd18	-6.15743	-1.52075	0.000607269	0.090615	chr2	84489416	84499125	+	PROTEIN_CODING	Btbd18	100270744	ENSMUSG00000086598			BTB domain containing 18	GO:0005634	nucleus			GO:0140541, GO:0007283, GO:0007141, GO:0010526, GO:0030154, GO:0032968	piRNA transcription, spermatogenesis, male meiosis I, transposable element silencing, cell differentiation, positive regulation of transcription elongation by RNA polymerase II	0.472063	0
Gm30977	-6.15743	-1.52075	0.000607269	0.090615	chr15	79658729	79678462	+	ncRNA	Gm30977	102633060				predicted gene, 30977							0.472063	0
Gm41421	-6.15743	-1.52075	0.000607269	0.090615	chr16	13254368	13258065	+	ncRNA	Gm41421	105246073				predicted gene, 41421							0.472063	0
Pkd1l2	-6.15743	-1.52075	0.000607269	0.090615	chr8	117722089	117809227	-	PROTEIN_CODING	Pkd1l2	76645	ENSMUSG00000034416			polycystic kidney disease 1 like 2	GO:0016020	membrane	GO:0030246, GO:0005509, GO:0001965, GO:0005262	carbohydrate binding, calcium ion binding, G-protein alpha-subunit binding, calcium channel activity	GO:0070588, GO:0050982	calcium ion transmembrane transport, detection of mechanical stimulus	0.472063	0
Eldr	2.60096	-0.574212	0.000637622	0.0940691	chr11	16884709	16901282	-	ncRNA	Eldr	72735	ENSMUSG00000087060			Egfr long non-coding downstream RNA							0.157354	0.988637
Gm35607	2.60096	-0.574212	0.000637622	0.0940691	chr18	61760680	61765758	-	ncRNA	Gm35607	102639254				predicted gene, 35607							0.157354	0.988637
Mpzl2	0.885517	2.88852	0.000653758	0.0959078	chr9	44951595	44965341	+	PROTEIN_CODING	Mpzl2	14012	ENSMUSG00000032092			myelin protein zero-like 2	GO:0016020, GO:0005886	membrane, plasma membrane	GO:0003674	molecular_function	GO:0098609, GO:0007155, GO:0033077	cell-cell adhesion, cell adhesion, T cell differentiation in thymus	5.14024	9.5019
Gm2808	1.60446	0.564305	0.000658039	0.0959964	chr17	6776485	6803411	-	PROTEIN_CODING	Gm2808	100040500				predicted gene 2808							0.681868	2.08712
Ephx2	0.897578	2.79076	0.000681888	0.0983876	chr14	66321821	66361971	-	PROTEIN_CODING	Ephx2	13850	ENSMUSG00000022040			epoxide hydrolase 2, cytoplasmic	GO:0005829, GO:0005737, GO:0005777	cytosol, cytoplasm, peroxisome	GO:0042577, GO:0003824, GO:0000287, GO:0052642, GO:0033885, GO:0016787, GO:0015643, GO:0046872, GO:0042803, GO:0004301, GO:0016791	lipid phosphatase activity, catalytic activity, magnesium ion binding, lysophosphatidic acid phosphatase activity, 10-hydroxy-9-(phosphonooxy)octadecanoate phosphatase activity, hydrolase activity, toxic substance binding, metal ion binding, protein homodimerization activity, epoxide hydrolase activity, phosphatase activity	GO:0009636, GO:0043651, GO:0042632, GO:0016311, GO:0090181, GO:0002539, GO:0046272, GO:0045777, GO:0046839, GO:0010628, GO:0097176, GO:0006629	response to toxic substance, linoleic acid metabolic process, cholesterol homeostasis, dephosphorylation, regulation of cholesterol metabolic process, prostaglandin production involved in inflammatory response, stilbene catabolic process, positive regulation of blood pressure, phospholipid dephosphorylation, positive regulation of gene expression, epoxide metabolic process, lipid metabolic process	4.77308	8.89773
Gm54221	0.711312	4.76518	0.000681965	0.0983876	chr4	46574961	46584063	+	PROTEIN_CODING	Gm54221	118568652				predicted gene, 54221							20.561	33.6686
Gm32409	2.35177	-0.410602	0.000755708	0.107249	chr17	36084714	36089419	-	ncRNA	Gm32409	102634950				predicted gene, 32409							0.209806	1.09849
Krt87	2.35177	-0.410602	0.000755708	0.107249	chr15	101329371	101336685	-	PROTEIN_CODING	Krt87	406219	ENSMUSG00000047641			keratin 87	GO:0045095, GO:0005882	keratin filament, intermediate filament	GO:0030280	structural constituent of skin epidermis	GO:0045109, GO:0031424	intermediate filament organization, keratinization	0.209806	1.09849
Mfsd13b	2.35177	-0.410602	0.000755708	0.107249	chr7	120581664	120614670	+	PROTEIN_CODING	Mfsd13b	74466	ENSMUSG00000030877			major facilitator superfamily domain containing 13B	GO:0005575, GO:0016020	cellular_component, membrane	GO:0003674	molecular_function	GO:0008150	biological_process	0.209806	1.09849
Polr2j	-0.715328	4.581	0.000759962	0.10727	chr5	136145545	136151801	+	PROTEIN_CODING	Polr2j	20022	ENSMUSG00000039771			polymerase (RNA) II (DNA directed) polypeptide J	GO:0000428, GO:0005665, GO:0005654, GO:0005634	DNA-directed RNA polymerase complex, RNA polymerase II, core complex, nucleoplasm, nucleus	GO:0003899, GO:0003677, GO:0046983, GO:0030275, GO:0005515	DNA-directed RNA polymerase activity, DNA binding, protein dimerization activity, LRR domain binding, protein binding	GO:0006351, GO:0006366	DNA-templated transcription, transcription by RNA polymerase II	29.5826	18.0152
Wfdc1	0.705041	4.73914	0.000775812	0.108918	chr8	120393104	120414759	+	PROTEIN_CODING	Wfdc1	67866	ENSMUSG00000023336			WAP four-disulfide core domain 1	GO:0005576, GO:0005615	extracellular region, extracellular space	GO:0003674, GO:0030414, GO:0004867	molecular_function, peptidase inhibitor activity, serine-type endopeptidase inhibitor activity	GO:0050680, GO:0050728, GO:0061045, GO:0001558	negative regulation of epithelial cell proliferation, negative regulation of inflammatory response, negative regulation of wound healing, regulation of cell growth	20.2462	33.0095
1700051K13Rik	1.7317	0.306225	0.000788563	0.11009	chr6	134222697	134225773	-	ncRNA	1700051K13Rik	105244876				RIKEN cDNA 1700051K13 gene							0.524514	1.75758
Rsad2	0.859222	2.9701	0.000795464	0.11009	chr12	26492742	26506451	-	PROTEIN_CODING	Rsad2	58185	ENSMUSG00000020641			radical S-adenosyl methionine domain containing 2	GO:0005743, GO:0005739, GO:0005783, GO:0005794, GO:0005741, GO:0016020, GO:0005789, GO:0001650, GO:0005811	mitochondrial inner membrane, mitochondrion, endoplasmic reticulum, Golgi apparatus, mitochondrial outer membrane, membrane, endoplasmic reticulum membrane, fibrillar center, lipid droplet	GO:0003824, GO:0016829, GO:0046872, GO:0051536, GO:0051539, GO:0005515	catalytic activity, lyase activity, metal ion binding, iron-sulfur cluster binding, 4 iron, 4 sulfur cluster binding, protein binding	GO:0050709, GO:0035710, GO:0045087, GO:0050778, GO:0034157, GO:0009615, GO:0045071, GO:0002376, GO:0034165, GO:0043367, GO:0001503, GO:0030278, GO:2000553, GO:0051607	negative regulation of protein secretion, CD4-positive, alpha-beta T cell activation, innate immune response, positive regulation of immune response, positive regulation of toll-like receptor 7 signaling pathway, response to virus, negative regulation of viral genome replication, immune system process, positive regulation of toll-like receptor 9 signaling pathway, CD4-positive, alpha-beta T cell …	5.5074	9.99621
9330198N18Rik	6.05547	-1.63398	0.000822102	0.11009	chr2	30519247	30565184	+	ncRNA	9330198N18Rik	77516	ENSMUSG00000120768			RIKEN cDNA 9330198N18 gene	GO:0005575	cellular_component	GO:0003674	molecular_function	GO:0008150	biological_process	0	0.439394
Gabrg3	6.05547	-1.63398	0.000822102	0.11009	chr7	56366211	57037173	-	PROTEIN_CODING	Gabrg3	14407	ENSMUSG00000055026			gamma-aminobutyric acid type A receptor, subunit gamma 3	GO:0045202, GO:1902711, GO:0005730, GO:0032590, GO:0034707, GO:0005886, GO:0016020, GO:0045211, GO:0097060, GO:0098982, GO:0098794, GO:0015630	synapse, GABA-A receptor complex, nucleolus, dendrite membrane, chloride channel complex, plasma membrane, membrane, postsynaptic membrane, synaptic membrane, GABA-ergic synapse, postsynapse, microtubule cytoskeleton	GO:0022824, GO:0004890, GO:0008503, GO:1904315, GO:0004888, GO:0022851, GO:0005216, GO:0005254, GO:0005230	transmitter-gated monoatomic ion channel activity, GABA-A receptor activity, benzodiazepine receptor activity, transmitter-gated monoatomic ion channel activity involved in regulation of postsynaptic membrane potential, transmembrane signaling receptor activity, GABA-gated chloride ion channel activity, monoatomic ion channel activity, chloride channel activity, extracellular ligand-gated monoato…	GO:0006811, GO:0051932, GO:0006821, GO:0060078, GO:0009410, GO:0034220, GO:0007214, GO:1902476, GO:1904862	monoatomic ion transport, synaptic transmission, GABAergic, chloride transport, regulation of postsynaptic membrane potential, response to xenobiotic stimulus, monoatomic ion transmembrane transport, gamma-aminobutyric acid signaling pathway, chloride transmembrane transport, inhibitory synapse assembly	0	0.439394
Gm35074	6.05547	-1.63398	0.000822102	0.11009	chr4	130211922	130228701	+	ncRNA	Gm35074	102638533				predicted gene, 35074							0	0.439394
Gm51438	6.05547	-1.63398	0.000822102	0.11009	chr5	3978589	3998109	+	ncRNA	Gm51438	115486294				predicted gene, 51438							0	0.439394
Lcn4	6.05547	-1.63398	0.000822102	0.11009	chr2	26557686	26561294	-	PROTEIN_CODING	Lcn4	16821	ENSMUSG00000026919			lipocalin 4	GO:0005576, GO:0005615	extracellular region, extracellular space	GO:0005550, GO:0005549, GO:0036094, GO:0003674	pheromone binding, odorant binding, small molecule binding, molecular_function	GO:0008150	biological_process	0	0.439394
Tmem132b	6.05547	-1.63398	0.000822102	0.11009	chr5	125609449	125869647	+	PROTEIN_CODING	Tmem132b	208151	ENSMUSG00000070498			transmembrane protein 132B	GO:0016020	membrane	GO:0003674	molecular_function	GO:0008150	biological_process	0	0.439394
Ugt1a1	6.05547	-1.63398	0.000822102	0.11009	chr1	88139681	88147724	+	PROTEIN_CODING	Ugt1a1	394436	ENSMUSG00000089960			UDP glucuronosyltransferase 1 family, polypeptide A1	GO:0032991, GO:0016020, GO:0005788, GO:0034663, GO:0005783, GO:0070069, GO:0005886, GO:0005789	protein-containing complex, membrane, endoplasmic reticulum lumen, endoplasmic reticulum chaperone complex, endoplasmic reticulum, cytochrome complex, plasma membrane, endoplasmic reticulum membrane	GO:0015020, GO:0004857, GO:0016757, GO:0042803, GO:0046982, GO:0005496, GO:0019899, GO:0008194, GO:0016740, GO:0001972	glucuronosyltransferase activity, enzyme inhibitor activity, glycosyltransferase activity, protein homodimerization activity, protein heterodimerization activity, steroid binding, enzyme binding, UDP-glycosyltransferase activity, transferase activity, retinoic acid binding	GO:0007249, GO:0043476, GO:0006954, GO:0048565, GO:0008210, GO:0070980, GO:0006789, GO:0051552, GO:0001775, GO:0046685, GO:0035733, GO:0010467, GO:0051291, GO:0042167, GO:0006974, GO:0009636, GO:0006805, GO:0001889, GO:0009812, GO:0051260, GO:0006629, GO:0097709	canonical NF-kappaB signal transduction, pigment accumulation, inflammatory response, digestive tract development, estrogen metabolic process, biphenyl catabolic process, bilirubin conjugation, flavone metabolic process, cell activation, response to arsenic-containing substance, hepatic stellate cell activation, gene expression, protein heterooligomerization, heme catabolic process, DNA damage re…	0	0.439394
Ctxnd1	1.2005	1.42759	0.000834099	0.111127	chr7	84178182	84230446	+	PROTEIN_CODING	Ctxnd1	100039239	ENSMUSG00000097789			cortexin domain containing 1	GO:0016020	membrane					1.57354	3.625
Serpine1	0.671824	5.47312	0.000842348	0.111544	chr5	137090358	137101126	-	PROTEIN_CODING	Serpine1	18787	ENSMUSG00000037411			serine (or cysteine) peptidase inhibitor, clade E, member 1	GO:0070062, GO:0031012, GO:0005576, GO:0005615, GO:1904090, GO:0097180, GO:0042583	extracellular exosome, extracellular matrix, extracellular region, extracellular space, peptidase inhibitor complex, serine protease inhibitor complex, chromaffin granule	GO:0030414, GO:0005102, GO:0002020, GO:0004866, GO:0004867, GO:0005515	peptidase inhibitor activity, signaling receptor binding, protease binding, endopeptidase inhibitor activity, serine-type endopeptidase inhibitor activity, protein binding	GO:0045766, GO:0032757, GO:0032967, GO:0010757, GO:2001045, GO:0090399, GO:0033629, GO:0042127, GO:0097187, GO:0051918, GO:0030194, GO:0061044, GO:0010629, GO:0090280, GO:0045765, GO:0050729, GO:0051549, GO:0001890, GO:0014912, GO:0050829, GO:0061045, GO:0030336, GO:0008585, GO:0071560, GO:0070495, GO:0045861, GO:1901331, GO:0090026, GO:0035491, GO:0071222, GO:1905043, GO:0048260, GO:0009617, GO:…	positive regulation of angiogenesis, positive regulation of interleukin-8 production, positive regulation of collagen biosynthetic process, negative regulation of plasminogen activation, negative regulation of integrin-mediated signaling pathway, replicative senescence, negative regulation of cell adhesion mediated by integrin, regulation of cell population proliferation, dentinogenesis, negative…	34.1983	54.4849
Gm54112	-3.48187	-1.05162	0.000855788	0.111544	chr2	43085690	43086532	+	ncRNA	Gm54112	118568512	ENSMUSG00000121171			predicted gene, 54112							0.681868	0.0549243
LOC102638047	-3.48187	-1.05162	0.000855788	0.111544	chr1_GL456212v1_random	122405	147852	-	PROTEIN_CODING	LOC102638047	102638047	ENSMUSG00000079808			sp110 nuclear body protein-like							0.681868	0.0549243
Snord12	-3.48187	-1.05162	0.000855788	0.111544	chr2	166907213	166907278	+	snoRNA	Snord12	100217443				small nucleolar RNA, C/D box 12	GO:0005730, GO:0005575	nucleolus, cellular_component	GO:0003674	molecular_function	GO:0006396, GO:0008150	RNA processing, biological_process	0.681868	0.0549243
Apol9a	2.04336	-0.130278	0.000861119	0.111544	chr15	77287989	77295280	-	PROTEIN_CODING	Apol9a	223672	ENSMUSG00000057346			apolipoprotein L 9a	GO:0034364, GO:0034361, GO:0005576, GO:0005615	high-density lipoprotein particle, very-low-density lipoprotein particle, extracellular region, extracellular space	GO:0005254, GO:0008289, GO:0003674	chloride channel activity, lipid binding, molecular_function	GO:0006869, GO:0042157, GO:0008150	lipid transport, lipoprotein metabolic process, biological_process	0.314709	1.31818
Xlr3a	1.94019	-0.00818313	0.000866972	0.111544	chrX	72129899	72140701	-	PROTEIN_CODING	Xlr3a	22445	ENSMUSG00000057836			X-linked lymphocyte-regulated 3A	GO:0000795	synaptonemal complex	GO:0003674	molecular_function	GO:0007286, GO:0051321	spermatid development, meiotic cell cycle	0.36716	1.42803
Gpx2	0.68974	4.93108	0.000867129	0.111544	chr12	76839109	76842328	-	PROTEIN_CODING	Gpx2	14776	ENSMUSG00000042808			glutathione peroxidase 2	GO:0005829, GO:0045171, GO:0072686, GO:0005737	cytosol, intercellular bridge, mitotic spindle, cytoplasm	GO:0016491, GO:0047066, GO:0004601, GO:0004602	oxidoreductase activity, phospholipid-hydroperoxide glutathione peroxidase activity, peroxidase activity, glutathione peroxidase activity	GO:0051702, GO:0006979, GO:0002862, GO:0098869, GO:0001659, GO:0009609	biological process involved in interaction with symbiont, response to oxidative stress, negative regulation of inflammatory response to antigenic stimulus, cellular oxidant detoxification, temperature homeostasis, response to symbiotic bacterium	23.2884	37.5682
Pcp4	-1.91516	0.0629535	0.00088826	0.112593	chr16	96268806	96326993	+	PROTEIN_CODING	Pcp4	18546	ENSMUSG00000090223			Purkinje cell protein 4	GO:0032991, GO:0030424, GO:0005883, GO:0005737	protein-containing complex, axon, neurofilament, cytoplasm	GO:0003723, GO:0005509, GO:0005516	RNA binding, calcium ion binding, calmodulin binding	GO:0045666, GO:1905291, GO:0043524, GO:0010976, GO:0033603	positive regulation of neuron differentiation, positive regulation of CAMKK-AMPK signaling cascade, negative regulation of neuron apoptotic process, positive regulation of neuron projection development, positive regulation of dopamine secretion	1.46864	0.38447
Gm35883	-2.85952	-0.762331	0.000892533	0.112593	chr17	29021397	29042473	-	ncRNA	Gm35883	105246245				predicted gene, 35883							0.839223	0.109849
Ighv7-3	-2.85952	-0.762331	0.000892533	0.112593	chr12	114116800	114117264	-	PSEUDO	Ighv7-3	629822	ENSMUSG00000076652			immunoglobulin heavy variable 7-3	GO:0005576, GO:0019814	extracellular region, immunoglobulin complex	GO:0003823	antigen binding	GO:0002376, GO:0016064, GO:0002250	immune system process, immunoglobulin mediated immune response, adaptive immune response	0.839223	0.109849
Uchl1os	-2.85952	-0.762331	0.000892533	0.112593	chr5	66783838	66833840	-	ncRNA	Uchl1os	101202684	ENSMUSG00000087601			ubiquitin carboxy-terminal hydrolase L1, opposite strand							0.839223	0.109849
Krt15	1.20488	1.38357	0.00091754	0.112661	chr11	100022585	100026775	-	PROTEIN_CODING	Krt15	16665	ENSMUSG00000054146			keratin 15	GO:0045095, GO:0005856, GO:0005882	keratin filament, cytoskeleton, intermediate filament	GO:0097110, GO:0005198, GO:0005515, GO:0030280	scaffold protein binding, structural molecule activity, protein binding, structural constituent of skin epidermis	GO:0030855, GO:0045109, GO:0002009	epithelial cell differentiation, intermediate filament organization, morphogenesis of an epithelium	1.52109	3.51515
C2	0.686969	4.91308	0.000921171	0.112661	chr17	35081578	35101076	-	PROTEIN_CODING	C2	12263	ENSMUSG00000024371			complement C2	GO:0009986, GO:0005601, GO:0106139, GO:0005576, GO:0005615	cell surface, classical-complement-pathway C3/C5 convertase complex, symbiont cell surface, extracellular region, extracellular space	GO:0008236, GO:0004252, GO:0016787, GO:0008233, GO:0046872	serine-type peptidase activity, serine-type endopeptidase activity, hydrolase activity, peptidase activity, metal ion binding	GO:0007584, GO:0045087, GO:0001867, GO:0031640, GO:0006508, GO:0008228, GO:0097066, GO:2000427, GO:0051604, GO:0002376, GO:0032496, GO:0009617, GO:0006956, GO:0001905, GO:0006958, GO:0160257	response to nutrient, innate immune response, complement activation, lectin pathway, killing of cells of another organism, proteolysis, opsonization, response to thyroid hormone, positive regulation of apoptotic cell clearance, protein maturation, immune system process, response to lipopolysaccharide, response to bacterium, complement activation, activation of membrane attack complex, complement …	23.0262	37.0739
3110070M22Rik	3.49242	-1.13109	0.000923276	0.112661	chr13	119623793	119624920	-	ncRNA	3110070M22Rik	67304	ENSMUSG00000074635			RIKEN cDNA 3110070M22 gene							0.0524514	0.659091
Clec2e	3.49242	-1.13109	0.000923276	0.112661	chr6	129068779	129077866	-	PROTEIN_CODING	Clec2e	232409	ENSMUSG00000030155			C-type lectin domain family 2, member e	GO:0009986, GO:0005886, GO:0016020, GO:0009897, GO:0005783	cell surface, plasma membrane, membrane, external side of plasma membrane, endoplasmic reticulum	GO:0030246, GO:0046703, GO:0003674	carbohydrate binding, natural killer cell lectin-like receptor binding, molecular_function	GO:0008150	biological_process	0.0524514	0.659091
Gm15524	3.49242	-1.13109	0.000923276	0.112661	chr12	56731111	56741772	-	ncRNA	Gm15524	102631986				predicted gene 15524	GO:0005575	cellular_component	GO:0003674	molecular_function	GO:0008150	biological_process	0.0524514	0.659091
Gm53584	3.49242	-1.13109	0.000923276	0.112661	chr10	53865643	53871040	-	ncRNA	Gm53584	118567782				predicted gene, 53584							0.0524514	0.659091
Ighv1-69	3.49242	-1.13109	0.000923276	0.112661	chr12	115586823	115587215	-	OTHER	Ighv1-69	619833	ENSMUSG00000094502			immunoglobulin heavy variable 1-69			GO:0003823	antigen binding	GO:0016064	immunoglobulin mediated immune response	0.0524514	0.659091
H3f5	-1.51036	0.683886	0.000931635	0.113152	chr4	94481887	94488556	+	PROTEIN_CODING	H3f5	667250				H3.5 histone							2.20296	0.76894
Zkscan2	1.29305	1.12324	0.00096474	0.116522	chr7	123074607	123105685	-	PROTEIN_CODING	Zkscan2	210162	ENSMUSG00000030757			zinc finger with KRAB and SCAN domains 2	GO:0005634	nucleus	GO:0008270, GO:0046872, GO:0000981, GO:0000978, GO:0003677, GO:0003700	zinc ion binding, metal ion binding, DNA-binding transcription factor activity, RNA polymerase II-specific, RNA polymerase II cis-regulatory region sequence-specific DNA binding, DNA binding, DNA-binding transcription factor activity	GO:0006357, GO:0006355	regulation of transcription by RNA polymerase II, regulation of DNA-templated transcription	1.20638	2.96591
Itgad	-1.58674	0.532034	0.000968306	0.116522	chr7	127773105	127822988	+	PROTEIN_CODING	Itgad	381924	ENSMUSG00000070369			integrin, alpha D	GO:0009986, GO:0016020, GO:0008305	cell surface, membrane, integrin complex	GO:0038023, GO:0046872, GO:0044877	signaling receptor activity, metal ion binding, protein-containing complex binding	GO:0007229, GO:0050798, GO:0007160, GO:0034113, GO:0098609, GO:0007155	integrin-mediated signaling pathway, activated T cell proliferation, cell-matrix adhesion, heterotypic cell-cell adhesion, cell-cell adhesion, cell adhesion	1.99315	0.659091
4933411E08Rik	-2.29123	-0.364089	0.000973684	0.116632	chr10	117761364	117784212	+	ncRNA	4933411E08Rik	71067	ENSMUSG00000112500			RIKEN cDNA 4933411E08 gene	GO:0005575	cellular_component	GO:0003674	molecular_function	GO:0008150	biological_process	1.10148	0.219697
Retnlg	0.679288	4.97247	0.00100602	0.119818	chr16	48692971	48694861	+	PROTEIN_CODING	Retnlg	245195	ENSMUSG00000022651			resistin like gamma	GO:0005576, GO:0005615	extracellular region, extracellular space	GO:0005179	hormone activity	GO:0007165, GO:0002408	signal transduction, myeloid dendritic cell chemotaxis	24.0752	38.5568
5430431A17Rik	-1.23982	1.28423	0.00100945	0.119818	chr7	44133941	44134837	+	ncRNA	5430431A17Rik	71368				RIKEN cDNA 5430431A17 gene	GO:0005575	cellular_component	GO:0003674	molecular_function	GO:0008150	biological_process	3.25199	1.37311
Polq	1.45148	0.737201	0.00102573	0.121199	chr16	36832104	36922321	+	PROTEIN_CODING	Polq	77782	ENSMUSG00000034206			polymerase (DNA directed), theta	GO:0005829, GO:0005694, GO:0035861, GO:0005654, GO:0005634, GO:0005794, GO:0090734, GO:0042645	cytosol, chromosome, site of double-strand break, nucleoplasm, nucleus, Golgi apparatus, site of DNA damage, mitochondrial nucleoid	GO:0042802, GO:0003824, GO:0003677, GO:0000287, GO:0005524, GO:0051575, GO:0016787, GO:0003678, GO:0003676, GO:0016887, GO:0017116, GO:0034061, GO:0003682, GO:0016779, GO:0000166, GO:0004386, GO:0003887, GO:0046872, GO:0016740	identical protein binding, catalytic activity, DNA binding, magnesium ion binding, ATP binding, 5'-deoxyribose-5-phosphate lyase activity, hydrolase activity, DNA helicase activity, nucleic acid binding, ATP hydrolysis activity, single-stranded DNA helicase activity, DNA polymerase activity, chromatin binding, nucleotidyltransferase activity, nucleotide binding, helicase activity, DNA-directed DN…	GO:0031297, GO:0006284, GO:0097681, GO:0042276, GO:0006260, GO:0006281, GO:0006974, GO:0006261, GO:2000042, GO:0006302, GO:0051260, GO:0016446	replication fork processing, base-excision repair, double-strand break repair via alternative nonhomologous end joining, error-prone translesion synthesis, DNA replication, DNA repair, DNA damage response, DNA-templated DNA replication, negative regulation of double-strand break repair via homologous recombination, double-strand break repair, protein homooligomerization, somatic hypermutation of …	0.839223	2.30682
Gm31298	-0.97079	2.20185	0.00112467	0.132138	chr10	80448290	80458398	-	ncRNA	Gm31298	102633484				predicted gene, 31298							5.92701	3.02083
Cit	0.790263	3.31673	0.00112843	0.132138	chr5	115983284	116147012	+	PROTEIN_CODING	Cit	12704	ENSMUSG00000029516			citron	GO:0005829, GO:0005773, GO:0098982, GO:0043025, GO:0001726, GO:0030496, GO:0099092, GO:0099573, GO:0005737, GO:0015629, GO:0032154, GO:0031985	cytosol, vacuole, GABA-ergic synapse, neuronal cell body, ruffle, midbody, postsynaptic density, intracellular component, glutamatergic postsynaptic density, cytoplasm, actin cytoskeleton, cleavage furrow, Golgi cisterna	GO:0030165, GO:0017124, GO:0005524, GO:0016301, GO:0097110, GO:0019901, GO:0001223, GO:0106310, GO:0000166, GO:0030291, GO:0008270, GO:0046872, GO:0004674, GO:0016740, GO:0005515, GO:0004672	PDZ domain binding, SH3 domain binding, ATP binding, kinase activity, scaffold protein binding, protein kinase binding, transcription coactivator binding, protein serine kinase activity, nucleotide binding, protein serine/threonine kinase inhibitor activity, zinc ion binding, metal ion binding, protein serine/threonine kinase activity, transferase activity, protein binding, protein kinase activity	GO:0007399, GO:0048699, GO:0032956, GO:0032467, GO:0000278, GO:0007030, GO:0050774, GO:0051301, GO:0045665, GO:0008064, GO:0030517, GO:0035331, GO:0000086, GO:0032535, GO:0044772, GO:0016358, GO:0097119, GO:0007283, GO:0007214, GO:0030154, GO:0099188, GO:0051402, GO:0000281, GO:0007091, GO:0000070	nervous system development, generation of neurons, regulation of actin cytoskeleton organization, positive regulation of cytokinesis, mitotic cell cycle, Golgi organization, negative regulation of dendrite morphogenesis, cell division, negative regulation of neuron differentiation, regulation of actin polymerization or depolymerization, negative regulation of axon extension, negative regulation o…	7.2383	12.5227
Gm30270	-1.39426	0.864339	0.00114318	0.132748	chr6	21852417	21853789	+	ncRNA	Gm30270	102632112	ENSMUSG00000106709			predicted gene, 30270							2.46522	0.933712
Alox12	-0.778778	3.43276	0.00114381	0.132748	chr11	70132283	70146206	-	PROTEIN_CODING	Alox12	11684	ENSMUSG00000000320			arachidonate 12-lipoxygenase	GO:0005829, GO:0016020, GO:0042383, GO:0005737	cytosol, membrane, sarcolemma, cytoplasm	GO:0050473, GO:0016165, GO:0016787, GO:0005506, GO:0004052, GO:0047977, GO:0051213, GO:0016491, GO:0046872, GO:0016702	arachidonate 15-lipoxygenase activity, linoleate 13S-lipoxygenase activity, hydrolase activity, iron ion binding, arachidonate 12(S)-lipoxygenase activity, hepoxilin-epoxide hydrolase activity, dioxygenase activity, oxidoreductase activity, metal ion binding, oxidoreductase activity, acting on single donors with incorporation of molecular oxygen, incorporation of two atoms of oxygen	GO:1901751, GO:0019369, GO:1905956, GO:0006631, GO:0043066, GO:0061436, GO:0043536, GO:0043651, GO:2001303, GO:1903428, GO:2001235, GO:0043065, GO:0033559, GO:0051901, GO:0010656, GO:0051122, GO:0034440, GO:2001306, GO:0071396, GO:0090331, GO:0048661, GO:0019372, GO:0019395, GO:0006629	leukotriene A4 metabolic process, arachidonate metabolic process, positive regulation of endothelial tube morphogenesis, fatty acid metabolic process, negative regulation of apoptotic process, establishment of skin barrier, positive regulation of blood vessel endothelial cell migration, linoleic acid metabolic process, lipoxin A4 biosynthetic process, positive regulation of reactive oxygen specie…	13.48	7.85417
A630039O03Rik	1.68607	0.274406	0.00116514	0.133945	chr3	149134895	149221707	+	ncRNA	A630039O03Rik	102631735				RIKEN cDNA A630039O03 gene							0.524514	1.70265
Gm32687	1.31276	1.01205	0.00117493	0.133945	chr10	81699690	81716920	+	PROTEIN_CODING	Gm32687	102635315	ENSMUSG00000112640			predicted gene, 32687	GO:0005634	nucleus	GO:0008270, GO:0046872, GO:0000981, GO:0000978, GO:0003677	zinc ion binding, metal ion binding, DNA-binding transcription factor activity, RNA polymerase II-specific, RNA polymerase II cis-regulatory region sequence-specific DNA binding, DNA binding	GO:0006357, GO:0006355	regulation of transcription by RNA polymerase II, regulation of DNA-templated transcription	1.10148	2.74621
Gm30120	-5.99003	-1.6361	0.00120834	0.133945	chr4	151050044	151065345	-	ncRNA	Gm30120	102631903				predicted gene, 30120							0.419611	0
Gm32745	-5.99003	-1.6361	0.00120834	0.133945	chr2	93169124	93184267	-	ncRNA	Gm32745	102635391	ENSMUSG00000129165			predicted gene, 32745							0.419611	0
Gm34857	-5.99003	-1.6361	0.00120834	0.133945	chr17	44356560	44377173	+	ncRNA	Gm34857	102638248				predicted gene, 34857							0.419611	0
Ighv1-74	-5.99003	-1.6361	0.00120834	0.133945	chr12	115766310	115766700	-	OTHER	Ighv1-74	100775173	ENSMUSG00000094124			immunoglobulin heavy variable V1-74			GO:0003823	antigen binding	GO:0016064	immunoglobulin mediated immune response	0.419611	0
Naip1	-5.99003	-1.6361	0.00120834	0.133945	chr13	100544272	100589372	-	PROTEIN_CODING	Naip1	17940	ENSMUSG00000021640			NLR family, apoptosis inhibitory protein 1	GO:0016323, GO:0005737, GO:0072557	basolateral plasma membrane, cytoplasm, IPAF inflammasome complex	GO:0120283, GO:0005524, GO:0000166, GO:0043027, GO:0046872, GO:0004869, GO:0030414	protein serine/threonine kinase binding, ATP binding, nucleotide binding, cysteine-type endopeptidase inhibitor activity involved in apoptotic process, metal ion binding, cysteine-type endopeptidase inhibitor activity, peptidase inhibitor activity	GO:0046330, GO:0043066, GO:0070269, GO:0016045, GO:1904036, GO:0006915, GO:0071391, GO:0042981, GO:0042742, GO:0010804	positive regulation of JNK cascade, negative regulation of apoptotic process, pyroptotic inflammatory response, detection of bacterium, negative regulation of epithelial cell apoptotic process, apoptotic process, cellular response to estrogen stimulus, regulation of apoptotic process, defense response to bacterium, negative regulation of tumor necrosis factor-mediated signaling pathway	0.419611	0
Oas1e	-5.99003	-1.6361	0.00120834	0.133945	chr5	120924377	120933595	-	PROTEIN_CODING	Oas1e	231699	ENSMUSG00000066867			2'-5' oligoadenylate synthetase 1E	GO:0005829, GO:0005739, GO:0005840, GO:0005634, GO:0005737, GO:0016020, GO:0005654	cytosol, mitochondrion, ribosome, nucleus, cytoplasm, membrane, nucleoplasm	GO:0003723, GO:0016779, GO:0001730, GO:0003725	RNA binding, nucleotidyltransferase activity, 2'-5'-oligoadenylate synthetase activity, double-stranded RNA binding	GO:0071659, GO:0006006, GO:0071360, GO:0051259, GO:0070106, GO:0032728, GO:0034138, GO:0009615, GO:0071639, GO:0045071, GO:0032760, GO:2000342, GO:1901857, GO:0051607, GO:0060337, GO:0042742, GO:0043129, GO:0034142, GO:0035458, GO:0035457, GO:0060339, GO:0140374, GO:0042593	negative regulation of IP-10 production, glucose metabolic process, cellular response to exogenous dsRNA, protein complex oligomerization, interleukin-27-mediated signaling pathway, positive regulation of interferon-beta production, toll-like receptor 3 signaling pathway, response to virus, positive regulation of monocyte chemotactic protein-1 production, negative regulation of viral genome repli…	0.419611	0
Or10v5	-5.99003	-1.6361	0.00120834	0.133945	chr19	11805441	11806388	-	PROTEIN_CODING	Or10v5	258938	ENSMUSG00000048292			olfactory receptor family 10 subfamily V member 5	GO:0005886, GO:0016020	plasma membrane, membrane	GO:0005549, GO:0004930, GO:0004984	odorant binding, G protein-coupled receptor activity, olfactory receptor activity	GO:0007186, GO:0007608, GO:0050911, GO:0007165	G protein-coupled receptor signaling pathway, sensory perception of smell, detection of chemical stimulus involved in sensory perception of smell, signal transduction	0.419611	0
Pla2g2e	-5.99003	-1.6361	0.00120834	0.133945	chr4	138605253	138610125	+	PROTEIN_CODING	Pla2g2e	26970	ENSMUSG00000028751			phospholipase A2, group IIE	GO:0005576, GO:0005737	extracellular region, cytoplasm	GO:0005509, GO:0016787, GO:0047498, GO:0046872, GO:0005543, GO:0004623	calcium ion binding, hydrolase activity, calcium-dependent phospholipase A2 activity, metal ion binding, phospholipid binding, phospholipase A2 activity	GO:0034374, GO:0006644, GO:0046471, GO:0016042, GO:0006954, GO:0046470, GO:0050482, GO:0006629	low-density lipoprotein particle remodeling, phospholipid metabolic process, phosphatidylglycerol metabolic process, lipid catabolic process, inflammatory response, phosphatidylcholine metabolic process, arachidonate secretion, lipid metabolic process	0.419611	0
Cyp4f39	0.943727	2.27629	0.00121055	0.133945	chr17	32671670	32712294	+	PROTEIN_CODING	Cyp4f39	320997	ENSMUSG00000061126			cytochrome P450, family 4, subfamily f, polypeptide 39	GO:0016020, GO:0005789, GO:0005783	membrane, endoplasmic reticulum membrane, endoplasmic reticulum	GO:0016491, GO:0046872, GO:0005506, GO:0020037, GO:0004497, GO:0016705	oxidoreductase activity, metal ion binding, iron ion binding, heme binding, monooxygenase activity, oxidoreductase activity, acting on paired donors, with incorporation or reduction of molecular oxygen	GO:0006631, GO:0046513	fatty acid metabolic process, ceramide biosynthetic process	3.25199	6.26136
Adipoq	0.854886	2.77923	0.0012218	0.134454	chr16	22965286	22976718	+	PROTEIN_CODING	Adipoq	11450	ENSMUSG00000022878			adiponectin, C1Q and collagen domain containing	GO:0009986, GO:0005581, GO:0048471, GO:0005576, GO:0005783, GO:0032991, GO:0071944, GO:0005615	cell surface, collagen trimer, perinuclear region of cytoplasm, extracellular region, endoplasmic reticulum, protein-containing complex, cell periphery, extracellular space	GO:0005179, GO:0042803, GO:0005515, GO:0042802, GO:0043539, GO:0005102, GO:0033691, GO:0005201	hormone activity, protein homodimerization activity, protein binding, identical protein binding, protein serine/threonine kinase activator activity, signaling receptor binding, sialic acid binding, extracellular matrix structural constituent	GO:0032757, GO:0034115, GO:0006006, GO:0071320, GO:0050873, GO:0141163, GO:0071872, GO:0034612, GO:1904706, GO:0010745, GO:0010642, GO:0045650, GO:0010804, GO:0072659, GO:0120163, GO:0042593, GO:0009967, GO:0010906, GO:2000279, GO:0050805, GO:0046888, GO:0034383, GO:0045599, GO:0060621, GO:2000467, GO:0048261, GO:0050765, GO:0009749, GO:0019395, GO:1904753, GO:0090317, GO:0045923, GO:2000584, GO:…	positive regulation of interleukin-8 production, negative regulation of heterotypic cell-cell adhesion, glucose metabolic process, cellular response to cAMP, brown fat cell differentiation, positive regulation of cAMP/PKA signal transduction, cellular response to epinephrine stimulus, response to tumor necrosis factor, negative regulation of vascular associated smooth muscle cell proliferation, n…	4.82553	8.73296
Klf11	0.648528	5.5363	0.00122544	0.134454	chr12	24701370	24712781	+	PROTEIN_CODING	Klf11	194655	ENSMUSG00000020653			Kruppel-like transcription factor 11	GO:0005829, GO:0016604, GO:0005654, GO:0005925, GO:0005634	cytosol, nuclear body, nucleoplasm, focal adhesion, nucleus	GO:0000978, GO:0003677, GO:0000976, GO:0008270, GO:0046872, GO:0000981, GO:1990837, GO:0003700	RNA polymerase II cis-regulatory region sequence-specific DNA binding, DNA binding, transcription cis-regulatory region binding, zinc ion binding, metal ion binding, DNA-binding transcription factor activity, RNA polymerase II-specific, sequence-specific double-stranded DNA binding, DNA-binding transcription factor activity	GO:1990859, GO:2000045, GO:0006357, GO:0006355, GO:0006915, GO:0008285, GO:0045892, GO:0000122, GO:0043065	cellular response to endothelin, regulation of G1/S transition of mitotic cell cycle, regulation of transcription by RNA polymerase II, regulation of DNA-templated transcription, apoptotic process, negative regulation of cell population proliferation, negative regulation of DNA-templated transcription, negative regulation of transcription by RNA polymerase II, positive regulation of apoptotic pro…	36.0866	56.572
Ccr4	1.74023	0.174771	0.00123561	0.135002	chr9	114319384	114334544	-	PROTEIN_CODING	Ccr4	12773	ENSMUSG00000047898			C-C motif chemokine receptor 4	GO:0009897, GO:0005886, GO:0016020, GO:0043025	external side of plasma membrane, plasma membrane, membrane, neuronal cell body	GO:0004930, GO:0019957, GO:0004950, GO:0016493	G protein-coupled receptor activity, C-C chemokine binding, chemokine receptor activity, C-C chemokine receptor activity	GO:0007186, GO:0006954, GO:0050927, GO:0007165, GO:0048872, GO:0019722, GO:0006935, GO:0060326, GO:0007204, GO:0002507, GO:1904936, GO:0006955, GO:0070098, GO:0001764	G protein-coupled receptor signaling pathway, inflammatory response, positive regulation of positive chemotaxis, signal transduction, homeostasis of number of cells, calcium-mediated signaling, chemotaxis, cell chemotaxis, positive regulation of cytosolic calcium ion concentration, tolerance induction, interneuron migration, immune response, chemokine-mediated signaling pathway, neuron migration	0.472063	1.5928
Car13	0.992151	2.03211	0.00126419	0.136928	chr3	14706787	14728062	+	PROTEIN_CODING	Car13	71934	ENSMUSG00000027555			carbonic anhydrase 13	GO:0005829, GO:0043209, GO:0005737	cytosol, myelin sheath, cytoplasm	GO:0016829, GO:0008270, GO:0046872, GO:0004089	lyase activity, zinc ion binding, metal ion binding, carbonate dehydratase activity			2.67502	5.32765
Procr	0.992151	2.03211	0.00126419	0.136928	chr2	155592159	155597391	+	PROTEIN_CODING	Procr	19124	ENSMUSG00000027611			protein C receptor, endothelial	GO:0016020, GO:0005813, GO:0048471, GO:0005615	membrane, centrosome, perinuclear region of cytoplasm, extracellular space	GO:0038023	signaling receptor activity	GO:0007596, GO:0007599, GO:0050819	blood coagulation, hemostasis, negative regulation of coagulation	2.67502	5.32765
Junb	0.61876	7.16771	0.00126897	0.136928	chr8	85703538	85705377	-	PROTEIN_CODING	Junb	16477	ENSMUSG00000052837			jun B proto-oncogene	GO:0090575, GO:0035976, GO:0005634, GO:0005654, GO:0005667	RNA polymerase II transcription regulator complex, transcription factor AP-1 complex, nucleus, nucleoplasm, transcription regulator complex	GO:0001228, GO:0003700, GO:0000978, GO:0003690, GO:0003677, GO:0000977, GO:0043565, GO:0000981, GO:1990837, GO:0005515	DNA-binding transcription activator activity, RNA polymerase II-specific, DNA-binding transcription factor activity, RNA polymerase II cis-regulatory region sequence-specific DNA binding, double-stranded DNA binding, DNA binding, RNA polymerase II transcription regulatory region sequence-specific DNA binding, sequence-specific DNA binding, DNA-binding transcription factor activity, RNA polymerase…	GO:0030316, GO:0060716, GO:0002158, GO:0048545, GO:0006355, GO:0042127, GO:0001829, GO:0001701, GO:0060136, GO:0006366, GO:0071277, GO:0051726, GO:0033687, GO:0045597, GO:0001570, GO:0001649, GO:0045944, GO:0046697	osteoclast differentiation, labyrinthine layer blood vessel development, osteoclast proliferation, response to steroid hormone, regulation of DNA-templated transcription, regulation of cell population proliferation, trophectodermal cell differentiation, in utero embryonic development, embryonic process involved in female pregnancy, transcription by RNA polymerase II, cellular response to calcium …	113.348	174.055
Hcn4	2.10878	-0.311076	0.00133534	0.143451	chr9	58730232	58770458	+	PROTEIN_CODING	Hcn4	330953	ENSMUSG00000032338			hyperpolarization-activated, cyclic nucleotide-gated K+ 4	GO:0034702, GO:0016020, GO:0043195, GO:0048471, GO:0043025, GO:0016323, GO:0098855, GO:0030425, GO:0005886, GO:0030424	monoatomic ion channel complex, membrane, terminal bouton, perinuclear region of cytoplasm, neuronal cell body, basolateral plasma membrane, HCN channel complex, dendrite, plasma membrane, axon	GO:0042802, GO:0005267, GO:0086041, GO:0005216, GO:0005222, GO:0000166, GO:0030552, GO:0005248, GO:0005272, GO:0005249, GO:0005515	identical protein binding, potassium channel activity, voltage-gated potassium channel activity involved in SA node cell action potential depolarization, monoatomic ion channel activity, intracellularly cAMP-activated cation channel activity, nucleotide binding, cAMP binding, voltage-gated sodium channel activity, sodium channel activity, voltage-gated potassium channel activity, protein binding	GO:0006811, GO:0006812, GO:0071320, GO:0098719, GO:0086091, GO:0055117, GO:0002027, GO:0042391, GO:0034220, GO:0003254, GO:0098909, GO:0008016, GO:0086046, GO:0006814, GO:0035725, GO:0006813, GO:0055085, GO:0001701, GO:1990573, GO:0086015, GO:0071805, GO:0071321	monoatomic ion transport, monoatomic cation transport, cellular response to cAMP, sodium ion import across plasma membrane, regulation of heart rate by cardiac conduction, regulation of cardiac muscle contraction, regulation of heart rate, regulation of membrane potential, monoatomic ion transmembrane transport, regulation of membrane depolarization, regulation of cardiac muscle cell action poten…	0.262257	1.15341
Stab2	1.52671	0.510652	0.0013404	0.143451	chr10	86677058	86843902	-	PROTEIN_CODING	Stab2	192188	ENSMUSG00000035459			stabilin 2	GO:0005829, GO:0005886, GO:0016020, GO:0009897, GO:0005737	cytosol, plasma membrane, membrane, external side of plasma membrane, cytoplasm	GO:0005509, GO:0005041, GO:0038024, GO:0005044, GO:0030169, GO:0005540	calcium ion binding, low-density lipoprotein particle receptor activity, cargo receptor activity, scavenger receptor activity, low-density lipoprotein particle binding, hyaluronic acid binding	GO:0006898, GO:0030214, GO:0007155, GO:0042742, GO:0050830, GO:0006897	receptor-mediated endocytosis, hyaluronan catabolic process, cell adhesion, defense response to bacterium, defense response to Gram-positive bacterium, endocytosis	0.681868	1.97727
Gm44020	1.98228	-0.173464	0.00135852	0.144796	chr6	148260115	148269897	+	ncRNA	Gm44020	102640413				predicted gene, 44020							0.314709	1.26326
Cenpk	-1.59272	0.421183	0.0013856	0.147082	chr13	104365474	104386130	+	PROTEIN_CODING	Cenpk	60411	ENSMUSG00000021714			centromere protein K	GO:0000775, GO:0005694, GO:0000776, GO:0000939, GO:0005634	chromosome, centromeric region, chromosome, kinetochore, inner kinetochore, nucleus	GO:0005515	protein binding	GO:0007059, GO:0051382, GO:0045944, GO:0000070	chromosome segregation, kinetochore assembly, positive regulation of transcription by RNA polymerase II, mitotic sister chromatid segregation	1.8358	0.604167
Cntn1	-0.958428	2.16802	0.00139947	0.147953	chr15	91949034	92239834	+	PROTEIN_CODING	Cntn1	12805	ENSMUSG00000055022			contactin 1	GO:0043209, GO:0045202, GO:0098552, GO:0098978, GO:0005886, GO:0016020, GO:0030424, GO:0045211, GO:0042734	myelin sheath, synapse, side of membrane, glutamatergic synapse, plasma membrane, membrane, axon, postsynaptic membrane, presynaptic membrane	GO:0098632, GO:0030246, GO:0005515	cell-cell adhesion mediator activity, carbohydrate binding, protein binding	GO:0007626, GO:0042552, GO:0010976, GO:0098609, GO:0007155, GO:0032289, GO:0007420, GO:0010765, GO:0031175, GO:0007411, GO:0007219, GO:0021549, GO:0010628	locomotory behavior, myelination, positive regulation of neuron projection development, cell-cell adhesion, cell adhesion, central nervous system myelin formation, brain development, positive regulation of sodium ion transport, neuron projection development, axon guidance, Notch signaling pathway, cerebellum development, positive regulation of gene expression	5.76966	2.96591
Hipk4	1.41682	0.713638	0.0014214	0.149665	chr7	27222686	27230605	+	PROTEIN_CODING	Hipk4	233020	ENSMUSG00000040424			homeodomain interacting protein kinase 4	GO:0005634, GO:0005737	nucleus, cytoplasm	GO:0004713, GO:0004674, GO:0016740, GO:0005524, GO:0035173, GO:0000166, GO:0106310, GO:0004672, GO:0016301	protein tyrosine kinase activity, protein serine/threonine kinase activity, transferase activity, ATP binding, histone kinase activity, nucleotide binding, protein serine kinase activity, protein kinase activity, kinase activity	GO:1901796, GO:0006338	regulation of signal transduction by p53 class mediator, chromatin remodeling	0.839223	2.25189
Ulbp1	1.55884	0.426493	0.0014606	0.153176	chr10	7394873	7423643	-	PROTEIN_CODING	Ulbp1	77777	ENSMUSG00000079685			UL16 binding protein 1	GO:0005829, GO:0009986, GO:0009897, GO:0005615, GO:0005886, GO:0016020	cytosol, cell surface, external side of plasma membrane, extracellular space, plasma membrane, membrane	GO:0048018, GO:0034235, GO:0046703	receptor ligand activity, GPI anchor binding, natural killer cell lectin-like receptor binding	GO:0042271, GO:0002476, GO:0032729, GO:0045429, GO:0002839, GO:0032816, GO:0043032, GO:0001916, GO:0002486, GO:0006955	susceptibility to natural killer cell mediated cytotoxicity, antigen processing and presentation of endogenous peptide antigen via MHC class Ib, positive regulation of type II interferon production, positive regulation of nitric oxide biosynthetic process, positive regulation of immune response to tumor cell, positive regulation of natural killer cell activation, positive regulation of macrophage…	0.629417	1.86742
D830024N08Rik	-0.638757	5.48534	0.00149546	0.155722	chr8	84301157	84323657	+	ncRNA	D830024N08Rik	105246804				RIKEN cDNA D830024N08 gene	GO:0005575	cellular_component	GO:0003674	molecular_function	GO:0008150	biological_process	54.3921	34.9318
Gm39006	2.79693	-0.896504	0.00149681	0.155722	chr7	44948583	44951790	-	ncRNA	Gm39006	105242934				predicted gene, 39006							0.104903	0.76894
Acox2	0.690282	4.26357	0.00151286	0.156767	chr14	14210406	14244262	+	PROTEIN_CODING	Acox2	93732	ENSMUSG00000021751			acyl-Coenzyme A oxidase 2, branched chain	GO:0005829, GO:0005777	cytosol, peroxisome	GO:0050660, GO:0071949, GO:0016491, GO:0003997, GO:0033791, GO:0005504, GO:0042803, GO:0120524, GO:0016627	flavin adenine dinucleotide binding, FAD binding, oxidoreductase activity, acyl-CoA oxidase activity, 3alpha,7alpha,12alpha-trihydroxy-5beta-cholestanoyl-CoA 24-hydroxylase activity, fatty acid binding, protein homodimerization activity, long-chain fatty acyl-CoA oxidase activity, oxidoreductase activity, acting on the CH-CH group of donors	GO:0033540, GO:0000038, GO:0006631, GO:0006635, GO:0006699, GO:0006629	fatty acid beta-oxidation using acyl-CoA oxidase, very long-chain fatty acid metabolic process, fatty acid metabolic process, fatty acid beta-oxidation, bile acid biosynthetic process, lipid metabolic process	14.6339	23.6174
Mt2	0.740933	3.59276	0.00152601	0.1572	chr8	94899246	94900195	+	PROTEIN_CODING	Mt2	17750	ENSMUSG00000031762			metallothionein 2	GO:0005829, GO:0005737, GO:0005634	cytosol, cytoplasm, nucleus	GO:0046870, GO:0008270, GO:0046872	cadmium ion binding, zinc ion binding, metal ion binding	GO:0006882, GO:0009617, GO:0045926, GO:0007263, GO:0010273, GO:0071294, GO:0030003, GO:0071276, GO:0071280	intracellular zinc ion homeostasis, response to bacterium, negative regulation of growth, nitric oxide mediated signal transduction, detoxification of copper ion, cellular response to zinc ion, intracellular monoatomic cation homeostasis, cellular response to cadmium ion, cellular response to copper ion	8.96919	14.9943
Gm26698	-2.76717	-0.829327	0.0015335	0.1572	chr12	86938174	86939341	-	ncRNA	Gm26698	102635544	ENSMUSG00000120265			predicted gene, 26698							0.786771	0.109849
Il1b	0.797719	3.06113	0.001548	0.1572	chr2	129206490	129213059	-	PROTEIN_CODING	Il1b	16176	ENSMUSG00000027398			interleukin 1 beta	GO:0030141, GO:0005576, GO:0005829, GO:0005764, GO:0005615, GO:0005737, GO:0031982	secretory granule, extracellular region, cytosol, lysosome, extracellular space, cytoplasm, vesicle	GO:0005178, GO:0019904, GO:0048018, GO:0005149, GO:0005125	integrin binding, protein domain specific binding, receptor ligand activity, interleukin-1 receptor binding, cytokine activity	GO:0045766, GO:0046330, GO:0045687, GO:0032757, GO:0019221, GO:1903140, GO:0032729, GO:0032308, GO:0045893, GO:0046627, GO:0050767, GO:2000173, GO:0050996, GO:0033092, GO:0007204, GO:0050995, GO:0031394, GO:0070374, GO:0000122, GO:0050768, GO:0034116, GO:0043065, GO:0010629, GO:0010575, GO:0050999, GO:1903531, GO:1900745, GO:0070164, GO:0070555, GO:0033198, GO:0043410, GO:0051044, GO:0050805, GO:…	positive regulation of angiogenesis, positive regulation of JNK cascade, positive regulation of glial cell differentiation, positive regulation of interleukin-8 production, cytokine-mediated signaling pathway, regulation of establishment of endothelial barrier, positive regulation of type II interferon production, positive regulation of prostaglandin secretion, positive regulation of DNA-template…	6.03191	10.4905
A530001N23Rik	-3.36757	-1.13396	0.00155316	0.1572	chr13	60631735	60656654	-	ncRNA	A530001N23Rik	328265				RIKEN cDNA A530001N23 gene							0.629417	0.0549243
Fcer1a	-3.36757	-1.13396	0.00155316	0.1572	chr1	173048836	173054799	-	PROTEIN_CODING	Fcer1a	14125	ENSMUSG00000005339			Fc receptor, IgE, high affinity I, alpha polypeptide	GO:0009986, GO:0009897, GO:0045121, GO:0005886, GO:0016020	cell surface, external side of plasma membrane, membrane raft, plasma membrane, membrane	GO:0019863, GO:0019768, GO:0019767, GO:0005515	IgE binding, high-affinity IgE receptor activity, IgE receptor activity, protein binding	GO:0001812, GO:0043303, GO:0043306, GO:0007165, GO:0032765, GO:0051649, GO:0050776, GO:0043308, GO:0016064, GO:0032725, GO:0032752, GO:0016192, GO:0038095, GO:0007166, GO:0001820, GO:0042092, GO:0019370, GO:0016068, GO:0050850	positive regulation of type I hypersensitivity, mast cell degranulation, positive regulation of mast cell degranulation, signal transduction, positive regulation of mast cell cytokine production, establishment of localization in cell, regulation of immune response, eosinophil degranulation, immunoglobulin mediated immune response, positive regulation of granulocyte macrophage colony-stimulating f…	0.629417	0.0549243
Gm36393	-3.36757	-1.13396	0.00155316	0.1572	chr2	69209195	69236126	-	ncRNA	Gm36393	102640284				predicted gene, 36393							0.629417	0.0549243
Nfe2	-0.864475	2.58917	0.0016492	0.163127	chr15	103156640	103166809	-	PROTEIN_CODING	Nfe2	18022	ENSMUSG00000058794			nuclear factor, erythroid derived 2	GO:0090575, GO:0016605, GO:0005737, GO:0005654, GO:0032993, GO:0005634	RNA polymerase II transcription regulator complex, PML body, cytoplasm, nucleoplasm, protein-DNA complex, nucleus	GO:0000978, GO:0042802, GO:0003677, GO:0050699, GO:0000981, GO:1990837, GO:0005515, GO:0003700	RNA polymerase II cis-regulatory region sequence-specific DNA binding, identical protein binding, DNA binding, WW domain binding, DNA-binding transcription factor activity, RNA polymerase II-specific, sequence-specific double-stranded DNA binding, protein binding, DNA-binding transcription factor activity	GO:0030502, GO:0006357, GO:0007267, GO:0060716, GO:0034242, GO:0006355, GO:0010468, GO:0008285, GO:0010467	negative regulation of bone mineralization, regulation of transcription by RNA polymerase II, cell-cell signaling, labyrinthine layer blood vessel development, negative regulation of syncytium formation by plasma membrane fusion, regulation of DNA-templated transcription, regulation of gene expression, negative regulation of cell population proliferation, gene expression	7.60546	4.17424
Gsdme	0.90341	2.33895	0.00167379	0.163127	chr6	50167013	50240837	-	PROTEIN_CODING	Gsdme	54722	ENSMUSG00000029821			gasdermin E	GO:0005829, GO:0005737, GO:0005886, GO:0016020	cytosol, cytoplasm, plasma membrane, membrane	GO:1901612, GO:0022829, GO:0005546	cardiolipin binding, wide pore channel activity, phosphatidylinositol-4,5-bisphosphate binding	GO:2001244, GO:0098586, GO:0043410, GO:0042491, GO:0007605, GO:0070269, GO:0002839, GO:0071356, GO:0012501, GO:0055085, GO:0008285, GO:0140507, GO:0141201	positive regulation of intrinsic apoptotic signaling pathway, cellular response to virus, positive regulation of MAPK cascade, inner ear auditory receptor cell differentiation, sensory perception of sound, pyroptotic inflammatory response, positive regulation of immune response to tumor cell, cellular response to tumor necrosis factor, programmed cell death, transmembrane transport, negative regu…	3.46179	6.48106
Iyd	0.953779	2.08791	0.0016752	0.163127	chr10	3490274	3504880	+	PROTEIN_CODING	Iyd	70337	ENSMUSG00000019762			iodotyrosine deiodinase	GO:0005886, GO:0016020, GO:0005654, GO:0030659, GO:0031410	plasma membrane, membrane, nucleoplasm, cytoplasmic vesicle membrane, cytoplasmic vesicle	GO:0016491, GO:0010181, GO:0140616	oxidoreductase activity, FMN binding, iodotyrosine deiodinase activity	GO:0006570, GO:0042403	tyrosine metabolic process, thyroid hormone metabolic process	2.83238	5.49243
Chia1	-0.61734	6.06937	0.00170262	0.163127	chr3	106020698	106039434	+	PROTEIN_CODING	Chia1	81600	ENSMUSG00000062778			chitinase, acidic 1	GO:0005615, GO:0005576, GO:0005737	extracellular space, extracellular region, cytoplasm	GO:0016787, GO:0008061, GO:0019900, GO:0004568, GO:0016798, GO:0004553, GO:0008843	hydrolase activity, chitin binding, kinase binding, chitinase activity, hydrolase activity, acting on glycosyl bonds, hydrolase activity, hydrolyzing O-glycosyl compounds, endochitinase activity	GO:0000272, GO:0032722, GO:0002376, GO:0006954, GO:0006032, GO:0005975, GO:0002532, GO:0006915	polysaccharide catabolic process, positive regulation of chemokine production, immune system process, inflammatory response, chitin catabolic process, carbohydrate metabolic process, production of molecular mediator involved in inflammatory response, apoptotic process	81.1423	52.8921
Abca6	-0.709616	3.88297	0.00171804	0.163127	chr11	110065464	110142811	-	PROTEIN_CODING	Abca6	76184	ENSMUSG00000044749			ATP-binding cassette, sub-family A member 6	GO:0043231, GO:0005886, GO:0016020, GO:0005654, GO:0000139, GO:0005794	intracellular membrane-bounded organelle, plasma membrane, membrane, nucleoplasm, Golgi membrane, Golgi apparatus	GO:0016887, GO:0140359, GO:0005524, GO:0005319, GO:0000166, GO:0042626	ATP hydrolysis activity, ABC-type transporter activity, ATP binding, lipid transporter activity, nucleotide binding, ATPase-coupled transmembrane transporter activity	GO:0006869, GO:0055085	lipid transport, transmembrane transport	18.1482	11.0947
4930470B04Rik	5.86592	-1.75964	0.00172551	0.163127	chr1	37692565	37710138	+	ncRNA	4930470B04Rik	102637336				RIKEN cDNA 4930470B04 gene							0	0.38447
Dntt	5.86592	-1.75964	0.00172551	0.163127	chr19	41017701	41047964	+	PROTEIN_CODING	Dntt	21673	ENSMUSG00000025014			deoxynucleotidyltransferase, terminal	GO:0005829, GO:0000785, GO:0000791, GO:0005737, GO:0016363, GO:0005654, GO:0005634	cytosol, chromatin, euchromatin, cytoplasm, nuclear matrix, nucleoplasm, nucleus	GO:0016779, GO:0003677, GO:0003912, GO:0003887, GO:0016787, GO:0046872, GO:0016740, GO:0034061	nucleotidyltransferase activity, DNA binding, DNA nucleotidylexotransferase activity, DNA-directed DNA polymerase activity, hydrolase activity, metal ion binding, transferase activity, DNA polymerase activity	GO:0006259, GO:0006281, GO:0033198, GO:0006303, GO:0006304, GO:0071897	DNA metabolic process, DNA repair, response to ATP, double-strand break repair via nonhomologous end joining, DNA modification, DNA biosynthetic process	0	0.38447
Gm42054	5.86592	-1.75964	0.00172551	0.163127	chr8	124923292	124933054	+	ncRNA	Gm42054	105246830				predicted gene, 42054							0	0.38447
Gm43653	5.86592	-1.75964	0.00172551	0.163127	chr3	127631146	127634724	+	ncRNA	Gm43653	115489703				predicted gene 43653							0	0.38447
Gm51819	5.86592	-1.75964	0.00172551	0.163127	chr10	126995929	126999552	+	ncRNA	Gm51819	115487479				predicted gene, 51819							0	0.38447
Gm52060	5.86592	-1.75964	0.00172551	0.163127	chr13	92620581	92631054	+	ncRNA	Gm52060	115488183				predicted gene, 52060							0	0.38447
Ighv1-34	5.86592	-1.75964	0.00172551	0.163127	chr12	114814810	114815103	-	OTHER	Ighv1-34	628614				immunoglobulin heavy variable 1-34	GO:0005576, GO:0019814	extracellular region, immunoglobulin complex	GO:0003823	antigen binding	GO:0002376, GO:0016064, GO:0002250	immune system process, immunoglobulin mediated immune response, adaptive immune response	0	0.38447
Igkv14-100	5.86592	-1.75964	0.00172551	0.163127	chr6	68495996	68496461	+	OTHER	Igkv14-100	243439	ENSMUSG00000096515			immunoglobulin kappa chain variable 14-100	GO:0019814	immunoglobulin complex			GO:0006955	immune response	0	0.38447
Ngp	5.86592	-1.75964	0.00172551	0.163127	chr9	110248876	110252080	+	PROTEIN_CODING	Ngp	18054	ENSMUSG00000032484			neutrophilic granule protein	GO:0005576, GO:0031410, GO:0005615	extracellular region, cytoplasmic vesicle, extracellular space	GO:0030414, GO:0004869	peptidase inhibitor activity, cysteine-type endopeptidase inhibitor activity	GO:0006952, GO:1901491, GO:0016525	defense response, negative regulation of lymphangiogenesis, negative regulation of angiogenesis	0	0.38447
Ptgds	5.86592	-1.75964	0.00172551	0.163127	chr2	25356723	25360080	-	PROTEIN_CODING	Ptgds	19215	ENSMUSG00000015090			prostaglandin D2 synthase (brain)	GO:0005788, GO:0005576, GO:0005791, GO:0005783, GO:0031965, GO:0005615, GO:0005794, GO:0005737, GO:0016020, GO:0005654, GO:0048471, GO:0005634	endoplasmic reticulum lumen, extracellular region, rough endoplasmic reticulum, endoplasmic reticulum, nuclear membrane, extracellular space, Golgi apparatus, cytoplasm, membrane, nucleoplasm, perinuclear region of cytoplasm, nucleus	GO:0005501, GO:0016853, GO:0005504, GO:0004667, GO:0036094	retinoid binding, isomerase activity, fatty acid binding, prostaglandin-D synthase activity, small molecule binding	GO:2000255, GO:0045187, GO:0043303, GO:0006631, GO:0006633, GO:0006693, GO:0019371, GO:0051384, GO:0001516, GO:0010467, GO:0006629	negative regulation of male germ cell proliferation, regulation of circadian sleep/wake cycle, sleep, mast cell degranulation, fatty acid metabolic process, fatty acid biosynthetic process, prostaglandin metabolic process, cyclooxygenase pathway, response to glucocorticoid, prostaglandin biosynthetic process, gene expression, lipid metabolic process	0	0.38447
Gm22009	1.4602	0.564078	0.00172837	0.163127	chr3	68992438	68992780	-	ncRNA	Gm22009	115489854	ENSMUSG00000089417			predicted gene, 22009	GO:0005730	nucleolus			GO:0006396	RNA processing	0.73432	2.0322
Bpifa1	0.595696	7.99146	0.00172877	0.163127	chr2	153984800	153991137	+	PROTEIN_CODING	Bpifa1	18843	ENSMUSG00000027483			BPI fold containing family A, member 1	GO:0005902, GO:0005576, GO:0005615	microvillus, extracellular region, extracellular space	GO:0008289	lipid binding	GO:0002376, GO:0002395, GO:0045087, GO:1900229, GO:0043129, GO:0042742, GO:0061844, GO:0019731, GO:0050891, GO:1902305	immune system process, immune response in nasopharyngeal-associated lymphoid tissue, innate immune response, negative regulation of single-species biofilm formation in or on host organism, surfactant homeostasis, defense response to bacterium, antimicrobial humoral immune response mediated by antimicrobial peptide, antibacterial humoral response, multicellular organismal-level water homeostasis, …	202.62	306.203
Fxyd7	-1.27887	1.00567	0.00173178	0.163127	chr7	30741940	30750879	-	PROTEIN_CODING	Fxyd7	57780	ENSMUSG00000036578			FXYD domain-containing ion transport regulator 7	GO:0005886, GO:0016020	plasma membrane, membrane	GO:0017080, GO:0099106, GO:0051117	sodium channel regulator activity, ion channel regulator activity, ATPase binding	GO:0006811, GO:0043269, GO:0006814, GO:0006813, GO:1903278	monoatomic ion transport, regulation of monoatomic ion transport, sodium ion transport, potassium ion transport, positive regulation of sodium ion export across plasma membrane	2.67502	1.09849
Pde6a	-1.14511	1.37643	0.00174609	0.163127	chr18	61353546	61426698	+	PROTEIN_CODING	Pde6a	225600	ENSMUSG00000024575			phosphodiesterase 6A, cGMP-specific, rod, alpha	GO:0005886, GO:0016020, GO:0042995, GO:0042622, GO:0001750	plasma membrane, membrane, cell projection, photoreceptor outer segment membrane, photoreceptor outer segment	GO:0016787, GO:0004114, GO:0046872, GO:0047555, GO:0008081, GO:0004115	hydrolase activity, 3',5'-cyclic-nucleotide phosphodiesterase activity, metal ion binding, 3',5'-cyclic-GMP phosphodiesterase activity, phosphoric diester hydrolase activity, 3',5'-cyclic-AMP phosphodiesterase activity	GO:0007601, GO:0007165, GO:0045494, GO:0141162, GO:0060041	visual perception, signal transduction, photoreceptor cell maintenance, negative regulation of cAMP/PKA signal transduction, retina development in camera-type eye	3.40934	1.53788
E030003E18Rik	3.36821	-1.21868	0.00174915	0.163127	chr19	20470079	20533774	+	ncRNA	E030003E18Rik	320092	ENSMUSG00000053279			RIKEN cDNA E030003E18 gene	GO:0005575	cellular_component	GO:0003674	molecular_function	GO:0008150	biological_process	0.0524514	0.604167
Gm54051	3.36821	-1.21868	0.00174915	0.163127	chr19	6842958	6855066	-	ncRNA	Gm54051	118568401				predicted gene, 54051							0.0524514	0.604167
Tdg-ps	3.36821	-1.21868	0.00174915	0.163127	chr15	82400497	82403443	+	PROTEIN_CODING	Tdg-ps	545124	ENSMUSG00000047347			thymine DNA glycosylase, pseudogene							0.0524514	0.604167
Pla2g2c	-2.04459	-0.267853	0.0017713	0.164605	chr4	138452636	138471886	+	PROTEIN_CODING	Pla2g2c	18781	ENSMUSG00000028750			phospholipase A2, group IIC	GO:0005576, GO:0005575	extracellular region, cellular_component	GO:0005509, GO:0016787, GO:0047498, GO:0046872, GO:0005543, GO:0004623, GO:0005102	calcium ion binding, hydrolase activity, calcium-dependent phospholipase A2 activity, metal ion binding, phospholipid binding, phospholipase A2 activity, signaling receptor binding	GO:0006644, GO:0046471, GO:0016042, GO:0046470, GO:0050482, GO:0009395, GO:0006629	phospholipid metabolic process, phosphatidylglycerol metabolic process, lipid catabolic process, phosphatidylcholine metabolic process, arachidonate secretion, phospholipid catabolic process, lipid metabolic process	1.15393	0.274621
Apoc1	0.767167	3.22802	0.00178463	0.165256	chr7	19423405	19426584	-	PROTEIN_CODING	Apoc1	11812	ENSMUSG00000040564			apolipoprotein C-I	GO:0034364, GO:0034361, GO:0005576, GO:0005783	high-density lipoprotein particle, very-low-density lipoprotein particle, extracellular region, endoplasmic reticulum	GO:0004859, GO:0055102, GO:0005504	phospholipase inhibitor activity, lipase inhibitor activity, fatty acid binding	GO:0034382, GO:0010900, GO:0010897, GO:0032375, GO:0006641, GO:0042157, GO:0034369, GO:0070328, GO:0050995, GO:0032368, GO:0032374, GO:0048261, GO:0008203, GO:0034447, GO:0033700, GO:0010916, GO:0006869, GO:0045717, GO:0045833, GO:0033344	chylomicron remnant clearance, negative regulation of phosphatidylcholine catabolic process, negative regulation of triglyceride catabolic process, negative regulation of cholesterol transport, triglyceride metabolic process, lipoprotein metabolic process, plasma lipoprotein particle remodeling, triglyceride homeostasis, negative regulation of lipid catabolic process, regulation of lipid transpor…	6.87114	11.6989
Nr1i2	-1.29484	0.946851	0.00183485	0.169306	chr16	38068711	38115211	-	PROTEIN_CODING	Nr1i2	18171	ENSMUSG00000022809			nuclear receptor subfamily 1, group I, member 2	GO:0016604, GO:0005654, GO:0005667, GO:0045111, GO:0005634	nuclear body, nucleoplasm, transcription regulator complex, intermediate filament cytoskeleton, nucleus	GO:0001228, GO:0000978, GO:0004879, GO:0003677, GO:0000977, GO:0008270, GO:0046872, GO:0043565, GO:0016922, GO:1990837, GO:0005515, GO:0003700	DNA-binding transcription activator activity, RNA polymerase II-specific, RNA polymerase II cis-regulatory region sequence-specific DNA binding, nuclear receptor activity, DNA binding, RNA polymerase II transcription regulatory region sequence-specific DNA binding, zinc ion binding, metal ion binding, sequence-specific DNA binding, nuclear receptor binding, sequence-specific double-stranded DNA b…	GO:0071219, GO:0045893, GO:0030522, GO:0006805, GO:0006355, GO:0042178, GO:0045892, GO:0030154, GO:0000122, GO:0045944, GO:0010628, GO:0010467, GO:0042908	cellular response to molecule of bacterial origin, positive regulation of DNA-templated transcription, intracellular receptor signaling pathway, xenobiotic metabolic process, regulation of DNA-templated transcription, xenobiotic catabolic process, negative regulation of DNA-templated transcription, cell differentiation, negative regulation of transcription by RNA polymerase II, positive regulatio…	2.57012	1.04356
Gm41098	1.68982	0.139892	0.00184426	0.169574	chr14	4157802	4172018	+	ncRNA	Gm41098	105245681				predicted gene, 41098							0.472063	1.53788
Cfap144	-0.645013	4.90969	0.00187068	0.169723	chr11	58683628	58692786	-	PROTEIN_CODING	Cfap144	75429	ENSMUSG00000049154			cilia and flagella associated protein 144	GO:0005737, GO:0036064, GO:0031514, GO:0160112, GO:0097546, GO:0005929, GO:0005856, GO:0042995, GO:0005879, GO:0005813, GO:0036126	cytoplasm, ciliary basal body, motile cilium, axonemal B tubule inner sheath, ciliary base, cilium, cytoskeleton, cell projection, axonemal microtubule, centrosome, sperm flagellum	GO:0008017, GO:0005515	microtubule binding, protein binding	GO:0030317, GO:0008150	flagellated sperm motility, biological_process	36.5062	23.3428
Atp10b	2.43225	-0.694752	0.00187188	0.169723	chr11	42902991	43153112	+	PROTEIN_CODING	Atp10b	319767	ENSMUSG00000055415			ATPase, class V, type 10B	GO:0005764, GO:1990531, GO:0005783, GO:0005765, GO:0005886, GO:0031902, GO:0016020, GO:0005768, GO:0005789	lysosome, phospholipid-translocating ATPase complex, endoplasmic reticulum, lysosomal membrane, plasma membrane, late endosome membrane, membrane, endosome, endoplasmic reticulum membrane	GO:0140326, GO:0140351, GO:0000287, GO:0005524, GO:0000166, GO:0046872, GO:0016887, GO:0140345	ATPase-coupled intramembrane lipid transporter activity, glycosylceramide flippase activity, magnesium ion binding, ATP binding, nucleotide binding, metal ion binding, ATP hydrolysis activity, phosphatidylcholine flippase activity	GO:0097212, GO:0045332, GO:0015914	lysosomal membrane organization, phospholipid translocation, phospholipid transport	0.157354	0.878788
AI197445	1.24604	1.03104	0.00187593	0.169723	chr13	107606322	107615688	+	ncRNA	AI197445	105120	ENSMUSG00000114780			expressed sequence AI197445							1.15393	2.74621
Yeats2	0.617261	5.78414	0.00187793	0.169723	chr16	19959803	20051323	+	PROTEIN_CODING	Yeats2	208146	ENSMUSG00000041215			YEATS domain containing 2	GO:0140672, GO:0072686, GO:0035267, GO:0005634	ATAC complex, mitotic spindle, NuA4 histone acetyltransferase complex, nucleus	GO:0140030, GO:0140566, GO:0042393, GO:0003714, GO:0017025	modification-dependent protein binding, histone reader activity, histone binding, transcription corepressor activity, TBP-class protein binding	GO:0006357, GO:0045995, GO:0006355, GO:0051726, GO:0000122, GO:0006338, GO:0051302	regulation of transcription by RNA polymerase II, regulation of embryonic development, regulation of DNA-templated transcription, regulation of cell cycle, negative regulation of transcription by RNA polymerase II, chromatin remodeling, regulation of cell division	43.4298	66.6231
Gm12764	-1.21298	1.15179	0.00187968	0.169723	chr7	34088038	34099451	+	ncRNA	Gm12764	115486509				predicted gene 12764	GO:0005575	cellular_component	GO:0003674	molecular_function	GO:0008150	biological_process	2.93728	1.26326
Aqp4	0.745249	3.38879	0.00190098	0.169723	chr18	15522451	15544039	-	PROTEIN_CODING	Aqp4	11829	ENSMUSG00000024411			aquaporin 4	GO:0032991, GO:0005911, GO:0009897, GO:0031253, GO:0016020, GO:0042995, GO:0010008, GO:0016323, GO:0009925, GO:0042383, GO:0005576, GO:0097450, GO:0005737, GO:0030315, GO:0005886, GO:0005768	protein-containing complex, cell-cell junction, external side of plasma membrane, cell projection membrane, membrane, cell projection, endosome membrane, basolateral plasma membrane, basal plasma membrane, sarcolemma, extracellular region, astrocyte end-foot, cytoplasm, T-tubule, plasma membrane, endosome	GO:0015267, GO:0042802, GO:0005515, GO:0015250	channel activity, identical protein binding, protein binding, water channel activity	GO:0007605, GO:0051649, GO:0033326, GO:0032691, GO:0010574, GO:0071333, GO:0032715, GO:0060354, GO:0071346, GO:0090660, GO:0006833, GO:0050891, GO:0098609, GO:0051289, GO:0070295, GO:0055085, GO:0009992, GO:0015670	sensory perception of sound, establishment of localization in cell, cerebrospinal fluid secretion, negative regulation of interleukin-1 beta production, regulation of vascular endothelial growth factor production, cellular response to glucose stimulus, negative regulation of interleukin-6 production, negative regulation of cell adhesion molecule production, cellular response to type II interferon…	7.76281	13.017
Gm36856	-1.50901	0.47779	0.0019021	0.169723	chr17	71160567	71161693	+	ncRNA	Gm36856	102640901	ENSMUSG00000121122			predicted gene, 36856							1.88825	0.659091
Gm36232	1.48621	0.483063	0.00190437	0.169723	chr18	12542577	12558319	-	ncRNA	Gm36232	102640077				predicted gene, 36232							0.681868	1.92235
Paqr5	1.48621	0.483063	0.00190437	0.169723	chr9	61861020	61934085	-	PROTEIN_CODING	Paqr5	74090	ENSMUSG00000032278			progestin and adipoQ receptor family member V	GO:0005886, GO:0016020	plasma membrane, membrane	GO:0005496, GO:0038023, GO:0008289	steroid binding, signaling receptor activity, lipid binding	GO:0048477, GO:0030154	oogenesis, cell differentiation	0.681868	1.92235
Igkv8-27	-1.31237	0.885521	0.00194307	0.172583	chr6	70148793	70149254	-	OTHER	Igkv8-27	434041	ENSMUSG00000076580			immunoglobulin kappa chain variable 8-27	GO:0019814	immunoglobulin complex			GO:0006955, GO:0002376, GO:0002250	immune response, immune system process, adaptive immune response	2.46522	0.988637
Gm11775	1.75078	0.0301645	0.00196475	0.173917	chr11	120928509	120944243	+	ncRNA	Gm11775	105243657				predicted gene 11775	GO:0005575	cellular_component	GO:0003674	molecular_function	GO:0008150	biological_process	0.419611	1.42803
Gm31228	0.905295	2.25182	0.00197572	0.174297	chr11	80696641	80712032	-	ncRNA	Gm31228	102633393				predicted gene, 31228							3.25199	6.09659
Mgam	-1.6572	0.203861	0.00203055	0.178532	chr6	40605765	40746057	+	PROTEIN_CODING	Mgam	232714	ENSMUSG00000068587			maltase-glucoamylase	GO:0016324, GO:0005886, GO:0016020	apical plasma membrane, plasma membrane, membrane	GO:0030246, GO:0016787, GO:0004558, GO:0016160, GO:0003824, GO:0016798, GO:0090599, GO:0004553	carbohydrate binding, hydrolase activity, alpha-1,4-glucosidase activity, amylase activity, catalytic activity, hydrolase activity, acting on glycosyl bonds, alpha-glucosidase activity, hydrolase activity, hydrolyzing O-glycosyl compounds	GO:1901027, GO:0000025, GO:0005975	dextrin catabolic process, maltose catabolic process, carbohydrate metabolic process	1.57354	0.494318
Crispld1	0.797053	2.9037	0.00203769	0.178558	chr1	17797276	17840350	+	PROTEIN_CODING	Crispld1	83691	ENSMUSG00000025776			cysteine-rich secretory protein LCCL domain containing 1	GO:0005576, GO:0005615	extracellular region, extracellular space	GO:0003674	molecular_function	GO:0061484, GO:0060325	hematopoietic stem cell homeostasis, face morphogenesis	5.4025	9.39205
Tbx18	1.82527	-0.0885854	0.00206708	0.179983	chr9	87584853	87613313	-	PROTEIN_CODING	Tbx18	76365	ENSMUSG00000032419			T-box18	GO:0000785, GO:0090571, GO:0005654, GO:0005634	chromatin, RNA polymerase II transcription repressor complex, nucleoplasm, nucleus	GO:0003677, GO:0001227, GO:0042803, GO:1990837, GO:0061629, GO:0000978, GO:0000981, GO:0005515, GO:0003700	DNA binding, DNA-binding transcription repressor activity, RNA polymerase II-specific, protein homodimerization activity, sequence-specific double-stranded DNA binding, RNA polymerase II-specific DNA-binding transcription factor binding, RNA polymerase II cis-regulatory region sequence-specific DNA binding, DNA-binding transcription factor activity, RNA polymerase II-specific, protein binding, DN…	GO:0048863, GO:0007605, GO:0045893, GO:0009948, GO:0001708, GO:2000648, GO:0060930, GO:0090103, GO:0050679, GO:0051145, GO:0000122, GO:0001756, GO:0090090, GO:0021999, GO:0006357, GO:0048646, GO:2000288, GO:0022409, GO:0003163, GO:0016331, GO:0002053, GO:0006355, GO:0098907, GO:0060931, GO:2000729, GO:0030154, GO:0072189	stem cell differentiation, sensory perception of sound, positive regulation of DNA-templated transcription, anterior/posterior axis specification, cell fate specification, positive regulation of stem cell proliferation, sinoatrial node cell fate commitment, cochlea morphogenesis, positive regulation of epithelial cell proliferation, smooth muscle cell differentiation, negative regulation of trans…	0.36716	1.31818
4930578G10Rik	2.20074	-0.517759	0.00207413	0.179983	chr4	42670290	42871806	+	ncRNA	4930578G10Rik	102638670				RIKEN cDNA 4930578G10 gene							0.209806	0.988637
Gm42081	-2.38929	-0.636781	0.00208644	0.179983	chr11	61281954	61288630	-	ncRNA	Gm42081	105246875	ENSMUSG00000127535			predicted gene, 42081							0.891674	0.164773
Gm42365	-2.38929	-0.636781	0.00208644	0.179983	chr4	156047201	156048366	+	ncRNA	Gm42365	105247231				predicted gene, 42365							0.891674	0.164773
Tmem60	-0.678487	4.13415	0.00208841	0.179983	chr5	21087451	21091868	+	PROTEIN_CODING	Tmem60	212090	ENSMUSG00000045435			transmembrane protein 60	GO:0005575, GO:0016020	cellular_component, membrane	GO:0003674	molecular_function	GO:0008150	biological_process	21.4526	13.4015
Slc5a3	0.726161	3.50629	0.00211022	0.181264	chr16	91855210	91884361	+	PROTEIN_CODING	Slc5a3	53881	ENSMUSG00000089774			solute carrier family 5 (inositol transporters), member 3	GO:0016323, GO:0016324, GO:0008076, GO:0005886, GO:0016020, GO:0048471	basolateral plasma membrane, apical plasma membrane, voltage-gated potassium channel complex, plasma membrane, membrane, perinuclear region of cytoplasm	GO:0044325, GO:0022857, GO:0005367, GO:0005412, GO:0015293, GO:0005515, GO:0015459	transmembrane transporter binding, transmembrane transporter activity, myo-inositol:sodium symporter activity, D-glucose:sodium symporter activity, symporter activity, protein binding, potassium channel regulator activity	GO:0006811, GO:0006020, GO:0034219, GO:0015798, GO:0006814, GO:0035725, GO:0055085, GO:0043576, GO:1905477, GO:1903428, GO:0007422, GO:0008645	monoatomic ion transport, inositol metabolic process, carbohydrate transmembrane transport, myo-inositol transport, sodium ion transport, sodium ion transmembrane transport, transmembrane transport, regulation of respiratory gaseous exchange, positive regulation of protein localization to membrane, positive regulation of reactive oxygen species biosynthetic process, peripheral nervous system deve…	8.49713	14.0606
Grin2c	2.03881	-0.360105	0.00214855	0.183951	chr11	115139995	115158123	-	PROTEIN_CODING	Grin2c	14813	ENSMUSG00000020734			glutamate receptor, ionotropic, NMDA2C (epsilon 3)	GO:0045202, GO:0098839, GO:0098978, GO:0005886, GO:0016020, GO:0017146, GO:0045211	synapse, postsynaptic density membrane, glutamatergic synapse, plasma membrane, membrane, NMDA selective glutamate receptor complex, postsynaptic membrane	GO:0004970, GO:0030165, GO:1904315, GO:0004972, GO:0005216, GO:0016595, GO:0005261, GO:0015276, GO:0038023, GO:0005515	glutamate-gated receptor activity, PDZ domain binding, transmitter-gated monoatomic ion channel activity involved in regulation of postsynaptic membrane potential, NMDA glutamate receptor activity, monoatomic ion channel activity, glutamate binding, monoatomic cation channel activity, ligand-gated monoatomic ion channel activity, signaling receptor activity, protein binding	GO:0050905, GO:0006811, GO:2000463, GO:0097553, GO:1904062, GO:1903539, GO:0009611, GO:0035235, GO:0060291, GO:0051968, GO:0033058, GO:0042391, GO:0034220, GO:0035249, GO:0098655, GO:0048168, GO:0042177, GO:0050885, GO:0060079, GO:0048167	neuromuscular process, monoatomic ion transport, positive regulation of excitatory postsynaptic potential, calcium ion transmembrane import into cytosol, regulation of monoatomic cation transmembrane transport, protein localization to postsynaptic membrane, response to wounding, ionotropic glutamate receptor signaling pathway, long-term synaptic potentiation, positive regulation of synaptic trans…	0.262257	1.09849
Gm53930	1.01043	1.73791	0.00216305	0.183953	chr16	57369963	57382205	+	ncRNA	Gm53930	118568244				predicted gene, 53930							2.15051	4.33902
Slc15a2	0.635962	4.89181	0.00216631	0.183953	chr16	36570523	36605506	-	PROTEIN_CODING	Slc15a2	57738	ENSMUSG00000022899			solute carrier family 15 (H+/peptide transporter), member 2	GO:0016324, GO:0030670, GO:0005886, GO:0016020, GO:0031410	apical plasma membrane, phagocytic vesicle membrane, plasma membrane, membrane, cytoplasmic vesicle	GO:0042937, GO:0035673, GO:0015333, GO:0022857, GO:0071916, GO:0015293, GO:0015334	tripeptide transmembrane transporter activity, oligopeptide transmembrane transporter activity, peptide:proton symporter activity, transmembrane transporter activity, dipeptide transmembrane transporter activity, symporter activity, high-affinity oligopeptide transmembrane transporter activity	GO:0045087, GO:0042938, GO:1902600, GO:0015031, GO:0140207, GO:0140206, GO:0055085, GO:0015833, GO:0002376, GO:0006857, GO:0015835, GO:0140367, GO:0070424, GO:0070293, GO:0042908	innate immune response, dipeptide transport, proton transmembrane transport, protein transport, tripeptide import across plasma membrane, dipeptide import across plasma membrane, transmembrane transport, peptide transport, immune system process, oligopeptide transport, peptidoglycan transport, antibacterial innate immune response, regulation of nucleotide-binding domain, leucine rich repeat conta…	23.1835	36.0303
Bpifb1	0.597451	6.39084	0.00216971	0.183953	chr2	154032738	154062263	+	PROTEIN_CODING	Bpifb1	228801	ENSMUSG00000027485			BPI fold containing family B, member 1	GO:0005576, GO:0005615	extracellular region, extracellular space	GO:0008289	lipid binding	GO:0002227, GO:0002376, GO:0034144, GO:0045087	innate immune response in mucosa, immune system process, negative regulation of toll-like receptor 4 signaling pathway, innate immune response	66.7182	100.951
Aox1	0.600309	6.19882	0.00217748	0.184015	chr1	58068963	58145569	+	PROTEIN_CODING	Aox1	11761	ENSMUSG00000063558			aldehyde oxidase 1	GO:0005829, GO:0045171, GO:0005737, GO:0016604, GO:0015630	cytosol, intercellular bridge, cytoplasm, nuclear body, microtubule cytoskeleton	GO:0071949, GO:0004031, GO:0042802, GO:0050660, GO:0016491, GO:0046872, GO:0051537, GO:0051536, GO:0042803, GO:0005506, GO:0051287, GO:0043546	FAD binding, aldehyde oxidase activity, identical protein binding, flavin adenine dinucleotide binding, oxidoreductase activity, metal ion binding, 2 iron, 2 sulfur cluster binding, iron-sulfur cluster binding, protein homodimerization activity, iron ion binding, NAD binding, molybdopterin cofactor binding	GO:0006805, GO:0019677, GO:0006629	xenobiotic metabolic process, NAD+ catabolic process, lipid metabolic process	58.326	88.428
Gm20045	-0.851163	2.52375	0.00219539	0.18493	chr1	171148169	171154882	-	ncRNA	Gm20045	105244007				predicted gene, 20045							7.2383	4.00947
Zfp429	0.82605	2.6487	0.002238	0.187913	chr13	67535695	67547963	-	PROTEIN_CODING	Zfp429	72807	ENSMUSG00000078994			zinc finger protein 429	GO:0005634	nucleus	GO:0008270, GO:0046872, GO:0000981, GO:0000978, GO:0003677	zinc ion binding, metal ion binding, DNA-binding transcription factor activity, RNA polymerase II-specific, RNA polymerase II cis-regulatory region sequence-specific DNA binding, DNA binding	GO:0006357, GO:0006355	regulation of transcription by RNA polymerase II, regulation of DNA-templated transcription	4.45837	7.90909
Ccno	1.26273	0.912228	0.00233862	0.188117	chr13	113124363	113127313	+	PROTEIN_CODING	Ccno	218630	ENSMUSG00000042417			cyclin O	GO:0034451, GO:0005737, GO:0000307, GO:0005815, GO:0005634, GO:0005730	centriolar satellite, cytoplasm, cyclin-dependent protein kinase holoenzyme complex, microtubule organizing center, nucleus, nucleolus	GO:0016538	cyclin-dependent protein serine/threonine kinase regulator activity	GO:0000278, GO:0007283, GO:0030030, GO:0072520, GO:0007338, GO:0000082, GO:0060271, GO:0051301, GO:1903251	mitotic cell cycle, spermatogenesis, cell projection organization, seminiferous tubule development, single fertilization, G1/S transition of mitotic cell cycle, cilium assembly, cell division, multi-ciliated epithelial cell differentiation	1.04903	2.52652
Cfd	0.616788	5.30071	0.00234018	0.188117	chr10	79726687	79728489	+	PROTEIN_CODING	Cfd	11537	ENSMUSG00000061780			complement factor D	GO:0005576, GO:0005615	extracellular region, extracellular space	GO:0008236, GO:0016787, GO:0008233, GO:0004175, GO:0004252	serine-type peptidase activity, hydrolase activity, peptidase activity, endopeptidase activity, serine-type endopeptidase activity	GO:0002376, GO:0009617, GO:0007219, GO:0045087, GO:0006957, GO:0031638, GO:0006508, GO:0051604	immune system process, response to bacterium, Notch signaling pathway, innate immune response, complement activation, alternative pathway, zymogen activation, proteolysis, protein maturation	31.0512	47.6193
Tmem86b	-0.857293	2.44808	0.00237214	0.188117	chr7	4631039	4634211	-	PROTEIN_CODING	Tmem86b	68255	ENSMUSG00000045282			transmembrane protein 86B	GO:0016020, GO:0005789, GO:0005783, GO:0005737	membrane, endoplasmic reticulum membrane, endoplasmic reticulum, cytoplasm	GO:0047826, GO:0047408, GO:0016787, GO:0042802	D-lysine 5,6-aminomutase activity, alkenylglycerophosphocholine hydrolase activity, hydrolase activity, identical protein binding	GO:0046485, GO:0006629	ether lipid metabolic process, lipid metabolic process	6.87114	3.78977
Gfra4	1.4208	0.537498	0.00242588	0.188117	chr2	130881552	130885008	-	PROTEIN_CODING	Gfra4	14588	ENSMUSG00000027316			glial cell line derived neurotrophic factor family receptor alpha 4	GO:0005886, GO:0098552, GO:0016020, GO:0043235, GO:0009897, GO:0005576, GO:0005615	plasma membrane, side of membrane, membrane, receptor complex, external side of plasma membrane, extracellular region, extracellular space	GO:0016167, GO:0038023, GO:0015026	glial cell-derived neurotrophic factor receptor activity, signaling receptor activity, coreceptor activity	GO:0007399, GO:0035860, GO:0007169, GO:0030279	nervous system development, glial cell-derived neurotrophic factor receptor signaling pathway, cell surface receptor protein tyrosine kinase signaling pathway, negative regulation of ossification	0.73432	1.97727
A830052D11Rik	-5.80062	-1.76151	0.00242774	0.188117	chr18	32492110	32511337	-	ncRNA	A830052D11Rik	402767				RIKEN cDNA A830052D11 gene	GO:0005575	cellular_component	GO:0003674	molecular_function	GO:0008150	biological_process	0.36716	0
ATP8	-5.80062	-1.76151	0.00242774	0.188117	chrM	7766	7969	+	PROTEIN_CODING	mt-Atp8	17706				ATP synthase F0 subunit 8	GO:0031966, GO:0016020, GO:0045259, GO:0005739	mitochondrial membrane, membrane, proton-transporting ATP synthase complex, mitochondrion	GO:0046933, GO:0015078	proton-transporting ATP synthase activity, rotational mechanism, proton transmembrane transporter activity	GO:0006811, GO:0006754, GO:0015986, GO:1902600, GO:0042776	monoatomic ion transport, ATP biosynthetic process, proton motive force-driven ATP synthesis, proton transmembrane transport, proton motive force-driven mitochondrial ATP synthesis	0.36716	0
Cd300ld3	-5.80062	-1.76151	0.00242774	0.188117	chr11	114932930	114939244	-	PROTEIN_CODING	Cd300ld3	382551	ENSMUSG00000069607			CD300 molecule like family member D3	GO:0005764, GO:0005886, GO:0016020, GO:0005768, GO:0005769	lysosome, plasma membrane, membrane, endosome, early endosome	GO:0004888, GO:0005515	transmembrane signaling receptor activity, protein binding	GO:0002757, GO:0002376, GO:0034165, GO:0031398	immune response-activating signaling pathway, immune system process, positive regulation of toll-like receptor 9 signaling pathway, positive regulation of protein ubiquitination	0.36716	0
Cltrn	-5.80062	-1.76151	0.00242774	0.188117	chrX	162873183	162901855	+	PROTEIN_CODING	Cltrn	57394	ENSMUSG00000015401			collectrin, amino acid transport regulator	GO:0031526, GO:0005886, GO:0016020, GO:0005737	brush border membrane, plasma membrane, membrane, cytoplasm	GO:0042803, GO:0005515, GO:0141109	protein homodimerization activity, protein binding, transporter activator activity	GO:0035493, GO:0017156, GO:1905737, GO:0051957, GO:0035773	SNARE complex assembly, calcium-ion regulated exocytosis, positive regulation of L-proline import across plasma membrane, positive regulation of amino acid transport, insulin secretion involved in cellular response to glucose stimulus	0.36716	0
Gm17769	-5.80062	-1.76151	0.00242774	0.188117	chr10	77254210	77256773	+	ncRNA	Gm17769	100045653				predicted gene, 17769							0.36716	0
Gm20482	-5.80062	-1.76151	0.00242774	0.188117	chr7	8857745	8866009	-	PSEUDO	Gm20482	102632136	ENSMUSG00000121387			predicted gene 20482							0.36716	0
Gm31392	-5.80062	-1.76151	0.00242774	0.188117	chr14	24094704	24123835	-	ncRNA	Gm31392	102633608				predicted gene, 31392							0.36716	0
Gm31593	-5.80062	-1.76151	0.00242774	0.188117	chr10	116344941	116358486	+	ncRNA	Gm31593	102633868	ENSMUSG00000052291			predicted gene, 31593							0.36716	0
Gm33357	-5.80062	-1.76151	0.00242774	0.188117	chr9	97173290	97176437	+	ncRNA	Gm33357	102636229				predicted gene, 33357							0.36716	0
Gm34552	-5.80062	-1.76151	0.00242774	0.188117	chr12	74360903	74363936	-	ncRNA	Gm34552	102637845				predicted gene, 34552							0.36716	0
Gm35161	-5.80062	-1.76151	0.00242774	0.188117	chr13	69147717	69179674	+	ncRNA	Gm35161	102638647				predicted gene, 35161							0.36716	0
Gm39059	-5.80062	-1.76151	0.00242774	0.188117	chr7	100190561	100193326	-	ncRNA	Gm39059	105243011				predicted gene, 39059							0.36716	0
Gm4123	-5.80062	-1.76151	0.00242774	0.188117	chr4	141262860	141264728	+	ncRNA	Gm4123	100042951				predicted gene 4123							0.36716	0
Gm41884	-5.80062	-1.76151	0.00242774	0.188117	chr19	60535868	60539550	-	ncRNA	Gm41884	105246617				predicted gene, 41884							0.36716	0
Gm6829	-5.80062	-1.76151	0.00242774	0.188117	chrX	9192632	9194450	-	PROTEIN_CODING	Gm6829	628040				predicted pseudogene 6829							0.36716	0
Grid1	-5.80062	-1.76151	0.00242774	0.188117	chr14	34541751	35305344	+	PROTEIN_CODING	Grid1	14803	ENSMUSG00000041078			glutamate receptor, ionotropic, delta 1	GO:0045202, GO:0098839, GO:0098978, GO:0043197, GO:0098820, GO:0005886, GO:0016020, GO:0032281, GO:0045211, GO:0098982	synapse, postsynaptic density membrane, glutamatergic synapse, dendritic spine, trans-synaptic protein complex, plasma membrane, membrane, AMPA glutamate receptor complex, postsynaptic membrane, GABA-ergic synapse	GO:0004971, GO:0042802, GO:1904315, GO:0005216, GO:0015276, GO:0038023, GO:0046872, GO:0016917, GO:0005515, GO:0099530	AMPA glutamate receptor activity, identical protein binding, transmitter-gated monoatomic ion channel activity involved in regulation of postsynaptic membrane potential, monoatomic ion channel activity, ligand-gated monoatomic ion channel activity, signaling receptor activity, metal ion binding, GABA receptor activity, protein binding, G protein-coupled receptor activity involved in regulation of…	GO:0006811, GO:0099072, GO:0060078, GO:0099538, GO:0035235, GO:0050804, GO:0007200, GO:0031914, GO:0035176, GO:0035249, GO:0034220, GO:0099175	monoatomic ion transport, regulation of postsynaptic membrane neurotransmitter receptor levels, regulation of postsynaptic membrane potential, synaptic signaling via neuropeptide, ionotropic glutamate receptor signaling pathway, modulation of chemical synaptic transmission, phospholipase C-activating G protein-coupled receptor signaling pathway, negative regulation of synaptic plasticity, social …	0.36716	0
Igkv4-80	-5.80062	-1.76151	0.00242774	0.188117	chr6	68993542	68994064	-	OTHER	Igkv4-80	545848	ENSMUSG00000076540			immunoglobulin kappa variable 4-80	GO:0019814	immunoglobulin complex			GO:0006955, GO:0002376, GO:0002250	immune response, immune system process, adaptive immune response	0.36716	0
Lect2	-5.80062	-1.76151	0.00242774	0.188117	chr13	56676772	56696373	-	PROTEIN_CODING	Lect2	16841	ENSMUSG00000021539			leukocyte cell-derived chemotaxin 2	GO:0005576	extracellular region	GO:0046872, GO:0042802	metal ion binding, identical protein binding	GO:0030178, GO:0006935	negative regulation of Wnt signaling pathway, chemotaxis	0.36716	0
Mir1a-1hg	-5.80062	-1.76151	0.00242774	0.188117	chr2	180027397	180043595	+	ncRNA	Mir1a-1hg	622283				Mir1a-1 and Mir133a-2 host gene	GO:0005575	cellular_component	GO:0003674	molecular_function	GO:0008150	biological_process	0.36716	0
Scn11a	-5.80062	-1.76151	0.00242774	0.188117	chr9	119582829	119654522	-	PROTEIN_CODING	Scn11a	24046	ENSMUSG00000034115			sodium channel, voltage-gated, type XI, alpha	GO:0044297, GO:0044299, GO:0001518, GO:0098978, GO:0034702, GO:0016020, GO:0043025, GO:0042734, GO:0005886, GO:0030424, GO:0044295	cell body, C-fiber, voltage-gated sodium channel complex, glutamatergic synapse, monoatomic ion channel complex, membrane, neuronal cell body, presynaptic membrane, plasma membrane, axon, axonal growth cone	GO:0005261, GO:0005216, GO:0005248, GO:0005272, GO:0005515	monoatomic cation channel activity, monoatomic ion channel activity, voltage-gated sodium channel activity, sodium channel activity, protein binding	GO:0060004, GO:0006811, GO:0007186, GO:0060538, GO:0006954, GO:0001508, GO:0060840, GO:0050966, GO:1990770, GO:0010996, GO:0002544, GO:0051649, GO:0070417, GO:0007635, GO:0019233, GO:0042391, GO:0034220, GO:0019228, GO:0009644, GO:0019226, GO:0001966, GO:0007623, GO:0048265, GO:0040040, GO:0061367, GO:0160025, GO:0043303, GO:0048870, GO:0048266, GO:0006814, GO:0035725, GO:0099610, GO:0060073, GO:…	reflex, monoatomic ion transport, G protein-coupled receptor signaling pathway, skeletal muscle organ development, inflammatory response, action potential, artery development, detection of mechanical stimulus involved in sensory perception of pain, small intestine smooth muscle contraction, response to auditory stimulus, chronic inflammatory response, establishment of localization in cell, cellul…	0.36716	0
Slc4a9	-5.80062	-1.76151	0.00242774	0.188117	chr18	36661117	36689325	+	PROTEIN_CODING	Slc4a9	240215	ENSMUSG00000024485			solute carrier family 4, sodium bicarbonate cotransporter, member 9	GO:0016323, GO:0045177, GO:0005886, GO:0016020	basolateral plasma membrane, apical part of cell, plasma membrane, membrane	GO:0008510, GO:0140900, GO:0008509, GO:0005452, GO:0140892	sodium:bicarbonate symporter activity, chloride:bicarbonate antiporter activity, monoatomic anion transmembrane transporter activity, solute:inorganic anion antiporter activity, sodium,bicarbonate:chloride antiporter activity	GO:0015698, GO:0006811, GO:0006820, GO:0006814, GO:0035725, GO:0051453, GO:0098656, GO:0055085, GO:0046541, GO:0015701, GO:1902476	inorganic anion transport, monoatomic ion transport, monoatomic anion transport, sodium ion transport, sodium ion transmembrane transport, regulation of intracellular pH, monoatomic anion transmembrane transport, transmembrane transport, saliva secretion, bicarbonate transport, chloride transmembrane transport	0.36716	0
Vmn2r57	-5.80062	-1.76151	0.00242774	0.188117	chr7	41049156	41098065	-	PROTEIN_CODING	Vmn2r57	269902	ENSMUSG00000066537			vomeronasal 2, receptor 57	GO:0016020, GO:0005886	membrane, plasma membrane	GO:0004930	G protein-coupled receptor activity	GO:0007186, GO:0007165	G protein-coupled receptor signaling pathway, signal transduction	0.36716	0
Gpr18	-1.02791	1.64674	0.00244857	0.18917	chr14	122148846	122153300	-	PROTEIN_CODING	Gpr18	110168	ENSMUSG00000050350			G protein-coupled receptor 18	GO:0005886, GO:0016020, GO:0031410, GO:0030659	plasma membrane, membrane, cytoplasmic vesicle, cytoplasmic vesicle membrane	GO:0004930	G protein-coupled receptor activity	GO:0007186, GO:0002300, GO:0002689, GO:0032720, GO:0002305, GO:0007189, GO:0050766, GO:0007165	G protein-coupled receptor signaling pathway, CD8-positive, alpha-beta intraepithelial T cell differentiation, negative regulation of leukocyte chemotaxis, negative regulation of tumor necrosis factor production, CD8-positive, gamma-delta intraepithelial T cell differentiation, adenylate cyclase-activating G protein-coupled receptor signaling pathway, positive regulation of phagocytosis, signal t…	4.03876	1.97727
Cd79a	-0.617365	5.18556	0.00247831	0.190599	chr7	24596922	24601283	+	PROTEIN_CODING	Cd79a	12518	ENSMUSG00000003379			CD79A antigen (immunoglobulin-associated alpha)	GO:0019815, GO:0005886, GO:0016020, GO:0071755, GO:0009897, GO:0045121, GO:0005771	B cell receptor complex, plasma membrane, membrane, IgM B cell receptor complex, external side of plasma membrane, membrane raft, multivesicular body	GO:0042802, GO:0004888, GO:0005515	identical protein binding, transmembrane signaling receptor activity, protein binding	GO:0030183, GO:0002376, GO:0042113, GO:0042100, GO:0007166, GO:0050853, GO:0002250	B cell differentiation, immune system process, B cell activation, B cell proliferation, cell surface receptor signaling pathway, B cell receptor signaling pathway, adaptive immune response	43.9018	28.6155
Gm53853	1.21697	1.01184	0.00248166	0.190599	chr14	36602687	36607700	-	ncRNA	Gm53853	118568137				predicted gene, 53853							1.15393	2.69129
Rab6b	-0.590944	6.26965	0.00250915	0.192145	chr9	102988866	103062475	+	PROTEIN_CODING	Rab6b	270192	ENSMUSG00000032549			RAB6B, member RAS oncogene family	GO:0005829, GO:0000139, GO:0005793, GO:0005794, GO:0016020, GO:0031410, GO:0012505, GO:0005654, GO:0098793, GO:0036064	cytosol, Golgi membrane, endoplasmic reticulum-Golgi intermediate compartment, Golgi apparatus, membrane, cytoplasmic vesicle, endomembrane system, nucleoplasm, presynapse, ciliary basal body	GO:0031489, GO:0005525, GO:0000166, GO:0016787, GO:0046872, GO:0003924, GO:0003925, GO:0005515	myosin V binding, GTP binding, nucleotide binding, hydrolase activity, metal ion binding, GTPase activity, G protein activity, protein binding	GO:0006886, GO:0006890, GO:0015031, GO:0042147, GO:0007030, GO:0016192, GO:0006891, GO:1903292	intracellular protein transport, retrograde vesicle-mediated transport, Golgi to endoplasmic reticulum, protein transport, retrograde transport, endosome to Golgi, Golgi organization, vesicle-mediated transport, intra-Golgi vesicle-mediated transport, protein localization to Golgi membrane	92.5768	61.4602
Egfl8	-0.808661	2.71211	0.00255308	0.194937	chr17	34832174	34835536	-	PROTEIN_CODING	Egfl8	81701	ENSMUSG00000015467			EGF-like domain 8	GO:0009986, GO:0005576	cell surface, extracellular region	GO:0005509, GO:0005102	calcium ion binding, signaling receptor binding	GO:0001701, GO:0001570	in utero embryonic development, vasculogenesis	8.18242	4.66856
Gm53756	0.617978	5.08966	0.00256451	0.195239	chr12	99600608	99612206	-	ncRNA	Gm53756	118568007				predicted gene, 53756							26.8027	41.1383
Gm36882	1.06355	1.46991	0.00257627	0.195565	chr2	26990771	26992787	-	ncRNA	Gm36882	102640936				predicted gene, 36882							1.7309	3.625
1110046J04Rik	-0.893638	2.20217	0.00261766	0.197019	chr13	34120015	34144164	+	ncRNA	1110046J04Rik	68808	ENSMUSG00000085457			RIKEN cDNA 1110046J04 gene							5.82211	3.13068
Crybb3	-0.931829	2.01448	0.00263145	0.197019	chr5	113223705	113230102	-	PROTEIN_CODING	Crybb3	12962	ENSMUSG00000029352			crystallin, beta B3			GO:0005212	structural constituent of eye lens	GO:0007601, GO:0002088, GO:0001654	visual perception, lens development in camera-type eye, eye development	5.14024	2.69129
Gm15867	-2.6685	-0.899597	0.00263186	0.197019	chr1	192537236	192539164	+	ncRNA	Gm15867	100503471	ENSMUSG00000089812			predicted gene 15867	GO:0005575	cellular_component	GO:0003674	molecular_function	GO:0008150	biological_process	0.73432	0.109849
2210418O10Rik	2.69097	-0.970631	0.00267089	0.197019	chr2	175968358	176003665	+	PROTEIN_CODING	2210418O10Rik	100504263	ENSMUSG00000078894			RIKEN cDNA 2210418O10 gene							0.104903	0.714015
Gm12472	2.69097	-0.970631	0.00267089	0.197019	chr4	43588576	43590069	+	ncRNA	Gm12472	100038450				predicted gene 12472	GO:0005575	cellular_component	GO:0003674	molecular_function	GO:0008150	biological_process	0.104903	0.714015
Gm32584	2.69097	-0.970631	0.00267089	0.197019	chr5	36787506	36819002	-	PROTEIN_CODING	Gm32584	102635181				predicted gene, 32584							0.104903	0.714015
Gm3740	2.69097	-0.970631	0.00267089	0.197019	chr3	85437197	85481300	-		Gm3740	100042237				predicted gene 3740							0.104903	0.714015
Gm53666	2.69097	-0.970631	0.00267089	0.197019	chr11	6700153	6702436	-	PROTEIN_CODING	Gm53666	118567893				predicted gene, 53666							0.104903	0.714015
Gm53897	2.69097	-0.970631	0.00267089	0.197019	chr15	75717815	75721028	+	ncRNA	Gm53897	118568203				predicted gene, 53897							0.104903	0.714015
Pth2	2.69097	-0.970631	0.00267089	0.197019	chr7	44829447	44831262	+	PROTEIN_CODING	Pth2	114640	ENSMUSG00000038300			parathyroid hormone 2	GO:0005576	extracellular region	GO:0005102	signaling receptor binding	GO:0006171, GO:0007218	cAMP biosynthetic process, neuropeptide signaling pathway	0.104903	0.714015
Neto1	1.63758	0.104154	0.00274254	0.201168	chr18	86411110	86524482	+	PROTEIN_CODING	Neto1	246317	ENSMUSG00000050321			neuropilin (NRP) and tolloid (TLL)-like 1	GO:0060076, GO:0045202, GO:0014069, GO:0098685, GO:0098839, GO:0098978, GO:1904115, GO:0005886, GO:0016020, GO:0045211	excitatory synapse, synapse, postsynaptic density, Schaffer collateral - CA1 synapse, postsynaptic density membrane, glutamatergic synapse, axon cytoplasm, plasma membrane, membrane, postsynaptic membrane	GO:0035255, GO:0005515	ionotropic glutamate receptor binding, protein binding	GO:0048169, GO:2000463, GO:0097120, GO:0008542, GO:0099645, GO:0140231, GO:0007613	regulation of long-term neuronal synaptic plasticity, positive regulation of excitatory postsynaptic potential, receptor localization to synapse, visual learning, neurotransmitter receptor localization to postsynaptic specialization membrane, anterograde axonal transport of neurotransmitter receptor complex, memory	0.472063	1.48295
Tmprss5	1.63758	0.104154	0.00274254	0.201168	chr9	49013994	49028891	+	PROTEIN_CODING	Tmprss5	80893	ENSMUSG00000032268			transmembrane protease, serine 5 (spinesin)	GO:0005886, GO:0043025, GO:0016020	plasma membrane, neuronal cell body, membrane	GO:0008236, GO:0016787, GO:0008233, GO:0004252	serine-type peptidase activity, hydrolase activity, peptidase activity, serine-type endopeptidase activity	GO:0006508	proteolysis	0.472063	1.48295
Ncapg	0.886081	2.19342	0.00275364	0.201417	chr5	45827212	45858491	+	PROTEIN_CODING	Ncapg	54392	ENSMUSG00000015880			non-SMC condensin I complex, subunit G	GO:0005694, GO:0000794, GO:0000779, GO:0000796, GO:0000793, GO:0005737	chromosome, condensed nuclear chromosome, condensed chromosome, centromeric region, condensin complex, condensed chromosome, cytoplasm	GO:0003674	molecular_function	GO:0030261, GO:1905821, GO:1905820, GO:0007076, GO:0051301, GO:0051984	chromosome condensation, positive regulation of chromosome condensation, positive regulation of chromosome separation, mitotic chromosome condensation, cell division, positive regulation of chromosome segregation	3.14709	5.82197
Erdr1x_1	-3.24342	-1.2213	0.00282274	0.204184	chrY	90796711	90827734	+	PROTEIN_CODING	Erdr1x	170942				erythroid differentiation regulator 1 x							0.576966	0.0549243
Fam221b	-3.24342	-1.2213	0.00282274	0.204184	chr4	43659622	43668859	-	PROTEIN_CODING	Fam221b	242408	ENSMUSG00000043633			family with sequence similarity 221, member B	GO:0005575	cellular_component	GO:0003674	molecular_function	GO:0008150	biological_process	0.576966	0.0549243
Gm21284	-3.24342	-1.2213	0.00282274	0.204184	chr6	83545021	83565108	+	ncRNA	Gm21284	100861870	ENSMUSG00000108660			predicted gene, 21284							0.576966	0.0549243
Lin28a	-3.24342	-1.2213	0.00282274	0.204184	chr4	133730641	133746504	-	PROTEIN_CODING	Lin28a	83557	ENSMUSG00000050966			lin-28 homolog A	GO:0005829, GO:0000932, GO:0005730, GO:0005634, GO:0005791, GO:0005783, GO:0010494, GO:0005737	cytosol, P-body, nucleolus, nucleus, rough endoplasmic reticulum, endoplasmic reticulum, cytoplasmic stress granule, cytoplasm	GO:0003723, GO:0002151, GO:0003676, GO:0003729, GO:0070883, GO:0035198, GO:0031369, GO:0008270, GO:0046872, GO:0140517, GO:1990825, GO:0005515	RNA binding, G-quadruplex RNA binding, nucleic acid binding, mRNA binding, pre-miRNA binding, miRNA binding, translation initiation factor binding, zinc ion binding, metal ion binding, protein-RNA adaptor activity, sequence-specific mRNA binding, protein binding	GO:0048863, GO:0031123, GO:0045666, GO:0010586, GO:0071333, GO:0010587, GO:1901724, GO:2000632, GO:0031054, GO:2000767, GO:0032008, GO:0019827, GO:0060964, GO:0007281, GO:0010608, GO:0045686, GO:0017148, GO:0045727, GO:0031047, GO:0051897	stem cell differentiation, RNA 3'-end processing, positive regulation of neuron differentiation, miRNA metabolic process, cellular response to glucose stimulus, miRNA catabolic process, positive regulation of cell proliferation involved in kidney development, negative regulation of pre-miRNA processing, pre-miRNA processing, positive regulation of cytoplasmic translation, positive regulation of T…	0.576966	0.0549243
Pin4	-0.705229	3.49263	0.00292738	0.210708	chrX	101163075	101171276	+	PROTEIN_CODING	Pin4	69713	ENSMUSG00000079480			peptidyl-prolyl cis/trans isomerase, NIMA-interacting, 4 (parvulin)	GO:0005694, GO:0005730, GO:0005856, GO:0005654, GO:0005819, GO:0030684, GO:0005759, GO:0005634, GO:0005737	chromosome, nucleolus, cytoskeleton, nucleoplasm, spindle, preribosome, mitochondrial matrix, nucleus, cytoplasm	GO:0016853, GO:0003755, GO:0003681, GO:0003690, GO:0003677	isomerase activity, peptidyl-prolyl cis-trans isomerase activity, bent DNA binding, double-stranded DNA binding, DNA binding	GO:0006364	rRNA processing	13.7947	8.45833
Alyref2	-0.892169	2.15104	0.00295625	0.210708	chr1	171331046	171332318	+	PROTEIN_CODING	Alyref2	56009	ENSMUSG00000060244			Aly/REF export factor 2	GO:0005737, GO:0000346, GO:0035145, GO:0005681, GO:0000781, GO:0071013, GO:0005634	cytoplasm, transcription export complex, exon-exon junction complex, spliceosomal complex, chromosome, telomeric region, catalytic step 2 spliceosome, nucleus	GO:0003723, GO:0003697, GO:0003676, GO:0062153, GO:0003729	RNA binding, single-stranded DNA binding, nucleic acid binding, C5-methylcytidine-containing RNA reader activity, mRNA binding	GO:0006397, GO:0008380, GO:0006406, GO:0006405, GO:0051028	mRNA processing, RNA splicing, mRNA export from nucleus, RNA export from nucleus, mRNA transport	5.6123	3.02083
F930015N05Rik	1.69447	-0.00842518	0.00296565	0.210708	chr11	64323961	64327500	-	ncRNA	F930015N05Rik	654805				RIKEN cDNA F930015N05 gene							0.419611	1.37311
H2-Q9	0.720812	3.30452	0.00296823	0.210708	chr17	35752074	35756659	+	PROTEIN_CODING	H2-Q9	110558				histocompatibility 2, Q region locus 9	GO:0098553, GO:0009986, GO:0030670, GO:0009897, GO:0005615, GO:0042612, GO:0016020, GO:0032398	lumenal side of endoplasmic reticulum membrane, cell surface, phagocytic vesicle membrane, external side of plasma membrane, extracellular space, MHC class I protein complex, membrane, MHC class Ib protein complex	GO:0042605, GO:0005102	peptide antigen binding, signaling receptor binding	GO:0002476, GO:0032729, GO:0002474, GO:0001916, GO:0002376, GO:0002486, GO:0006955, GO:0071346, GO:0051607	antigen processing and presentation of endogenous peptide antigen via MHC class Ib, positive regulation of type II interferon production, antigen processing and presentation of peptide antigen via MHC class I, positive regulation of T cell mediated cytotoxicity, immune system process, antigen processing and presentation of endogenous peptide antigen via MHC class I via ER pathway, TAP-independent…	7.39565	12.1932
Gm46768	-1.75245	-0.052195	0.00297398	0.210708	chr2	144252577	144262171	-	ncRNA	Gm46768	108168801				predicted gene, 46768							1.31129	0.38447
Pdcd1lg2	-1.75245	-0.052195	0.00297398	0.210708	chr19	29388319	29450327	+	PROTEIN_CODING	Pdcd1lg2	58205	ENSMUSG00000016498			programmed cell death 1 ligand 2	GO:0005886, GO:0016020, GO:0009897	plasma membrane, membrane, external side of plasma membrane	GO:0005515	protein binding	GO:0046007, GO:0032693, GO:0071222, GO:0002376, GO:0042102, GO:0032689, GO:0007166, GO:0006955, GO:0042130, GO:0031295, GO:0002250	negative regulation of activated T cell proliferation, negative regulation of interleukin-10 production, cellular response to lipopolysaccharide, immune system process, positive regulation of T cell proliferation, negative regulation of type II interferon production, cell surface receptor signaling pathway, immune response, negative regulation of T cell proliferation, T cell costimulation, adapti…	1.31129	0.38447
Gm41774	-1.67339	0.0631933	0.00297749	0.210708	chr18	74910961	74912167	-	ncRNA	Gm41774	105246489	ENSMUSG00000129746			predicted gene, 41774							1.41619	0.439394
Ptprt	-1.67339	0.0631933	0.00297749	0.210708	chr2	161363908	162503106	-	PROTEIN_CODING	Ptprt	19281	ENSMUSG00000053141			protein tyrosine phosphatase receptor type T	GO:0009986, GO:0098839, GO:0098978, GO:0005886, GO:0016020	cell surface, postsynaptic density membrane, glutamatergic synapse, plasma membrane, membrane	GO:0016790, GO:0019903, GO:0005001, GO:0051393, GO:0045296, GO:0045294, GO:0004721, GO:0097677, GO:0008013, GO:0016787, GO:0042803, GO:0045295, GO:0070097, GO:0004725	thiolester hydrolase activity, protein phosphatase binding, transmembrane receptor protein tyrosine phosphatase activity, alpha-actinin binding, cadherin binding, alpha-catenin binding, phosphoprotein phosphatase activity, STAT family protein binding, beta-catenin binding, hydrolase activity, protein homodimerization activity, gamma-catenin binding, delta-catenin binding, protein tyrosine phospha…	GO:1904893, GO:0007169, GO:0030336, GO:0031175, GO:0050807, GO:0071354, GO:0007156, GO:0007165	negative regulation of receptor signaling pathway via STAT, cell surface receptor protein tyrosine kinase signaling pathway, negative regulation of cell migration, neuron projection development, regulation of synapse organization, cellular response to interleukin-6, homophilic cell adhesion via plasma membrane adhesion molecules, signal transduction	1.41619	0.439394
Gm35369	1.4717	0.36738	0.00299591	0.211438	chr16	18407646	18415001	+	ncRNA	Gm35369	102638925				predicted gene, 35369							0.629417	1.75758
Mtfp1	-0.828634	2.48997	0.00302756	0.213096	chr11	4041481	4045431	-	PROTEIN_CODING	Mtfp1	67900	ENSMUSG00000004748			mitochondrial fission process 1	GO:0005739, GO:0005743, GO:0016020	mitochondrion, mitochondrial inner membrane, membrane	GO:0003674	molecular_function	GO:0000266, GO:0007005, GO:0007006, GO:0006915	mitochondrial fission, mitochondrion organization, mitochondrial membrane organization, apoptotic process	7.02849	3.95455
Gm13387	0.781196	2.77883	0.00305568	0.214497	chr2	25012433	25035499	-	ncRNA	Gm13387	329358	ENSMUSG00000087028			predicted gene 13387							4.98288	8.56818
Gxylt2	0.906773	2.03177	0.00310579	0.217019	chr6	100681638	100787738	+	PROTEIN_CODING	Gxylt2	232313	ENSMUSG00000030074			glucoside xylosyltransferase 2	GO:0016020, GO:0005575	membrane, cellular_component	GO:0140563, GO:0016740, GO:0035252, GO:0016757	UDP-D-xylose:beta-D-glucoside alpha-1,3-D-xylosyltransferase activity, transferase activity, UDP-xylosyltransferase activity, glycosyltransferase activity	GO:0016266, GO:0180059	protein O-linked glycosylation via N-acetyl-galactosamine, protein O-linked glycosylation via glucose	2.77993	5.2178
Uox	-1.34148	0.659961	0.00310823	0.217019	chr3	146302904	146337238	+	PROTEIN_CODING	Uox	22262	ENSMUSG00000028186			urate oxidase	GO:0005829, GO:0005739, GO:0005777	cytosol, mitochondrion, peroxisome	GO:0004846, GO:0016491	urate oxidase activity, oxidoreductase activity	GO:0006154, GO:0006204, GO:0046038, GO:0006196, GO:0006148, GO:0006157, GO:0006145, GO:0043605, GO:0046055, GO:0009115, GO:0006144, GO:0046059, GO:0006161, GO:0006149, GO:0009114, GO:0019628, GO:0006147, GO:0000255	adenosine catabolic process, IMP catabolic process, GMP catabolic process, AMP catabolic process, inosine catabolic process, deoxyadenosine catabolic process, purine nucleobase catabolic process, amide catabolic process, dGMP catabolic process, xanthine catabolic process, purine nucleobase metabolic process, dAMP catabolic process, deoxyguanosine catabolic process, deoxyinosine catabolic process,…	2.09806	0.823864
Mir8099-1	1.76419	-0.130523	0.0031737	0.218949	chr3	95046371	95046497	-	ncRNA	Mir8099-1	102465890	ENSMUSG00000098498			microRNA 8099-1							0.36716	1.26326
Snord72	1.76419	-0.130523	0.0031737	0.218949	chr15	5147903	5147962	+	snoRNA	Snord72	100302529				small nucleolar RNA, C/D box 72	GO:0005730, GO:0005575	nucleolus, cellular_component	GO:0003674	molecular_function	GO:0006396, GO:0008150	RNA processing, biological_process	0.36716	1.26326
3300002P09Rik	-0.616014	4.78696	0.00319368	0.218949	chr10	80234836	80237508	+	ncRNA	3300002P09Rik	70246				RIKEN cDNA 3300002P09 gene							33.2542	21.6951
Gm16322	2.33987	-0.759007	0.00319456	0.218949	chr9	42377799	42422939	+	ncRNA	Gm16322	102640419				predicted gene 16322							0.157354	0.823864
Gm3331	2.33987	-0.759007	0.00319456	0.218949	chr9	32694442	32745757	+	ncRNA	Gm3331	100041426	ENSMUSG00000099148			predicted gene 3331	GO:0005575	cellular_component	GO:0003674	molecular_function	GO:0008150	biological_process	0.157354	0.823864
Gm53651	2.33987	-0.759007	0.00319456	0.218949	chr11	110955361	110958987	-	ncRNA	Gm53651	118567875				predicted gene, 53651							0.157354	0.823864
Ighv1-18	2.33987	-0.759007	0.00319456	0.218949	chr12	114646252	114646545	-	OTHER	Ighv1-18	629871				immunoglobulin heavy variable V1-18			GO:0003823	antigen binding	GO:0016064	immunoglobulin mediated immune response	0.157354	0.823864
Gm53644	0.97349	1.71429	0.00324912	0.221721	chr11	94929385	94931994	+	ncRNA	Gm53644	118567866				predicted gene, 53644							2.15051	4.22917
Gm32645	1.02197	1.52485	0.00325199	0.221721	chr14	25402144	25426850	+	ncRNA	Gm32645	102635259	ENSMUSG00000131864			predicted gene, 32645							1.8358	3.73485
Gm32934	3.23229	-1.31192	0.00331844	0.224122	chr12	86987767	86994108	-	ncRNA	Gm32934	102635648	ENSMUSG00000120035			predicted gene, 32934							0.0524514	0.549243
Gsta13	3.23229	-1.31192	0.00331844	0.224122	chr9	78164411	78176448	+	PROTEIN_CODING	Gsta13	100042295	ENSMUSG00000111709			glutathione S-transferase alpha 13	GO:0005829	cytosol	GO:0004364	glutathione transferase activity	GO:0006749, GO:0006805	glutathione metabolic process, xenobiotic metabolic process	0.0524514	0.549243
Spp2	3.23229	-1.31192	0.00331844	0.224122	chr1	88334688	88356022	+	PROTEIN_CODING	Spp2	75396	ENSMUSG00000026295			secreted phosphoprotein 2	GO:0005576, GO:0032991	extracellular region, protein-containing complex	GO:0003674	molecular_function	GO:0065003, GO:0046849	protein-containing complex assembly, bone remodeling	0.0524514	0.549243
Abca13	1.50311	0.274171	0.00332447	0.224122	chr11	9141942	9634871	+	PROTEIN_CODING	Abca13	268379	ENSMUSG00000004668			ATP-binding cassette, sub-family A member 13	GO:0043231, GO:0016020, GO:0030659, GO:0097708, GO:0031410	intracellular membrane-bounded organelle, membrane, cytoplasmic vesicle membrane, intracellular vesicle, cytoplasmic vesicle	GO:0016887, GO:0140359, GO:0005524, GO:0005319, GO:0000166, GO:0042626	ATP hydrolysis activity, ABC-type transporter activity, ATP binding, lipid transporter activity, nucleotide binding, ATPase-coupled transmembrane transporter activity	GO:1900244, GO:0032376, GO:0006869, GO:0035627, GO:0055085	positive regulation of synaptic vesicle endocytosis, positive regulation of cholesterol transport, lipid transport, ceramide transport, transmembrane transport	0.576966	1.64773
Gm16015	1.3803	0.510423	0.00339324	0.224122	chr5	44066558	44067216	-	ncRNA	Gm16015	115490183	ENSMUSG00000087281			predicted gene 16015	GO:0005575	cellular_component	GO:0003674	molecular_function	GO:0008150	biological_process	0.73432	1.92235
Ighv1-80	1.96527	-0.410852	0.00344369	0.224122	chr12	115875964	115876257	-	OTHER	Ighv1-80	668589				immunoglobulin heavy variable 1-80	GO:0005576, GO:0019814	extracellular region, immunoglobulin complex	GO:0003823	antigen binding	GO:0002376, GO:0016064, GO:0002250	immune system process, immunoglobulin mediated immune response, adaptive immune response	0.262257	1.04356
Lrrc70	-1.11878	1.20315	0.003446	0.224122	chr13	106970227	106972810	-	PROTEIN_CODING	Lrrc70	113523645	ENSMUSG00000121855			leucine rich repeat containing 70							2.98973	1.37311
Rgs18	-0.782541	2.71224	0.00347298	0.224122	chr1	144628430	144651165	-	PROTEIN_CODING	Rgs18	64214	ENSMUSG00000026357			regulator of G-protein signaling 18	GO:0005737	cytoplasm	GO:0005096	GTPase activator activity	GO:0008277, GO:0007186, GO:0009968	regulation of G protein-coupled receptor signaling pathway, G protein-coupled receptor signaling pathway, negative regulation of signal transduction	8.12997	4.72349
Ccl6	0.558317	7.35191	0.00352413	0.224122	chr11	83478712	83483913	-	PROTEIN_CODING	Ccl6	20305	ENSMUSG00000018927			C-C motif chemokine ligand 6	GO:0005576, GO:0005615	extracellular region, extracellular space	GO:0031726, GO:0042056, GO:0008009, GO:0005125, GO:0048020	CCR1 chemokine receptor binding, chemoattractant activity, chemokine activity, cytokine activity, CCR chemokine receptor binding	GO:0030335, GO:0006954, GO:0060326, GO:0061844, GO:0070098, GO:0006955, GO:0006935	positive regulation of cell migration, inflammatory response, cell chemotaxis, antimicrobial humoral immune response mediated by antimicrobial peptide, chemokine-mediated signaling pathway, immune response, chemotaxis	132.073	194.487
Hrct1	0.776991	2.71509	0.00356747	0.224122	chr4	43727198	43728110	+	PROTEIN_CODING	Hrct1	100039781	ENSMUSG00000071001			histidine rich carboxyl terminus 1	GO:0005575, GO:0016020	cellular_component, membrane	GO:0003674	molecular_function	GO:0008150	biological_process	4.77308	8.18371
Mblac1	-0.967858	1.71897	0.00358797	0.224122	chr5	138192576	138193883	+	PROTEIN_CODING	Mblac1	330216	ENSMUSG00000049285			metallo-beta-lactamase domain containing 1	GO:0005829, GO:0005737, GO:0005634	cytosol, cytoplasm, nucleus	GO:0016787, GO:0046872, GO:0004521	hydrolase activity, metal ion binding, RNA endonuclease activity	GO:0008334, GO:1900087, GO:0031124	histone mRNA metabolic process, positive regulation of G1/S transition of mitotic cell cycle, mRNA 3'-end processing	4.19611	2.14205
Sulf1	0.580767	5.65388	0.00358851	0.224122	chr1	12762421	12946090	+	PROTEIN_CODING	Sulf1	240725	ENSMUSG00000016918			sulfatase 1	GO:0009986, GO:0045121, GO:0005795, GO:0005576, GO:0005783, GO:0005615, GO:0005794, GO:0005886	cell surface, membrane raft, Golgi stack, extracellular region, endoplasmic reticulum, extracellular space, Golgi apparatus, plasma membrane	GO:0008449, GO:0016787, GO:0004065, GO:0008484, GO:0005509, GO:0005539, GO:0046872	N-acetylglucosamine-6-sulfatase activity, hydrolase activity, arylsulfatase activity, sulfuric ester hydrolase activity, calcium ion binding, glycosaminoglycan binding, metal ion binding	GO:0030201, GO:0006790, GO:0006915, GO:0003094, GO:0060348, GO:0014846, GO:0048010, GO:0060686, GO:0001937, GO:0010575, GO:0001822, GO:0030513, GO:0035860, GO:0048706, GO:0002063, GO:0036022, GO:0030336, GO:0007155, GO:0040036, GO:0040037, GO:0030177, GO:0060384, GO:0048661, GO:0001502, GO:0016525, GO:0032836, GO:0051216	heparan sulfate proteoglycan metabolic process, sulfur compound metabolic process, apoptotic process, glomerular filtration, bone development, esophagus smooth muscle contraction, vascular endothelial growth factor receptor signaling pathway, negative regulation of prostatic bud formation, negative regulation of endothelial cell proliferation, positive regulation of vascular endothelial growth fa…	40.2827	60.2519
Hebp2	-1.1804	1.00589	0.00360736	0.224122	chr10	18415871	18421824	-	PROTEIN_CODING	Hebp2	56016	ENSMUSG00000019853			heme binding protein 2	GO:0005739, GO:0005737	mitochondrion, cytoplasm	GO:0020037	heme binding			2.62257	1.15341
LOC118568082	1.04078	1.41261	0.00361362	0.224122	chr13	101881154	101893827	-	ncRNA	LOC118568082	118568082				uncharacterized LOC118568082							1.67845	3.46023
2610206C17Rik	-0.656324	3.89894	0.00363028	0.224122	chr7	84338848	84425757	+	ncRNA	2610206C17Rik	72495	ENSMUSG00000085236			RIKEN cDNA 2610206C17 gene							18.0957	11.4792
Gpc3	0.555254	7.46929	0.00365714	0.224122	chrX	51361303	51702851	-	PROTEIN_CODING	Gpc3	14734	ENSMUSG00000055653			glypican 3	GO:0005764, GO:0009986, GO:0005796, GO:0016020, GO:0098552, GO:0005886	lysosome, cell surface, Golgi lumen, membrane, side of membrane, plasma membrane	GO:0060422, GO:0030414, GO:0005515	peptidyl-dipeptidase inhibitor activity, peptidase inhibitor activity, protein binding	GO:0045880, GO:0030316, GO:0001658, GO:0009948, GO:2000096, GO:0008285, GO:2000050, GO:0009966, GO:0045926, GO:0030282, GO:0072111, GO:0046326, GO:0090263, GO:0040008, GO:0090090, GO:0016477, GO:0035116, GO:0072180, GO:0001822, GO:0009887, GO:0030513, GO:0045732, GO:0072138, GO:1905475, GO:0060976, GO:0045879, GO:0010171, GO:0045807, GO:0050673, GO:0060828, GO:0050680, GO:0072203, GO:0009617, GO:…	positive regulation of smoothened signaling pathway, osteoclast differentiation, branching involved in ureteric bud morphogenesis, anterior/posterior axis specification, positive regulation of Wnt signaling pathway, planar cell polarity pathway, negative regulation of cell population proliferation, regulation of non-canonical Wnt signaling pathway, regulation of signal transduction, negative regu…	143.455	210.799
4833427F10Rik	5.64765	-1.89728	0.00366484	0.224122	chr17	36083342	36091579	+	ncRNA	4833427F10Rik	74601	ENSMUSG00000092171			RIKEN cDNA 4833427F10 gene					GO:0009611	response to wounding	0	0.329546
4930455G09Rik	5.64765	-1.89728	0.00366484	0.224122	chr4	141745209	141756306	+	ncRNA	4930455G09Rik	78917	ENSMUSG00000085761			RIKEN cDNA 4930455G09 gene	GO:0005575	cellular_component	GO:0003674	molecular_function	GO:0008150	biological_process	0	0.329546
9630015K15Rik	5.64765	-1.89728	0.00366484	0.224122	chr14	64353739	64365080	+	ncRNA	9630015K15Rik	78569	ENSMUSG00000114284			RIKEN cDNA 9630015K15 gene							0	0.329546
D830036C21Rik	5.64765	-1.89728	0.00366484	0.224122	chr7	19053690	19076311	-	ncRNA	D830036C21Rik	330479				RIKEN cDNA D830036C21 gene							0	0.329546
E030025P04Rik	5.64765	-1.89728	0.00366484	0.224122	chr11	109030117	109035195	-	ncRNA	E030025P04Rik	268498	ENSMUSG00000078605			RIKEN cDNA E030025P04 gene	GO:0005575	cellular_component	GO:0003674	molecular_function	GO:0008150	biological_process	0	0.329546
Gm12296	5.64765	-1.89728	0.00366484	0.224122	chr11	66058861	66192063	+	ncRNA	Gm12296	100093714	ENSMUSG00000084967			predicted gene 12296							0	0.329546
Gm13861	5.64765	-1.89728	0.00366484	0.224122	chr6	34628289	34630850	-	ncRNA	Gm13861	100039184	ENSMUSG00000085382			predicted gene 13861	GO:0005575	cellular_component	GO:0003674	molecular_function	GO:0008150	biological_process	0	0.329546
Gm13986	5.64765	-1.89728	0.00366484	0.224122	chr2	117687772	117941683	-	ncRNA	Gm13986	329496	ENSMUSG00000087203			predicted gene 13986	GO:0005575	cellular_component	GO:0003674	molecular_function	GO:0008150	biological_process	0	0.329546
Gm22781	5.64765	-1.89728	0.00366484	0.224122	chr4	3796447	3796583	-	snoRNA	Gm22781	115486264	ENSMUSG00000077271			predicted gene, 22781	GO:0005730	nucleolus			GO:0006396	RNA processing	0	0.329546
Gm31909	5.64765	-1.89728	0.00366484	0.224122	chr18	84494990	84503951	-	ncRNA	Gm31909	102634288				predicted gene, 31909							0	0.329546
Gm31954	5.64765	-1.89728	0.00366484	0.224122	chr11	68290233	68299660	+	ncRNA	Gm31954	102634353				predicted gene, 31954							0	0.329546
Gm32389	5.64765	-1.89728	0.00366484	0.224122	chr8	27497595	27502849	+	ncRNA	Gm32389	102634919				predicted gene, 32389							0	0.329546
Gm32995	5.64765	-1.89728	0.00366484	0.224122	chr5	96876954	96887066	-	ncRNA	Gm32995	102635733				predicted gene, 32995							0	0.329546
Gm39138	5.64765	-1.89728	0.00366484	0.224122	chr8	19039052	19048669	+	ncRNA	Gm39138	105243135				predicted gene, 39138							0	0.329546
Gm454	5.64765	-1.89728	0.00366484	0.224122	chr5	138200977	138205611	-	ncRNA	Gm454	243303				predicted gene 454	GO:0005575	cellular_component	GO:0003674	molecular_function	GO:0008150	biological_process	0	0.329546
Gm51459	5.64765	-1.89728	0.00366484	0.224122	chr7	140758560	140763535	-	ncRNA	Gm51459	115486478				predicted gene, 51459							0	0.329546
Gm51758	5.64765	-1.89728	0.00366484	0.224122	chr10	5465618	5473193	+	ncRNA	Gm51758	115487378				predicted gene, 51758							0	0.329546
Gm51791	5.64765	-1.89728	0.00366484	0.224122	chr10	77267571	77268130	-	PROTEIN_CODING	Gm51791	115487435				predicted gene, 51791							0	0.329546
Gm51906	5.64765	-1.89728	0.00366484	0.224122	chr11	72454633	72497849	-	ncRNA	Gm51906	115487786				predicted gene, 51906							0	0.329546
Gm53298	5.64765	-1.89728	0.00366484	0.224122	chr6	91153906	91155591	-	ncRNA	Gm53298	118567405				predicted gene, 53298							0	0.329546
Gm53499	5.64765	-1.89728	0.00366484	0.224122	chr9	16211128	16227106	-	ncRNA	Gm53499	118567665				predicted gene, 53499							0	0.329546
Gm54058	5.64765	-1.89728	0.00366484	0.224122	chrX	73907120	73917548	-	PROTEIN_CODING	Gm54058	118568416				predicted gene, 54058							0	0.329546
Gm57826	5.64765	-1.89728	0.00366484	0.224122	chr19	8286856	8296534	+	ncRNA	Gm57826	118568404				predicted gene, 57826							0	0.329546
Nfasc	5.64765	-1.89728	0.00366484	0.224122	chr1	132492428	132669567	-	PROTEIN_CODING	Nfasc	269116	ENSMUSG00000026442			neurofascin	GO:0043209, GO:0005918, GO:0030425, GO:0033010, GO:0005886, GO:0016020, GO:0030424, GO:0043194, GO:0097454, GO:0033268, GO:0033270	myelin sheath, septate junction, dendrite, paranodal junction, plasma membrane, membrane, axon, axon initial segment, Schwann cell microvillus, node of Ranvier, paranode region of axon	GO:0086080, GO:0098632, GO:0019904, GO:0005515	protein binding involved in heterotypic cell-cell adhesion, cell-cell adhesion mediator activity, protein domain specific binding, protein binding	GO:0071205, GO:0030913, GO:0042552, GO:0045162, GO:0034113, GO:0098609, GO:0007155, GO:0008104, GO:0007420, GO:0007411, GO:0002175, GO:0019226, GO:0050808, GO:0072659	protein localization to juxtaparanode region of axon, paranodal junction assembly, myelination, clustering of voltage-gated sodium channels, heterotypic cell-cell adhesion, cell-cell adhesion, cell adhesion, intracellular protein localization, brain development, axon guidance, protein localization to paranode region of axon, transmission of nerve impulse, synapse organization, protein localizatio…	0	0.329546
Otc	5.64765	-1.89728	0.00366484	0.224122	chrX	10118584	10187275	+	PROTEIN_CODING	Otc	18416	ENSMUSG00000031173			ornithine transcarbamylase	GO:0005743, GO:0005739, GO:0005759	mitochondrial inner membrane, mitochondrion, mitochondrial matrix	GO:0042301, GO:0005543, GO:0042802, GO:0016597, GO:0016743, GO:0016740, GO:0004585	phosphate ion binding, phospholipid binding, identical protein binding, amino acid binding, carboxyl- or carbamoyltransferase activity, transferase activity, ornithine carbamoyltransferase activity	GO:0097272, GO:0042450, GO:0032868, GO:0019240, GO:0009410, GO:0006520, GO:0070781, GO:0001889, GO:0010043, GO:0000050, GO:0007494, GO:0031667, GO:0006593, GO:0055081, GO:0008652, GO:0006591, GO:0006526	ammonium homeostasis, L-arginine biosynthetic process via ornithine, response to insulin, citrulline biosynthetic process, response to xenobiotic stimulus, amino acid metabolic process, response to biotin, liver development, response to zinc ion, urea cycle, midgut development, response to nutrient levels, L-ornithine catabolic process, monoatomic anion homeostasis, amino acid biosynthetic proces…	0	0.329546
Rfx4	5.64765	-1.89728	0.00366484	0.224122	chr10	84591895	84742402	+	PROTEIN_CODING	Rfx4	71137	ENSMUSG00000020037			regulatory factor X, 4 (influences HLA class II expression)	GO:0005634	nucleus	GO:0001228, GO:0000978, GO:0003677, GO:0000981, GO:1990837, GO:0005515, GO:0003682, GO:0003700	DNA-binding transcription activator activity, RNA polymerase II-specific, RNA polymerase II cis-regulatory region sequence-specific DNA binding, DNA binding, DNA-binding transcription factor activity, RNA polymerase II-specific, sequence-specific double-stranded DNA binding, protein binding, chromatin binding, DNA-binding transcription factor activity	GO:0006357, GO:0021513, GO:0060271, GO:0006355, GO:0045879, GO:0070613, GO:0021516, GO:0021696, GO:0030901, GO:0030900, GO:0021537, GO:0045944	regulation of transcription by RNA polymerase II, spinal cord dorsal/ventral patterning, cilium assembly, regulation of DNA-templated transcription, negative regulation of smoothened signaling pathway, regulation of protein processing, dorsal spinal cord development, cerebellar cortex morphogenesis, midbrain development, forebrain development, telencephalon development, positive regulation of tra…	0	0.329546
Trbv17	5.64765	-1.89728	0.00366484	0.224122	chr6	41140026	41140490	+	OTHER	Trbv17	100124681	ENSMUSG00000076474			T cell receptor beta, variable 17	GO:0005886	plasma membrane			GO:0007166, GO:0002376, GO:0002250	cell surface receptor signaling pathway, immune system process, adaptive immune response	0	0.329546
Vamp9	5.64765	-1.89728	0.00366484	0.224122	chr5	100054101	100099508	+	PROTEIN_CODING	Vamp9	102639650	ENSMUSG00000105078			vesicle-associated membrane protein 9	GO:0031201, GO:0016020, GO:0012505	SNARE complex, membrane, endomembrane system	GO:0000149, GO:0005484	SNARE binding, SNAP receptor activity	GO:0006887, GO:0015031, GO:0006906	exocytosis, protein transport, vesicle fusion	0	0.329546
1700047A11Rik	1.53983	0.174533	0.00368109	0.22459	chr8	26572637	26586548	+	ncRNA	1700047A11Rik	76604	ENSMUSG00000085437			RIKEN cDNA 1700047A11 gene							0.524514	1.53788
Amigo2	0.597076	5.01084	0.00371243	0.225974	chr15	97141955	97145168	-	PROTEIN_CODING	Amigo2	105827	ENSMUSG00000048218			adhesion molecule with Ig like domain 2	GO:0005886, GO:0016020, GO:0005634	plasma membrane, membrane, nucleus	GO:0003674	molecular_function	GO:0007420, GO:0007157, GO:0051965, GO:0043524, GO:0043069, GO:0007155, GO:0007156	brain development, heterophilic cell-cell adhesion via plasma membrane cell adhesion molecules, positive regulation of synapse assembly, negative regulation of neuron apoptotic process, negative regulation of programmed cell death, cell adhesion, homophilic cell adhesion via plasma membrane adhesion molecules	25.5963	38.7216
Tmc5	0.900153	1.97355	0.00374752	0.227339	chr7	118196520	118274308	+	PROTEIN_CODING	Tmc5	74424	ENSMUSG00000030650			transmembrane channel-like gene family 5	GO:0005886, GO:0016020	plasma membrane, membrane	GO:0008381	mechanosensitive monoatomic ion channel activity	GO:0034220	monoatomic ion transmembrane transport	2.67502	4.99811
Gp5	-1.04599	1.40609	0.00375228	0.227339	chr16	30126503	30129599	-	PROTEIN_CODING	Gp5	14729	ENSMUSG00000047953			glycoprotein 5 platelet	GO:0009986, GO:0016020, GO:1990779	cell surface, membrane, glycoprotein Ib-IX-V complex	GO:0005518	collagen binding	GO:0035855, GO:0051209, GO:0007160, GO:0007596, GO:0007597, GO:0010544, GO:0007599, GO:0007155, GO:0010572	megakaryocyte development, release of sequestered calcium ion into cytosol, cell-matrix adhesion, blood coagulation, blood coagulation, intrinsic pathway, negative regulation of platelet activation, hemostasis, cell adhesion, positive regulation of platelet activation	3.40934	1.64773
Spin4	-0.915972	1.91586	0.00380622	0.230074	chrX	94066113	94070288	-	PROTEIN_CODING	Spin4	270624	ENSMUSG00000071722			spindlin family, member 4	GO:0005829, GO:0000785, GO:0005654, GO:0005634, GO:0005737	cytosol, chromatin, nucleoplasm, nucleus, cytoplasm	GO:0140002	histone H3K4me3 reader activity	GO:0008285, GO:0007276, GO:0090263, GO:0006325, GO:0006355	negative regulation of cell population proliferation, gamete generation, positive regulation of canonical Wnt signaling pathway, chromatin organization, regulation of DNA-templated transcription	4.77308	2.52652
Ces1b	1.1532	1.03083	0.00381712	0.2302	chr8	93783353	93806645	-	PROTEIN_CODING	Ces1b	382044	ENSMUSG00000078964			carboxylesterase 1B	GO:0005783, GO:0005811, GO:0005737	endoplasmic reticulum, lipid droplet, cytoplasm	GO:0016787, GO:0004771, GO:0042803, GO:0106435, GO:0052689	hydrolase activity, sterol ester esterase activity, protein homodimerization activity, carboxylesterase activity, carboxylic ester hydrolase activity	GO:0016042	lipid catabolic process	1.20638	2.69129
Scn5a	0.641138	4.02358	0.00392847	0.236369	chr9	119312470	119408096	-	PROTEIN_CODING	Scn5a	20271	ENSMUSG00000032511			sodium channel, voltage-gated, type V, alpha	GO:0009986, GO:0070161, GO:0016020, GO:0048471, GO:0042383, GO:0005783, GO:0005901, GO:0030315, GO:0001518, GO:0034702, GO:0016328, GO:0005730, GO:0030018, GO:0005654, GO:0034706, GO:0014704, GO:0005737, GO:0005886, GO:0030424	cell surface, anchoring junction, membrane, perinuclear region of cytoplasm, sarcolemma, endoplasmic reticulum, caveola, T-tubule, voltage-gated sodium channel complex, monoatomic ion channel complex, lateral plasma membrane, nucleolus, Z disc, nucleoplasm, sodium channel complex, intercalated disc, cytoplasm, plasma membrane, axon	GO:0017134, GO:0086063, GO:0005516, GO:0005261, GO:0019904, GO:0086006, GO:0086062, GO:0097110, GO:0019899, GO:0019901, GO:0086060, GO:0005216, GO:0005248, GO:0005515, GO:0044325, GO:0050998, GO:0086061, GO:0031625, GO:0005272, GO:0030506	fibroblast growth factor binding, voltage-gated sodium channel activity involved in SA node cell action potential, calmodulin binding, monoatomic cation channel activity, protein domain specific binding, voltage-gated sodium channel activity involved in cardiac muscle cell action potential, voltage-gated sodium channel activity involved in Purkinje myocyte action potential, scaffold protein bindi…	GO:0060373, GO:0006811, GO:0086012, GO:0086016, GO:0014894, GO:0086091, GO:0019233, GO:0002027, GO:0034220, GO:0086005, GO:0071277, GO:0086004, GO:0098912, GO:0086048, GO:0086067, GO:0060371, GO:0086045, GO:0003231, GO:0086015, GO:0048513, GO:0086043, GO:0086014, GO:0086010, GO:0060307, GO:0048731, GO:0045760, GO:0098719, GO:0051649, GO:0050679, GO:0019228, GO:1902305, GO:0086047, GO:0086046, GO:…	regulation of ventricular cardiac muscle cell membrane depolarization, monoatomic ion transport, membrane depolarization during cardiac muscle cell action potential, AV node cell action potential, response to denervation involved in regulation of muscle adaptation, regulation of heart rate by cardiac conduction, sensory perception of pain, regulation of heart rate, monoatomic ion transmembrane tr…	12.6408	19.7178
Gm28535	-2.07029	-0.521285	0.00396005	0.237176	chr1	93233686	93245034	+	ncRNA	Gm28535	105246665	ENSMUSG00000101172			predicted gene 28535							0.944126	0.219697
Spic	-2.07029	-0.521285	0.00396005	0.237176	chr10	88511131	88518885	-	PROTEIN_CODING	Spic	20728	ENSMUSG00000004359			Spi-C transcription factor (Spi-1/PU.1 related)	GO:0005634	nucleus	GO:0001228, GO:0043565, GO:0000981, GO:0000978, GO:0003677, GO:0003700	DNA-binding transcription activator activity, RNA polymerase II-specific, sequence-specific DNA binding, DNA-binding transcription factor activity, RNA polymerase II-specific, RNA polymerase II cis-regulatory region sequence-specific DNA binding, DNA binding, DNA-binding transcription factor activity	GO:0001824, GO:0006357, GO:0030154, GO:0045944, GO:0006355	blastocyst development, regulation of transcription by RNA polymerase II, cell differentiation, positive regulation of transcription by RNA polymerase II, regulation of DNA-templated transcription	0.944126	0.219697
Ighv5-4	1.58338	0.0675137	0.00406171	0.241694	chr12	113561068	113561361	-	OTHER	Ighv5-4	777688				immunoglobulin heavy variable 5-4	GO:0005576, GO:0019814	extracellular region, immunoglobulin complex	GO:0003823	antigen binding	GO:0002376, GO:0016064, GO:0002250	immune system process, immunoglobulin mediated immune response, adaptive immune response	0.472063	1.42803
Khdc3	1.58338	0.0675137	0.00406171	0.241694	chr9	73008660	73013915	+	PROTEIN_CODING	Khdc3	66991	ENSMUSG00000092622			KH domain containing 3, subcortical maternal complex member	GO:0032991, GO:0005856, GO:0045179, GO:0005739, GO:0106333, GO:0005737, GO:0005694, GO:1990917, GO:0005813, GO:0005938, GO:0140095, GO:0005634	protein-containing complex, cytoskeleton, apical cortex, mitochondrion, subcortical maternal complex, cytoplasm, chromosome, ooplasm, centrosome, cell cortex, cytoplasmic lattice, nucleus	GO:0003723, GO:0140094, GO:0005515	RNA binding, structural constituent of cytoplasmic lattice, protein binding	GO:0051656, GO:0032880, GO:0040019, GO:2000781, GO:0007015, GO:0031297, GO:0043066, GO:0050769, GO:0007094, GO:1905168, GO:0140089, GO:1900006, GO:0090307	establishment of organelle localization, regulation of protein localization, positive regulation of embryonic development, positive regulation of double-strand break repair, actin filament organization, replication fork processing, negative regulation of apoptotic process, positive regulation of neurogenesis, mitotic spindle assembly checkpoint signaling, positive regulation of double-strand brea…	0.472063	1.42803
Ccdc153	-0.555037	6.77227	0.00406325	0.241694	chr9	44151961	44158240	+	PROTEIN_CODING	Ccdc153	270150	ENSMUSG00000070306			coiled-coil domain containing 153	GO:0005737, GO:0031514, GO:0005929, GO:0005856, GO:0042995, GO:0005575	cytoplasm, motile cilium, cilium, cytoskeleton, cell projection, cellular_component	GO:0042802, GO:0003674	identical protein binding, molecular_function	GO:0008150	biological_process	129.922	88.428
Mrps18c	-0.60484	4.63098	0.00417943	0.24804	chr5	100946625	100952333	+	PROTEIN_CODING	Mrps18c	68735	ENSMUSG00000016833			mitochondrial ribosomal protein S18C	GO:0005763, GO:0005743, GO:0005739, GO:0005840, GO:1990904	mitochondrial small ribosomal subunit, mitochondrial inner membrane, mitochondrion, ribosome, ribonucleoprotein complex	GO:0003735, GO:0070181	structural constituent of ribosome, small ribosomal subunit rRNA binding	GO:0032543, GO:0006412	mitochondrial translation, translation	29.74	19.553
Esm1	-0.574773	5.5022	0.00420079	0.248742	chr13	113346193	113354638	+	PROTEIN_CODING	Esm1	71690	ENSMUSG00000042379			endothelial cell-specific molecule 1	GO:0005576, GO:0005575	extracellular region, cellular_component	GO:0005178, GO:0005171	integrin binding, hepatocyte growth factor receptor binding	GO:1902204, GO:0001525, GO:0002040, GO:0008284	positive regulation of hepatocyte growth factor receptor signaling pathway, angiogenesis, sprouting angiogenesis, positive regulation of cell population proliferation	54.0774	36.3049
2810025M15Rik	-0.572239	5.54989	0.00428961	0.253427	chr1	157239922	157247806	+	ncRNA	2810025M15Rik	69953				RIKEN cDNA 2810025M15 gene	GO:0005575	cellular_component	GO:0003674	molecular_function	GO:0008150	biological_process	55.8608	37.5682
Iigp1	0.556307	6.33418	0.00434006	0.255828	chr18	60506688	60525706	+	PROTEIN_CODING	Iigp1	60440	ENSMUSG00000054072			interferon inducible GTPase 1	GO:0005783, GO:0031965, GO:0005794, GO:0005737, GO:0020005, GO:0016020, GO:0005789, GO:0032580, GO:0005634	endoplasmic reticulum, nuclear membrane, Golgi apparatus, cytoplasm, symbiont-containing vacuole membrane, membrane, endoplasmic reticulum membrane, Golgi cisterna membrane, nucleus	GO:0042802, GO:0005525, GO:0000166, GO:0016787, GO:0019003, GO:0003924, GO:0005515	identical protein binding, GTP binding, nucleotide binding, hydrolase activity, GDP binding, GTPase activity, protein binding	GO:0010506, GO:0019221, GO:0045087, GO:0042832, GO:0050829, GO:0000045, GO:0002376, GO:0009617, GO:0035458	regulation of autophagy, cytokine-mediated signaling pathway, innate immune response, defense response to protozoan, defense response to Gram-negative bacterium, autophagosome assembly, immune system process, response to bacterium, cellular response to interferon-beta	65.2496	95.9527
Pcdhb3	-1.0933	1.18637	0.00437772	0.257467	chr18	37433852	37437638	+	PROTEIN_CODING	Pcdhb3	93874	ENSMUSG00000045498			protocadherin beta 3	GO:0005886, GO:0016020	plasma membrane, membrane	GO:0005509, GO:0050839	calcium ion binding, cell adhesion molecule binding	GO:0007155, GO:0007156	cell adhesion, homophilic cell adhesion via plasma membrane adhesion molecules	2.93728	1.37311
Gm26777	-1.69386	-0.0927258	0.00441855	0.258509	chr12	80546999	80564950	-	ncRNA	Gm26777	102632019				predicted gene, 26777	GO:0005730	nucleolus			GO:0006396	RNA processing	1.25883	0.38447
Ppargc1b	-0.803181	2.43415	0.00442931	0.258509	chr18	61424516	61533846	-	PROTEIN_CODING	Ppargc1b	170826	ENSMUSG00000033871			peroxisome proliferative activated receptor, gamma, coactivator 1 beta	GO:0005829, GO:0016592, GO:0005654, GO:0005634	cytosol, mediator complex, nucleoplasm, nucleus	GO:0003723, GO:0030331, GO:0003676, GO:0003713, GO:0003712, GO:0050682, GO:0005515	RNA binding, nuclear estrogen receptor binding, nucleic acid binding, transcription coactivator activity, transcription coregulator activity, AF-2 domain binding, protein binding	GO:0006355, GO:0045672, GO:0030520, GO:0120162, GO:0097009, GO:0045944	regulation of DNA-templated transcription, positive regulation of osteoclast differentiation, estrogen receptor signaling pathway, positive regulation of cold-induced thermogenesis, energy homeostasis, positive regulation of transcription by RNA polymerase II	6.71378	3.8447
Gm40645	1.09018	1.158	0.00448063	0.258509	chr10	51359872	51402359	-	ncRNA	Gm40645	105245153				predicted gene, 40645							1.36374	2.91099
H60c	0.981472	1.53817	0.00449598	0.258509	chr10	3206202	3218091	-	PROTEIN_CODING	H60c	670558	ENSMUSG00000091618			histocompatibility 60c	GO:0005615, GO:0005886, GO:0098552, GO:0016020, GO:0009897	extracellular space, plasma membrane, side of membrane, membrane, external side of plasma membrane	GO:0046703	natural killer cell lectin-like receptor binding	GO:0002376, GO:0002476, GO:0002486, GO:0006955, GO:0042267, GO:0001916	immune system process, antigen processing and presentation of endogenous peptide antigen via MHC class Ib, antigen processing and presentation of endogenous peptide antigen via MHC class I via ER pathway, TAP-independent, immune response, natural killer cell mediated cytotoxicity, positive regulation of T cell mediated cytotoxicity	1.88825	3.73485
Dgkeos	-2.56259	-0.973477	0.00450961	0.258509	chr11	88951577	88958710	+	ncRNA	Dgkeos	414094	ENSMUSG00000063109			diacylglycerol kinase, epsilon, opposite strand							0.681868	0.109849
Gbp2b	-2.56259	-0.973477	0.00450961	0.258509	chr3	142300577	142324940	+	PROTEIN_CODING	Gbp2b	14468	ENSMUSG00000040264			guanylate binding protein 2b	GO:0005829, GO:0106139, GO:0000139, GO:0016020, GO:0005654, GO:0048471, GO:0005634, GO:0012506, GO:0005576, GO:0030659, GO:0005737, GO:0005794, GO:0020005, GO:0005886, GO:0015629, GO:0031410	cytosol, symbiont cell surface, Golgi membrane, membrane, nucleoplasm, perinuclear region of cytoplasm, nucleus, vesicle membrane, extracellular region, cytoplasmic vesicle membrane, cytoplasm, Golgi apparatus, symbiont-containing vacuole membrane, plasma membrane, actin cytoskeleton, cytoplasmic vesicle	GO:0042802, GO:0005525, GO:0003779, GO:0016787, GO:0019003, GO:0003924, GO:0004382, GO:0001530, GO:0042803, GO:0051879, GO:0140678, GO:0003925, GO:0019899, GO:0019002, GO:0000166, GO:0019955, GO:0004866, GO:0030507, GO:0005515	identical protein binding, GTP binding, actin binding, hydrolase activity, GDP binding, GTPase activity, GDP phosphatase activity, lipopolysaccharide binding, protein homodimerization activity, Hsp90 protein binding, molecular function inhibitor activity, G protein activity, enzyme binding, GMP binding, nucleotide binding, cytokine binding, endopeptidase inhibitor activity, spectrin binding, prot…	GO:0045087, GO:0002376, GO:0042742, GO:0002218, GO:0035458, GO:0071346, GO:0140639, GO:0042832, GO:0050830, GO:0071222, GO:0051715, GO:0044406, GO:0160075, GO:0031347, GO:0051607	innate immune response, immune system process, defense response to bacterium, activation of innate immune response, cellular response to interferon-beta, cellular response to type II interferon, positive regulation of pyroptotic inflammatory response, defense response to protozoan, defense response to Gram-positive bacterium, cellular response to lipopolysaccharide, cytolysis in another organism,…	0.681868	0.109849
Cenpf	0.892959	1.91287	0.0045491	0.258509	chr1	189372803	189420302	-	PROTEIN_CODING	Cenpf	108000	ENSMUSG00000026605			centromere protein F	GO:0000940, GO:0030496, GO:0005635, GO:0045120, GO:0005737, GO:0000775, GO:0000922, GO:0036064, GO:0097539, GO:0016363, GO:0005813, GO:0005654, GO:0005819, GO:0000776, GO:0005930, GO:0005634	outer kinetochore, midbody, nuclear envelope, pronucleus, cytoplasm, chromosome, centromeric region, spindle pole, ciliary basal body, ciliary transition fiber, nuclear matrix, centrosome, nucleoplasm, spindle, kinetochore, axoneme, nucleus	GO:0008017, GO:0070840, GO:0042803, GO:0140297	microtubule binding, dynein complex binding, protein homodimerization activity, DNA-binding transcription factor binding	GO:0010389, GO:0016202, GO:0015031, GO:0051310, GO:0007059, GO:0000278, GO:0045892, GO:0021591, GO:0001822	regulation of G2/M transition of mitotic cell cycle, regulation of striated muscle tissue development, protein transport, metaphase chromosome alignment, chromosome segregation, mitotic cell cycle, negative regulation of DNA-templated transcription, ventricular system development, kidney development	2.57012	4.77841
Itga2b	-0.635709	3.95979	0.00455721	0.258509	chr11	102344134	102360570	-	PROTEIN_CODING	Itga2b	16399	ENSMUSG00000034664			integrin alpha 2b	GO:0009986, GO:0070062, GO:0070442, GO:0009897, GO:0005886, GO:0016020, GO:0008305, GO:0005925	cell surface, extracellular exosome, integrin alphaIIb-beta3 complex, external side of plasma membrane, plasma membrane, membrane, integrin complex, focal adhesion	GO:0070051, GO:0042802, GO:0060090, GO:0038023, GO:0046872, GO:0050840	fibrinogen binding, identical protein binding, molecular adaptor activity, signaling receptor activity, metal ion binding, extracellular matrix binding	GO:0007229, GO:0007160, GO:0098609, GO:0001525, GO:0007155, GO:0002687	integrin-mediated signaling pathway, cell-matrix adhesion, cell-cell adhesion, angiogenesis, cell adhesion, positive regulation of leukocyte migration	18.7776	12.0833
Tbcc	-0.606846	4.46117	0.00455816	0.258509	chr17	47201547	47203389	+	PROTEIN_CODING	Tbcc	72726	ENSMUSG00000036430			tubulin-specific chaperone C	GO:0005829, GO:0032391, GO:0005783, GO:0005737	cytosol, photoreceptor connecting cilium, endoplasmic reticulum, cytoplasm	GO:0003924, GO:0015631	GTPase activity, tubulin binding	GO:0007023, GO:0007021, GO:0006457	post-chaperonin tubulin folding pathway, tubulin complex assembly, protein folding	26.4355	17.3561
Slc16a1	0.574774	5.26333	0.00461673	0.258509	chr3	104545980	104565778	+	PROTEIN_CODING	Slc16a1	20501	ENSMUSG00000032902			solute carrier family 16 (monocarboxylic acid transporters), member 1	GO:0016323, GO:0016324, GO:0045202, GO:0009925, GO:0005739, GO:0030054, GO:0016328, GO:0005886, GO:0016020, GO:0005813	basolateral plasma membrane, apical plasma membrane, synapse, basal plasma membrane, mitochondrion, cell junction, lateral plasma membrane, plasma membrane, membrane, centrosome	GO:0015295, GO:0015650, GO:0008028, GO:0042802, GO:0022857, GO:0015141, GO:0015293, GO:0015129, GO:0005515, GO:0046943	solute:proton symporter activity, lactate:proton symporter activity, monocarboxylic acid transmembrane transporter activity, identical protein binding, transmembrane transporter activity, succinate transmembrane transporter activity, symporter activity, lactate transmembrane transporter activity, protein binding, carboxylic acid transmembrane transporter activity	GO:0035873, GO:1902600, GO:1901475, GO:0050796, GO:0071422, GO:0006629, GO:0007098, GO:0015718, GO:0055085, GO:0042867, GO:0032094, GO:0051780, GO:0035879, GO:1905039, GO:0042593	lactate transmembrane transport, proton transmembrane transport, pyruvate transmembrane transport, regulation of insulin secretion, succinate transmembrane transport, lipid metabolic process, centrosome cycle, monocarboxylic acid transport, transmembrane transport, pyruvate catabolic process, response to food, behavioral response to nutrient, plasma membrane lactate transport, carboxylic acid tra…	30.789	45.8618
Ndufaf1	-0.648749	3.75803	0.0046378	0.258509	chr2	119485927	119493302	-	PROTEIN_CODING	Ndufaf1	69702	ENSMUSG00000027305			NADH:ubiquinone oxidoreductase complex assembly factor 1	GO:0005829, GO:0005739, GO:0005759	cytosol, mitochondrion, mitochondrial matrix	GO:0051082	unfolded protein binding	GO:0032981, GO:0051131, GO:0006120	mitochondrial respiratory chain complex I assembly, chaperone-mediated protein complex assembly, mitochondrial electron transport, NADH to ubiquinone	16.3648	10.4356
Apba2	-1.15133	0.986617	0.00467427	0.258509	chr7	64151444	64403620	+	PROTEIN_CODING	Apba2	11784	ENSMUSG00000030519			amyloid beta precursor protein binding family A member 2	GO:0005886, GO:0098685, GO:0098793, GO:0043197, GO:0005737	plasma membrane, Schaffer collateral - CA1 synapse, presynapse, dendritic spine, cytoplasm	GO:0001540, GO:0042802, GO:0005515	amyloid-beta binding, identical protein binding, protein binding	GO:0010468, GO:0001701, GO:0007626, GO:0099171, GO:0015031, GO:0007268, GO:0035264	regulation of gene expression, in utero embryonic development, locomotory behavior, presynaptic modulation of chemical synaptic transmission, protein transport, chemical synaptic transmission, multicellular organism growth	2.57012	1.15341
Lix1	-1.15133	0.986617	0.00467427	0.258509	chr17	17622948	17679649	+	PROTEIN_CODING	Lix1	66643	ENSMUSG00000047786			limb and CNS expressed 1	GO:0005737	cytoplasm	GO:0003674	molecular_function	GO:0097352	autophagosome maturation	2.57012	1.15341
D330023K18Rik	1.20536	0.80502	0.00471036	0.258509	chr2	31041061	31042303	-	ncRNA	D330023K18Rik	320973	ENSMUSG00000087269			RIKEN cDNA D330023K18 gene	GO:0005575	cellular_component	GO:0003674	molecular_function	GO:0008150	biological_process	0.996577	2.30682
Gm13571	1.20536	0.80502	0.00471036	0.258509	chr2	60168432	60201583	+	ncRNA	Gm13571	102636093	ENSMUSG00000086196			predicted gene 13571							0.996577	2.30682
Gm46113	2.57662	-1.04876	0.00475642	0.258509	chr9	54603929	54605981	-	ncRNA	Gm46113	108167653				predicted gene, 46113							0.104903	0.659091
Gm30877	-0.615414	4.23014	0.00479745	0.258509	chr15	79547291	79551215	-	ncRNA	Gm30877	102632926				predicted gene, 30877							22.5541	14.7197
Cd300lb	0.741909	2.78427	0.00481475	0.258509	chr11	114813605	114825197	-	PROTEIN_CODING	Cd300lb	217304	ENSMUSG00000063193			CD300 molecule like family member B	GO:0005886, GO:0016020	plasma membrane, membrane	GO:0042802, GO:0004888, GO:0005515	identical protein binding, transmembrane signaling receptor activity, protein binding	GO:0002757, GO:0071222, GO:0002376, GO:0002446, GO:0033005	immune response-activating signaling pathway, cellular response to lipopolysaccharide, immune system process, neutrophil mediated immunity, positive regulation of mast cell activation	5.08779	8.51326
Trpv4	0.704995	3.08826	0.00484912	0.258509	chr5	114760213	114796497	-	PROTEIN_CODING	Trpv4	63873	ENSMUSG00000014158			transient receptor potential cation channel, subfamily V, member 4	GO:0009986, GO:0070161, GO:0016020, GO:0016324, GO:0032587, GO:0030027, GO:0030175, GO:0005929, GO:0005881, GO:0042995, GO:0030426, GO:0005912, GO:0030864, GO:0005886, GO:0005925	cell surface, anchoring junction, membrane, apical plasma membrane, ruffle membrane, lamellipodium, filopodium, cilium, cytoplasmic microtubule, cell projection, growth cone, adherens junction, cortical actin cytoskeleton, plasma membrane, focal adhesion	GO:0051015, GO:0005516, GO:0008289, GO:0043014, GO:0005261, GO:0019901, GO:0005216, GO:0000166, GO:0042169, GO:0005515, GO:0042802, GO:0005524, GO:0048487, GO:0003779, GO:0005034, GO:0005262, GO:0008017, GO:0005080, GO:0015275, GO:0046872	actin filament binding, calmodulin binding, lipid binding, alpha-tubulin binding, monoatomic cation channel activity, protein kinase binding, monoatomic ion channel activity, nucleotide binding, SH2 domain binding, protein binding, identical protein binding, ATP binding, beta-tubulin binding, actin binding, osmosensor activity, calcium channel activity, microtubule binding, protein kinase C bindi…	GO:2000340, GO:0046330, GO:0042538, GO:0006811, GO:0070509, GO:0007015, GO:1903444, GO:0097009, GO:0071477, GO:0010977, GO:0034220, GO:0007204, GO:0070374, GO:0000122, GO:0006971, GO:1903715, GO:0042593, GO:0006874, GO:0032868, GO:0032496, GO:0007043, GO:0030103, GO:0032755, GO:0070542, GO:1900744, GO:0098703, GO:0001666, GO:0071651, GO:1902656, GO:0031117, GO:0034605, GO:0007231, GO:0003008, GO:…	positive regulation of chemokine (C-X-C motif) ligand 1 production, positive regulation of JNK cascade, hyperosmotic salinity response, monoatomic ion transport, calcium ion import, actin filament organization, negative regulation of brown fat cell differentiation, energy homeostasis, cellular hypotonic salinity response, negative regulation of neuron projection development, monoatomic ion transm…	6.39907	10.4356
Gm51486	1.70041	-0.17371	0.00485137	0.258509	chr7	65573661	65580452	-	ncRNA	Gm51486	115486528				predicted gene, 51486							0.36716	1.20833
Klrk1	-0.717171	2.99472	0.00487652	0.258509	chr6	129587286	129600863	-	PROTEIN_CODING	Klrk1	27007	ENSMUSG00000030149			killer cell lectin-like receptor subfamily K, member 1	GO:0009986, GO:0009897, GO:0005886, GO:0016020	cell surface, external side of plasma membrane, plasma membrane, membrane	GO:0032394, GO:0019900, GO:0042802, GO:0042288, GO:0030246, GO:0038023, GO:0005515	MHC class Ib receptor activity, kinase binding, identical protein binding, MHC class I protein binding, carbohydrate binding, signaling receptor activity, protein binding	GO:0045087, GO:0032729, GO:0007165, GO:0045429, GO:0050830, GO:0030887, GO:0042267, GO:0002376, GO:0071222, GO:0030154, GO:0045954, GO:0051240, GO:0002223, GO:0002250, GO:0043065, GO:0098542, GO:0002860, GO:0030101, GO:2000502	innate immune response, positive regulation of type II interferon production, signal transduction, positive regulation of nitric oxide biosynthetic process, defense response to Gram-positive bacterium, positive regulation of myeloid dendritic cell activation, natural killer cell mediated cytotoxicity, immune system process, cellular response to lipopolysaccharide, cell differentiation, positive r…	9.75596	5.93182
Enpp6	0.948707	1.62881	0.00491396	0.258509	chr8	47439920	47549797	+	PROTEIN_CODING	Enpp6	320981	ENSMUSG00000038173			ectonucleotide pyrophosphatase/phosphodiesterase 6	GO:0005886, GO:0098552, GO:0016020, GO:0005576	plasma membrane, side of membrane, membrane, extracellular region	GO:0016787, GO:0046872, GO:0008889, GO:0008081, GO:0047390	hydrolase activity, metal ion binding, glycerophosphodiester phosphodiesterase activity, phosphoric diester hydrolase activity, glycerophosphocholine cholinephosphodiesterase activity	GO:0016042, GO:0019695, GO:0006629	lipid catabolic process, choline metabolic process, lipid metabolic process	2.04561	3.95455
8030442B05Rik	-5.58254	-1.89888	0.00493358	0.258509	chr2	11343177	11403311	-	ncRNA	8030442B05Rik	77543	ENSMUSG00000102674			RIKEN cDNA 8030442B05 gene	GO:0005575	cellular_component	GO:0003674	molecular_function	GO:0035195, GO:0008150	miRNA-mediated post-transcriptional gene silencing, biological_process	0.314709	0
Adra2b	-5.58254	-1.89888	0.00493358	0.258509	chr2	127205099	127209141	+	PROTEIN_CODING	Adra2b	11552	ENSMUSG00000058620			adrenergic receptor, alpha 2b	GO:0005829, GO:0009986, GO:0005886, GO:0016020	cytosol, cell surface, plasma membrane, membrane	GO:0051379, GO:0004930, GO:0004935, GO:0005515, GO:0004938	epinephrine binding, G protein-coupled receptor activity, adrenergic receptor activity, protein binding, alpha2-adrenergic receptor activity	GO:0070474, GO:0007186, GO:0003056, GO:0030168, GO:0043410, GO:0007165, GO:0000165, GO:0019229, GO:0001525, GO:0045666, GO:0071875, GO:0045777, GO:0007173, GO:0007565, GO:0006940, GO:0051897	positive regulation of uterine smooth muscle contraction, G protein-coupled receptor signaling pathway, regulation of vascular associated smooth muscle contraction, platelet activation, positive regulation of MAPK cascade, signal transduction, MAPK cascade, regulation of vasoconstriction, angiogenesis, positive regulation of neuron differentiation, adrenergic receptor signaling pathway, positive …	0.314709	0
Csmd2	-5.58254	-1.89888	0.00493358	0.258509	chr4	127880310	128461459	+	PROTEIN_CODING	Csmd2	329942	ENSMUSG00000028804			CUB and Sushi multiple domains 2	GO:0016020, GO:0098839, GO:0098978, GO:0005575	membrane, postsynaptic density membrane, glutamatergic synapse, cellular_component	GO:0003674	molecular_function	GO:0097107, GO:0099562, GO:0008150	postsynaptic density assembly, maintenance of postsynaptic density structure, biological_process	0.314709	0
Fndc8	-5.58254	-1.89888	0.00493358	0.258509	chr11	82782971	82791563	+	PROTEIN_CODING	Fndc8	78919	ENSMUSG00000018844			fibronectin type III domain containing 8			GO:0003674	molecular_function	GO:0008150	biological_process	0.314709	0
Gm11738	-5.58254	-1.89888	0.00493358	0.258509	chr11	118005684	118009106	+	ncRNA	Gm11738	100503797	ENSMUSG00000085511			predicted gene 11738	GO:0005575	cellular_component	GO:0003674	molecular_function	GO:0008150	biological_process	0.314709	0
Gm19500	-5.58254	-1.89888	0.00493358	0.258509	chr18	57538487	57549222	+	ncRNA	Gm19500	100503007	ENSMUSG00000117864			predicted gene, 19500							0.314709	0
Gm23969	-5.58254	-1.89888	0.00493358	0.258509	chr2	26801273	26801346	+	snoRNA	Gm23969	115489598	ENSMUSG00000065258			predicted gene, 23969	GO:0005730	nucleolus			GO:0006396	RNA processing	0.314709	0
Gm2427	-5.58254	-1.89888	0.00493358	0.258509	chr1	85425706	85441068	+	PROTEIN_CODING	Gm2427	100039794				predicted gene 2427							0.314709	0
Gm24958	-5.58254	-1.89888	0.00493358	0.258509	chr11	4988211	4988307	+	snoRNA	Gm24958	115487911	ENSMUSG00000088634			predicted gene, 24958	GO:0005730	nucleolus			GO:0006396	RNA processing	0.314709	0
Gm32815	-5.58254	-1.89888	0.00493358	0.258509	chr14	86501582	86537358	-	ncRNA	Gm32815	102635491	ENSMUSG00000115777			predicted gene, 32815							0.314709	0
Gm34574	-5.58254	-1.89888	0.00493358	0.258509	chr10	99052265	99067939	-	ncRNA	Gm34574	102637874	ENSMUSG00000112805			predicted gene, 34574							0.314709	0
Gm38931	-5.58254	-1.89888	0.00493358	0.258509	chr6	149441351	149458028	-	ncRNA	Gm38931	105242829				predicted gene, 38931							0.314709	0
Gm39035	-5.58254	-1.89888	0.00493358	0.258509	chr7	71956610	71973088	+	ncRNA	Gm39035	105242973				predicted gene, 39035							0.314709	0
Gm40520	-5.58254	-1.89888	0.00493358	0.258509	chr9	51663924	51676605	-	ncRNA	Gm40520	105245005				predicted gene, 40520							0.314709	0
Gm41372	-5.58254	-1.89888	0.00493358	0.258509	chr15	83743381	83751801	+	ncRNA	Gm41372	105246005				predicted gene, 41372							0.314709	0
Gm41609	-5.58254	-1.89888	0.00493358	0.258509	chr17	71072690	71112995	-	ncRNA	Gm41609	105246306	ENSMUSG00000117231			predicted gene, 41609							0.314709	0
Gm52548	-5.58254	-1.89888	0.00493358	0.258509	chr2	28507135	28512215	+	ncRNA	Gm52548	115489509				predicted gene, 52548							0.314709	0
Gm52554	-5.58254	-1.89888	0.00493358	0.258509	chr2	59713023	59720764	+	ncRNA	Gm52554	115489518				predicted gene, 52554							0.314709	0
Gm53406	-5.58254	-1.89888	0.00493358	0.258509	chr8	22898275	22901324	-	ncRNA	Gm53406	118567552	ENSMUSG00000120300			predicted gene, 53406							0.314709	0
H3f4	-5.58254	-1.89888	0.00493358	0.258509	chr11	58852537	58853099	+	PROTEIN_CODING	H3f4	382523	ENSMUSG00000080152			H3.4 histone, cluster member	GO:0005694, GO:0000794, GO:0000792, GO:0005654, GO:0000786, GO:0005634	chromosome, condensed nuclear chromosome, heterochromatin, nucleoplasm, nucleosome, nucleus	GO:0030527, GO:0046982, GO:0003677	structural constituent of chromatin, protein heterodimerization activity, DNA binding	GO:0006334, GO:0070828, GO:0007284, GO:0006335, GO:0045595	nucleosome assembly, heterochromatin organization, spermatogonial cell division, DNA replication-dependent chromatin assembly, regulation of cell differentiation	0.314709	0
Lncbate3	-5.58254	-1.89888	0.00493358	0.258509	chr9	45229564	45233377	-	ncRNA	Lncbate3	72229	ENSMUSG00000085831			brown adipose tissue enriched long noncoding RNA 3							0.314709	0
Mir7085	-5.58254	-1.89888	0.00493358	0.258509	chr9	44311720	44311785	+	ncRNA	Mir7085	102465658	ENSMUSG00000099309			microRNA 7085							0.314709	0
Nphs2	-5.58254	-1.89888	0.00493358	0.258509	chr1	156138105	156155605	+	PROTEIN_CODING	Nphs2	170484	ENSMUSG00000026602			nephrosis 2, podocin	GO:0071944, GO:0005886, GO:0032991, GO:0016020, GO:0005911, GO:0036057, GO:0045121, GO:0009898	cell periphery, plasma membrane, protein-containing complex, membrane, cell-cell junction, slit diaphragm, membrane raft, cytoplasmic side of plasma membrane	GO:0005515	protein binding	GO:0072249, GO:0010467, GO:0072001, GO:0030036	metanephric podocyte development, gene expression, renal system development, actin cytoskeleton organization	0.314709	0
Prol1	-5.58254	-1.89888	0.00493358	0.258509	chr5	88465171	88476676	+	PROTEIN_CODING	Prol1	17830	ENSMUSG00000064156			proline rich, lacrimal 1	GO:0005886, GO:0016020	plasma membrane, membrane	GO:0005515	protein binding			0.314709	0
Psg16	-5.58254	-1.89888	0.00493358	0.258509	chr7	16807938	16867375	+	PROTEIN_CODING	Psg16	26436	ENSMUSG00000066760			pregnancy specific beta-1-glycoprotein 16	GO:0009986, GO:0009897	cell surface, external side of plasma membrane	GO:0003674	molecular_function	GO:0006955, GO:0042110	immune response, T cell activation	0.314709	0
Rhag	-5.58254	-1.89888	0.00493358	0.258509	chr17	41121990	41154985	+	PROTEIN_CODING	Rhag	19743	ENSMUSG00000023926			Rhesus blood group-associated A glycoprotein	GO:0005886, GO:0170014, GO:0016020	plasma membrane, ankyrin-1 complex, membrane	GO:0035379, GO:0008519, GO:0022840, GO:0015200, GO:0030506	carbon dioxide transmembrane transporter activity, ammonium channel activity, leak channel activity, methylammonium transmembrane transporter activity, ankyrin binding	GO:0097272, GO:0098662, GO:0072489, GO:0015670, GO:0006873, GO:0060586, GO:0048821, GO:0072488, GO:0035378	ammonium homeostasis, inorganic cation transmembrane transport, methylammonium transmembrane transport, carbon dioxide transport, intracellular monoatomic ion homeostasis, multicellular organismal-level iron ion homeostasis, erythrocyte development, ammonium transmembrane transport, carbon dioxide transmembrane transport	0.314709	0
Snord50a	-5.58254	-1.89888	0.00493358	0.258509	chr9	88403582	88403653	-	snoRNA	Snord50a	115487269	ENSMUSG00000119666			small nucleolar RNA, C/D box 50A							0.314709	0
Tcp10a	-5.58254	-1.89888	0.00493358	0.258509	chr17	7592055	7613259	+	PROTEIN_CODING	Tcp10a	21461	ENSMUSG00000071322			t-complex protein 10a	GO:0005634	nucleus	GO:0140297, GO:0003714, GO:0042802	DNA-binding transcription factor binding, transcription corepressor activity, identical protein binding	GO:0000122	negative regulation of transcription by RNA polymerase II	0.314709	0
Tmem130	-5.58254	-1.89888	0.00493358	0.258509	chr5	144672725	144698388	-	PROTEIN_CODING	Tmem130	243339	ENSMUSG00000043388			transmembrane protein 130	GO:0000139, GO:0005886, GO:0016020, GO:0005794	Golgi membrane, plasma membrane, membrane, Golgi apparatus	GO:0003674	molecular_function	GO:0008150	biological_process	0.314709	0
Trav14n-3	-5.58254	-1.89888	0.00493358	0.258509	chr14	53607534	53608032	+	OTHER	Trav14n-3	100043308	ENSMUSG00000076824			T cell receptor alpha variable 14N-3	GO:0005575, GO:0042101	cellular_component, T cell receptor complex	GO:0042605, GO:0003674	peptide antigen binding, molecular_function	GO:0002376, GO:0002250, GO:0008150	immune system process, adaptive immune response, biological_process	0.314709	0
Ucn2	-5.58254	-1.89888	0.00493358	0.258509	chr9	108815231	108816232	+	PROTEIN_CODING	Ucn2	171530	ENSMUSG00000049699			urocortin 2	GO:0005615, GO:0005576	extracellular space, extracellular region	GO:0042562, GO:0005179, GO:0051429, GO:0051431, GO:0001664, GO:0005102, GO:0005515	hormone binding, hormone activity, corticotropin-releasing hormone receptor binding, corticotropin-releasing hormone receptor 2 binding, G protein-coupled receptor binding, signaling receptor binding, protein binding	GO:0009755, GO:0033685, GO:0046882, GO:0031669, GO:0007586, GO:0007189, GO:0010629	hormone-mediated signaling pathway, negative regulation of luteinizing hormone secretion, negative regulation of follicle-stimulating hormone secretion, cellular response to nutrient levels, digestion, adenylate cyclase-activating G protein-coupled receptor signaling pathway, negative regulation of gene expression	0.314709	0
Usp26	-5.58254	-1.89888	0.00493358	0.258509	chrX	50841544	50890110	-	PROTEIN_CODING	Usp26	83563	ENSMUSG00000055780			ubiquitin specific peptidase 26	GO:0005829, GO:0031514, GO:0005856, GO:0005929, GO:0005737, GO:0042995, GO:0005654, GO:0036126, GO:0005634	cytosol, motile cilium, cytoskeleton, cilium, cytoplasm, cell projection, nucleoplasm, sperm flagellum, nucleus	GO:0101005, GO:0016787, GO:0008233, GO:0008234, GO:1990380, GO:0004843	deubiquitinase activity, hydrolase activity, peptidase activity, cysteine-type peptidase activity, K48-linked deubiquitinase activity, cysteine-type deubiquitinase activity	GO:0016579, GO:0031647, GO:0006508, GO:0000082, GO:0007283, GO:0032435, GO:0060765	protein deubiquitination, regulation of protein stability, proteolysis, G1/S transition of mitotic cell cycle, spermatogenesis, negative regulation of proteasomal ubiquitin-dependent protein catabolic process, regulation of androgen receptor signaling pathway	0.314709	0
Steap4	0.62353	4.04244	0.00493991	0.258509	chr5	8010472	8032213	+	PROTEIN_CODING	Steap4	117167	ENSMUSG00000012428			STEAP family member 4	GO:0031901, GO:0000139, GO:0005794, GO:0005886, GO:0016020, GO:0005768, GO:0005654	early endosome membrane, Golgi membrane, Golgi apparatus, plasma membrane, membrane, endosome, nucleoplasm	GO:0071949, GO:0016491, GO:0008823, GO:0046872, GO:0020037, GO:0052851, GO:0009055	FAD binding, oxidoreductase activity, cupric reductase (NADH) activity, metal ion binding, heme binding, ferric-chelate reductase (NADPH) activity, electron transfer activity	GO:0006811, GO:0045444, GO:0015677, GO:0033212, GO:0006826, GO:0098706, GO:0070207	monoatomic ion transport, fat cell differentiation, copper ion import, iron import into cell, iron ion transport, iron ion import across cell outer membrane, protein homotrimerization	12.903	19.8826
Ahnak2	0.573907	5.132	0.00496789	0.259453	chr12	112738631	112766278	-	PROTEIN_CODING	Ahnak2	100041194	ENSMUSG00000118667			AHNAK nucleoprotein 2	GO:0005829, GO:0005737, GO:0005886, GO:0030018, GO:0043034, GO:0030659, GO:0005634	cytosol, cytoplasm, plasma membrane, Z disc, costamere, cytoplasmic vesicle membrane, nucleus	GO:0003674	molecular_function	GO:0043484	regulation of RNA splicing	28.114	41.8523
Mmp9	0.61875	4.09113	0.00506456	0.261426	chr2	164782246	164797770	+	PROTEIN_CODING	Mmp9	17395	ENSMUSG00000017737			matrix metallopeptidase 9	GO:0098965, GO:0032991, GO:0098978, GO:0031012, GO:0098685, GO:0005576, GO:0005615, GO:0099092	extracellular matrix of synaptic cleft, protein-containing complex, glutamatergic synapse, extracellular matrix, Schaffer collateral - CA1 synapse, extracellular region, extracellular space, postsynaptic density, intracellular component	GO:0042802, GO:0004175, GO:0004252, GO:0016787, GO:0008233, GO:0008237, GO:0004222, GO:0008270, GO:0046872, GO:0001968, GO:0044877	identical protein binding, endopeptidase activity, serine-type endopeptidase activity, hydrolase activity, peptidase activity, metallopeptidase activity, metalloendopeptidase activity, zinc ion binding, metal ion binding, fibronectin binding, protein-containing complex binding	GO:0045766, GO:1904707, GO:1904645, GO:0045742, GO:0090200, GO:0048771, GO:0007507, GO:0051239, GO:0001501, GO:0043066, GO:2001243, GO:0031915, GO:0030198, GO:0016477, GO:0043065, GO:0051549, GO:0006979, GO:0150054, GO:0099564, GO:0006508, GO:0009410, GO:0071460, GO:1904063, GO:0030163, GO:0007566, GO:2000697, GO:0035987, GO:0030574, GO:0071492, GO:0048246, GO:0002687, GO:0048147	positive regulation of angiogenesis, positive regulation of vascular associated smooth muscle cell proliferation, response to amyloid-beta, positive regulation of epidermal growth factor receptor signaling pathway, positive regulation of release of cytochrome c from mitochondria, tissue remodeling, heart development, regulation of multicellular organismal process, skeletal system development, neg…	13.3751	20.5417
AU040972	0.580581	4.89392	0.00507147	0.261426	chr11	79372549	79374857	-	ncRNA	AU040972	104522	ENSMUSG00000091523			expressed sequence AU040972	GO:0005575	cellular_component	GO:0003674	molecular_function	GO:0008150	biological_process	23.7605	35.536
Gm39830	-1.38394	0.392372	0.00511922	0.261426	chr11	60804567	60808523	+	ncRNA	Gm39830	105244177				predicted gene, 39830							1.7309	0.659091
Gm17102	-3.10757	-1.31428	0.00513582	0.261426	chr7	41043122	41046877	+	ncRNA	Gm17102	102638296	ENSMUSG00000091864			predicted gene 17102							0.524514	0.0549243
Gm35602	-3.10757	-1.31428	0.00513582	0.261426	chr5	28502368	28522085	-	ncRNA	Gm35602	102639248				predicted gene, 35602							0.524514	0.0549243
Gm40617	-3.10757	-1.31428	0.00513582	0.261426	chr10	25174507	25182334	+	ncRNA	Gm40617	105245123	ENSMUSG00000112352			predicted gene, 40617							0.524514	0.0549243
Gm42294	-3.10757	-1.31428	0.00513582	0.261426	chr4	63614621	63691414	+	ncRNA	Gm42294	105247141				predicted gene, 42294							0.524514	0.0549243
Gm52540	-3.10757	-1.31428	0.00513582	0.261426	chr2	174317839	174319925	-	ncRNA	Gm52540	115489498				predicted gene, 52540							0.524514	0.0549243
Igkv9-124	-3.10757	-1.31428	0.00513582	0.261426	chr6	67919060	67919524	-	OTHER	Igkv9-124	243431	ENSMUSG00000096632			immunoglobulin kappa chain variable 9-124	GO:0005886, GO:0005576, GO:0019814	plasma membrane, extracellular region, immunoglobulin complex			GO:0002376, GO:0006955, GO:0002250	immune system process, immune response, adaptive immune response	0.524514	0.0549243
Kcnj6	-3.10757	-1.31428	0.00513582	0.261426	chr16	94545839	94798719	-	PROTEIN_CODING	Kcnj6	16522	ENSMUSG00000043301			potassium inwardly-rectifying channel, subfamily J, member 6	GO:0009986, GO:0098793, GO:0030425, GO:0098688, GO:0034702, GO:0005886, GO:0016020, GO:0030424, GO:1902937, GO:0032809, GO:0098794, GO:0042734	cell surface, presynapse, dendrite, parallel fiber to Purkinje cell synapse, monoatomic ion channel complex, plasma membrane, membrane, axon, inward rectifier potassium channel complex, neuronal cell body membrane, postsynapse, presynaptic membrane	GO:0005242, GO:0015467, GO:0001965, GO:0005267, GO:0099508	inward rectifier potassium channel activity, G-protein activated inward rectifier potassium channel activity, G-protein alpha-subunit binding, potassium channel activity, voltage-gated monoatomic ion channel activity involved in regulation of presynaptic membrane potential	GO:0006811, GO:0046676, GO:0099505, GO:0006813, GO:0034765, GO:0034220, GO:1990573, GO:0098655, GO:0071805	monoatomic ion transport, negative regulation of insulin secretion, regulation of presynaptic membrane potential, potassium ion transport, regulation of monoatomic ion transmembrane transport, monoatomic ion transmembrane transport, potassium ion import across plasma membrane, monoatomic cation transmembrane transport, potassium ion transmembrane transport	0.524514	0.0549243
Snora68	-3.10757	-1.31428	0.00513582	0.261426	chr8	71348403	71348500	-	snoRNA	Snora68	104370				small nucleolar RNA, H/ACA box 68	GO:0005732, GO:0005730	sno(s)RNA-containing ribonucleoprotein complex, nucleolus	GO:0003674	molecular_function	GO:0006396, GO:0008150	RNA processing, biological_process	0.524514	0.0549243
Trbv19	-3.10757	-1.31428	0.00513582	0.261426	chr6	41155523	41155982	+	OTHER	Trbv19	100124684	ENSMUSG00000076475			T cell receptor beta, variable 19	GO:0042105, GO:0005886	alpha-beta T cell receptor complex, plasma membrane			GO:0007166, GO:0002376, GO:0002250	cell surface receptor signaling pathway, immune system process, adaptive immune response	0.524514	0.0549243
Ttc39d	-3.10757	-1.31428	0.00513582	0.261426	chr17	80523343	80525365	+	PROTEIN_CODING	Ttc39d	67737	ENSMUSG00000046196			tetratricopeptide repeat domain 39D	GO:0005575	cellular_component	GO:0003674	molecular_function	GO:0010874, GO:0010887, GO:0090181, GO:0042632	regulation of cholesterol efflux, negative regulation of cholesterol storage, regulation of cholesterol metabolic process, cholesterol homeostasis	0.524514	0.0549243
Mfap1b	-0.583837	4.79282	0.00515406	0.261553	chr2	121292147	121304504	-	PROTEIN_CODING	Mfap1b	100034361	ENSMUSG00000048222			microfibrillar-associated protein 1B	GO:0001527, GO:0071005, GO:0005684, GO:0005681, GO:0005813, GO:0005654, GO:0031012, GO:0005634	microfibril, U2-type precatalytic spliceosome, U2-type spliceosomal complex, spliceosomal complex, centrosome, nucleoplasm, extracellular matrix, nucleus	GO:0005201	extracellular matrix structural constituent	GO:0006397, GO:0008380, GO:0000398	mRNA processing, RNA splicing, mRNA splicing, via spliceosome	33.0968	22.0795
Sec14l5	-0.839042	2.14256	0.005163	0.261553	chr16	4964758	5005135	+	PROTEIN_CODING	Sec14l5	665119	ENSMUSG00000091712			SEC14-like lipid binding 5	GO:0005737	cytoplasm	GO:0003674	molecular_function	GO:0008150	biological_process	5.5074	3.07576
Disp1	0.721561	2.89806	0.00516836	0.261553	chr1	182867828	183010257	-	PROTEIN_CODING	Disp1	68897	ENSMUSG00000030768			dispatched RND transporter family member 1	GO:0016020	membrane	GO:0140104	molecular carrier activity	GO:0060539, GO:0007368, GO:0009880, GO:0007224, GO:0009953, GO:0015833, GO:0007225	diaphragm development, determination of left/right symmetry, embryonic pattern specification, smoothened signaling pathway, dorsal/ventral pattern formation, peptide transport, patched ligand maturation	5.55985	9.17235
Klk1	1.78178	-0.311324	0.00521396	0.26335	chr7	43874784	43879046	+	PROTEIN_CODING	Klk1	16612	ENSMUSG00000063903			kallikrein 1	GO:0001669, GO:0032991, GO:0045177, GO:0005615, GO:0030141, GO:0005634	acrosomal vesicle, protein-containing complex, apical part of cell, extracellular space, secretory granule, nucleus	GO:0008236, GO:0016787, GO:0008233, GO:0016811, GO:0004175, GO:0004252	serine-type peptidase activity, hydrolase activity, peptidase activity, hydrolase activity, acting on carbon-nitrogen (but not peptide) bonds, in linear amides, endopeptidase activity, serine-type endopeptidase activity	GO:0003073, GO:0031638, GO:0006508	regulation of systemic arterial blood pressure, zymogen activation, proteolysis	0.314709	1.09849
Gm33370	1.35739	0.397005	0.00534675	0.269069	chr5	97058129	97070008	-	ncRNA	Gm33370	102636251	ENSMUSG00000105283			predicted gene, 33370							0.681868	1.75758
Atp8b5	1.4876	0.139654	0.0053581	0.269069	chr4	43266716	43373831	+	PROTEIN_CODING	Atp8b5	320571	ENSMUSG00000028457			ATPase, class I, type 8B, member 5	GO:0001669, GO:0005737, GO:0005886, GO:0016020, GO:0012505, GO:0005802, GO:0002080, GO:0031410	acrosomal vesicle, cytoplasm, plasma membrane, membrane, endomembrane system, trans-Golgi network, acrosomal membrane, cytoplasmic vesicle	GO:0140326, GO:0090555, GO:0000287, GO:0005524, GO:0000166, GO:0046872, GO:0016887, GO:0140345	ATPase-coupled intramembrane lipid transporter activity, phosphatidylethanolamine flippase activity, magnesium ion binding, ATP binding, nucleotide binding, metal ion binding, ATP hydrolysis activity, phosphatidylcholine flippase activity	GO:0045332, GO:0015914, GO:0007030, GO:0006869	phospholipid translocation, phospholipid transport, Golgi organization, lipid transport	0.524514	1.48295
Gm38636	1.4876	0.139654	0.0053581	0.269069	chr13	36897486	36908142	+	ncRNA	Gm38636	102642800				predicted gene, 38636							0.524514	1.48295
Sema6b	0.610853	4.147	0.00539837	0.26972	chr17	56430085	56447343	-	PROTEIN_CODING	Sema6b	20359	ENSMUSG00000001227			sema domain, transmembrane domain (TM), and cytoplasmic domain, (semaphorin) 6B	GO:0005886, GO:0016020	plasma membrane, membrane	GO:0030215, GO:0045499	semaphorin receptor binding, chemorepellent activity	GO:0007411, GO:0007399, GO:0030335, GO:0021766, GO:0030154, GO:0001755, GO:0050919, GO:0071526, GO:0007417	axon guidance, nervous system development, positive regulation of cell migration, hippocampus development, cell differentiation, neural crest cell migration, negative chemotaxis, semaphorin-plexin signaling pathway, central nervous system development	13.9521	21.3106
Ltb	-0.607975	4.20952	0.00541112	0.26972	chr17	35413483	35415281	+	PROTEIN_CODING	Ltb	16994	ENSMUSG00000024399			lymphotoxin B	GO:0005886, GO:0016020, GO:0005615	plasma membrane, membrane, extracellular space	GO:0005164, GO:0005125	tumor necrosis factor receptor binding, cytokine activity	GO:0043123, GO:0043588, GO:0010467, GO:0007166, GO:0048535, GO:0006955, GO:0032735, GO:2001238	positive regulation of canonical NF-kappaB signal transduction, skin development, gene expression, cell surface receptor signaling pathway, lymph node development, immune response, positive regulation of interleukin-12 production, positive regulation of extrinsic apoptotic signaling pathway	22.1869	14.5549
Gm14377	2.24116	-0.826246	0.00543266	0.26972	chr7	46745368	46762816	+	ncRNA	Gm14377	102634561				predicted gene 14377	GO:0005575	cellular_component	GO:0003674	molecular_function	GO:0008150	biological_process	0.157354	0.76894
Gm23966	2.24116	-0.826246	0.00543266	0.26972	chr1	58505674	58505780	-	snRNA	Gm23966	115487580	ENSMUSG00000119442			predicted gene, 23966	GO:0005688, GO:0046540	U6 snRNP, U4/U6 x U5 tri-snRNP complex	GO:0030621	U4 snRNA binding	GO:0000244, GO:0000353	spliceosomal tri-snRNP complex assembly, formation of quadruple SL/U4/U5/U6 snRNP	0.157354	0.76894
Gm32790	2.24116	-0.826246	0.00543266	0.26972	chr1	34787353	34832308	-	ncRNA	Gm32790	102635458				predicted gene, 32790							0.157354	0.76894
Izumo1	-1.41831	0.301309	0.00544226	0.26972	chr7	45270251	45276653	+	PROTEIN_CODING	Izumo1	73456	ENSMUSG00000064158			izumo sperm-egg fusion 1	GO:0001669, GO:0005886, GO:0016020, GO:0031410, GO:0005789, GO:0098635, GO:0002080	acrosomal vesicle, plasma membrane, membrane, cytoplasmic vesicle, endoplasmic reticulum membrane, protein complex involved in cell-cell adhesion, acrosomal membrane	GO:0042802, GO:0086080, GO:0048018, GO:0042803, GO:0005515, GO:0005102	identical protein binding, protein binding involved in heterotypic cell-cell adhesion, receptor ligand activity, protein homodimerization activity, protein binding, signaling receptor binding	GO:0007339, GO:0000768, GO:0034113, GO:0035036, GO:0007155, GO:0007342, GO:0007338, GO:0007165	binding of sperm to zona pellucida, syncytium formation by plasma membrane fusion, heterotypic cell-cell adhesion, sperm-egg recognition, cell adhesion, fusion of sperm to egg plasma membrane involved in single fertilization, single fertilization, signal transduction	1.62599	0.604167
Snhg8	-0.585815	4.64353	0.00547373	0.26972	chr3	123301201	123301985	-	ncRNA	Snhg8	69895				small nucleolar RNA host gene 8							29.8449	19.8826
A930001A20Rik	-1.17231	0.864773	0.00547745	0.26972	chr3	15036261	15067787	+	ncRNA	A930001A20Rik	77127	ENSMUSG00000098008			RIKEN cDNA A930001A20 gene	GO:0005575	cellular_component	GO:0003674	molecular_function	GO:0008150	biological_process	2.36031	1.04356
Gm4876	-1.17231	0.864773	0.00547745	0.26972	chr6	17076260	17171832	-	ncRNA	Gm4876	232599	ENSMUSG00000054556			predicted gene 4876							2.36031	1.04356
Gm14439	1.88778	-0.463441	0.00549501	0.26972	chr2	174903752	174904719	+	PROTEIN_CODING	Gm14439	108168824				predicted gene 14439							0.262257	0.988637
Gm16263	1.88778	-0.463441	0.00549501	0.26972	chr13	118822656	118842853	-	ncRNA	Gm16263	102638835				predicted gene 16263	GO:0005575	cellular_component	GO:0003674	molecular_function	GO:0008150	biological_process	0.262257	0.988637
Gm46741	1.88778	-0.463441	0.00549501	0.26972	chr2	52584588	52589153	-	ncRNA	Gm46741	108168756				predicted gene, 46741							0.262257	0.988637
Treml2	-0.67004	3.34524	0.00552858	0.270859	chr17	48606419	48619562	+	PROTEIN_CODING	Treml2	328833	ENSMUSG00000071068			triggering receptor expressed on myeloid cells-like 2	GO:0009986, GO:0016020, GO:0005886	cell surface, membrane, plasma membrane	GO:0038023	signaling receptor activity	GO:0042110	T cell activation	12.3261	7.74432
Nr5a2	0.849214	2.022	0.00561094	0.273404	chr1	136770300	136888186	-	PROTEIN_CODING	Nr5a2	26424	ENSMUSG00000026398			nuclear receptor subfamily 5, group A, member 2	GO:0005829, GO:0005694, GO:0005634, GO:0090575, GO:0005737	cytosol, chromosome, nucleus, RNA polymerase II transcription regulator complex, cytoplasm	GO:0005543, GO:0001221, GO:0008289, GO:0003677, GO:0043565, GO:1990837, GO:0000976, GO:0003682, GO:0001228, GO:0000978, GO:0004879, GO:0003690, GO:0008270, GO:0046872, GO:0003700	phospholipid binding, transcription coregulator binding, lipid binding, DNA binding, sequence-specific DNA binding, sequence-specific double-stranded DNA binding, transcription cis-regulatory region binding, chromatin binding, DNA-binding transcription activator activity, RNA polymerase II-specific, RNA polymerase II cis-regulatory region sequence-specific DNA binding, nuclear receptor activity, …	GO:0009755, GO:2001051, GO:1990830, GO:0061113, GO:0008206, GO:0090425, GO:0141064, GO:0032331, GO:0045893, GO:0030522, GO:0001545, GO:0060008, GO:0060009, GO:0042127, GO:0002669, GO:0051216, GO:2000738, GO:0040016, GO:0140001, GO:0050870, GO:0031017, GO:0006357, GO:0001826, GO:0009888, GO:0050728, GO:0006338, GO:0031948, GO:0035019, GO:0006355, GO:0042632, GO:0045070, GO:0007283, GO:0042102, GO:…	hormone-mediated signaling pathway, positive regulation of tendon cell differentiation, cellular response to leukemia inhibitory factor, pancreas morphogenesis, bile acid metabolic process, acinar cell differentiation, zygotic genome activation, negative regulation of chondrocyte differentiation, positive regulation of DNA-templated transcription, intracellular receptor signaling pathway, primary…	2.83238	5.10796
Col6a6	2.03203	-0.633482	0.00561195	0.273404	chr9	105566616	105705413	-	PROTEIN_CODING	Col6a6	245026	ENSMUSG00000043719			collagen, type VI, alpha 6	GO:0005589, GO:0005581, GO:0005576, GO:0031012	collagen type VI trimer, collagen trimer, extracellular region, extracellular matrix	GO:0030020	extracellular matrix structural constituent conferring tensile strength	GO:0030198, GO:0007155	extracellular matrix organization, cell adhesion	0.209806	0.878788
Psma8	2.03203	-0.633482	0.00561195	0.273404	chr18	14839192	14895358	+	PROTEIN_CODING	Psma8	73677	ENSMUSG00000036743			proteasome subunit alpha 8	GO:0005829, GO:0005634, GO:0005839, GO:0000502, GO:0005654, GO:0019773, GO:1990111	cytosol, nucleus, proteasome core complex, proteasome complex, nucleoplasm, proteasome core complex, alpha-subunit complex, spermatoproteasome complex	GO:0005515	protein binding	GO:0006511, GO:0007283, GO:0030154, GO:0010498, GO:0051321, GO:0043161, GO:0051603, GO:0060631	ubiquitin-dependent protein catabolic process, spermatogenesis, cell differentiation, proteasomal protein catabolic process, meiotic cell cycle, proteasome-mediated ubiquitin-dependent protein catabolic process, proteolysis involved in protein catabolic process, regulation of meiosis I	0.209806	0.878788
AA465934	-2.21015	-0.762076	0.00563015	0.273557	chr11	83182525	83185463	+	ncRNA	AA465934	613254	ENSMUSG00000093483			expressed sequence AA465934							0.786771	0.164773
Slc52a3	-0.590685	4.48732	0.00564378	0.273557	chr2	151838431	151851178	+	PROTEIN_CODING	Slc52a3	69698	ENSMUSG00000027463			solute carrier protein family 52, member 3	GO:0005737, GO:0005886, GO:0016020, GO:0005634	cytoplasm, plasma membrane, membrane, nucleus	GO:0032217, GO:0005515	riboflavin transmembrane transporter activity, protein binding	GO:0032218, GO:0007605, GO:0072388, GO:0006771, GO:0034605	riboflavin transport, sensory perception of sound, flavin adenine dinucleotide biosynthetic process, riboflavin metabolic process, cellular response to heat	26.8027	17.7955
A130071D04Rik	-1.26772	0.61041	0.00565697	0.273557	chr1	138092759	138095809	-	ncRNA	A130071D04Rik	320791				RIKEN cDNA A130071D04 gene							1.99315	0.823864
Tnip3	-1.26772	0.61041	0.00565697	0.273557	chr6	65567382	65611024	+	PROTEIN_CODING	Tnip3	414084	ENSMUSG00000044162			TNFAIP3 interacting protein 3	GO:0005737	cytoplasm	GO:0031593	polyubiquitin modification-dependent protein binding	GO:0043124, GO:0043122, GO:0071222, GO:0002756, GO:0006357, GO:0034142	negative regulation of canonical NF-kappaB signal transduction, regulation of canonical NF-kappaB signal transduction, cellular response to lipopolysaccharide, MyD88-independent toll-like receptor signaling pathway, regulation of transcription by RNA polymerase II, toll-like receptor 4 signaling pathway	1.99315	0.823864
Gm53316	-0.787501	2.38342	0.00570503	0.27537	chr6	146409825	146416817	+	ncRNA	Gm53316	118567423				predicted gene, 53316							6.45152	3.73485
Shh	0.587494	4.5148	0.00574549	0.276812	chr5	28661838	28672099	-	PROTEIN_CODING	Shh	20423	ENSMUSG00000002633			sonic hedgehog	GO:0098978, GO:0098686, GO:0016020, GO:0031012, GO:0005783, GO:0098793, GO:0000139, GO:0045121, GO:0043025, GO:0005794, GO:0005886, GO:0008021, GO:0098794, GO:0009986, GO:0030425, GO:0005576, GO:0005789, GO:0005654, GO:0005788, GO:0005615, GO:0030424	glutamatergic synapse, hippocampal mossy fiber to CA3 synapse, membrane, extracellular matrix, endoplasmic reticulum, presynapse, Golgi membrane, membrane raft, neuronal cell body, Golgi apparatus, plasma membrane, synaptic vesicle, postsynapse, cell surface, dendrite, extracellular region, endoplasmic reticulum membrane, nucleoplasm, endoplasmic reticulum lumen, extracellular space, axon	GO:0008233, GO:0140853, GO:0016740, GO:0005509, GO:0005539, GO:0043237, GO:0008270, GO:0046872, GO:0005113, GO:0005515, GO:0016787	peptidase activity, cholesterol-protein transferase activity, transferase activity, calcium ion binding, glycosaminoglycan binding, laminin-1 binding, zinc ion binding, metal ion binding, patched binding, protein binding, hydrolase activity	GO:0061197, GO:0048839, GO:0016539, GO:0001658, GO:0051155, GO:0048663, GO:0021936, GO:0048714, GO:0060447, GO:0072089, GO:0031069, GO:0001525, GO:0060782, GO:0060173, GO:0060916, GO:0033084, GO:0060523, GO:0000122, GO:0045060, GO:0090370, GO:0030323, GO:0009952, GO:0060021, GO:0034504, GO:0010629, GO:0048557, GO:0001841, GO:0072205, GO:0001656, GO:0048645, GO:0007442, GO:0060445, GO:0022006, GO:…	fungiform papilla morphogenesis, inner ear development, intein-mediated protein splicing, branching involved in ureteric bud morphogenesis, positive regulation of striated muscle cell differentiation, neuron fate commitment, regulation of cerebellar granule cell precursor proliferation, positive regulation of oligodendrocyte differentiation, bud outgrowth involved in lung branching, stem cell pro…	18.2006	27.3523
Gm36165	-1.45843	0.204098	0.00576185	0.277089	chr14	63596121	63610645	+	ncRNA	Gm36165	102639980				predicted gene, 36165							1.52109	0.549243
Cbr1	0.547755	5.71627	0.00587551	0.282035	chr16	93404752	93407226	+	PROTEIN_CODING	Cbr1	12408	ENSMUSG00000051483			carbonyl reductase 1	GO:0005737, GO:0005902	cytoplasm, microvillus	GO:0160163, GO:0016655, GO:0004090, GO:0008106, GO:0047021, GO:0016491, GO:0050221, GO:0047020, GO:0016616	S-nitrosoglutathione reductase (NADPH) activity, oxidoreductase activity, acting on NAD(P)H, quinone or similar compound as acceptor, carbonyl reductase (NADPH) activity, alcohol dehydrogenase (NADP+) activity, 15-hydroxyprostaglandin dehydrogenase (NADP+) activity, oxidoreductase activity, prostaglandin E2 9-reductase activity, 15-hydroxyprostaglandin-D dehydrogenase (NADP+) activity, oxidoreduc…	GO:0042376, GO:0042373, GO:2000379, GO:0032570, GO:0006805, GO:1905344, GO:0008211, GO:0006706, GO:0032355, GO:0006629	phylloquinone catabolic process, vitamin K metabolic process, positive regulation of reactive oxygen species metabolic process, response to progesterone, xenobiotic metabolic process, prostaglandin catabolic process, glucocorticoid metabolic process, steroid catabolic process, response to estradiol, lipid metabolic process	42.643	62.339
Abcc10	0.645435	3.54289	0.0059473	0.284958	chr17	46614146	46638954	-	PROTEIN_CODING	Abcc10	224814	ENSMUSG00000032842			ATP-binding cassette, sub-family C member 10	GO:0016323, GO:0005886, GO:0009925, GO:0016020	basolateral plasma membrane, plasma membrane, basal plasma membrane, membrane	GO:0016887, GO:0140359, GO:0015431, GO:0005524, GO:0000166, GO:0008559	ATP hydrolysis activity, ABC-type transporter activity, ABC-type glutathione S-conjugate transporter activity, ATP binding, nucleotide binding, ABC-type xenobiotic transporter activity	GO:0015711, GO:0006691, GO:0006869, GO:0055085, GO:0071716, GO:0042908	organic anion transport, leukotriene metabolic process, lipid transport, transmembrane transport, leukotriene transport, xenobiotic transport	9.02164	14.1155
Shisal2a	1.52707	0.0299234	0.00598843	0.286187	chr4	108224963	108243980	-	PROTEIN_CODING	Shisal2a	545667	ENSMUSG00000059816			shisa like 2A	GO:0005575, GO:0016020	cellular_component, membrane	GO:0003674	molecular_function	GO:0008150	biological_process	0.472063	1.37311
Itih4	0.543383	5.8697	0.00599488	0.286187	chr14	30608433	30623943	+	PROTEIN_CODING	Itih4	16427	ENSMUSG00000021922			inter alpha-trypsin inhibitor, heavy chain 4	GO:0005737, GO:0005886, GO:0005576, GO:0031012, GO:0005615	cytoplasm, plasma membrane, extracellular region, extracellular matrix, extracellular space	GO:0030414, GO:0004867, GO:0005515	peptidase inhibitor activity, serine-type endopeptidase inhibitor activity, protein binding	GO:0006953, GO:0034097, GO:0030212	acute-phase response, response to cytokine, hyaluronan metabolic process	47.521	69.2595
Gm26797	0.872074	1.87091	0.00601656	0.286698	chr9	122124976	122139994	-	ncRNA	Gm26797	108167690	ENSMUSG00000097572			predicted gene, 26797							2.51767	4.61364
Slfn4	0.793624	2.29158	0.00603874	0.287231	chr11	83066001	83081042	+	PROTEIN_CODING	Slfn4	20558	ENSMUSG00000000204			schlafen 4	GO:0005829, GO:0005575, GO:0005634	cytosol, cellular_component, nucleus	GO:0043022, GO:0004540, GO:0003674	ribosome binding, RNA nuclease activity, molecular_function	GO:0009617	response to bacterium	3.51424	6.09659
Arl9	-1.50587	0.0998492	0.00606516	0.287963	chr5	77146054	77158806	+	PROTEIN_CODING	Arl9	384185				ADP-ribosylation factor-like 9	GO:0005575	cellular_component	GO:0005525, GO:0000166, GO:0003924, GO:0003674	GTP binding, nucleotide binding, GTPase activity, molecular_function	GO:0008150	biological_process	1.41619	0.494318
Eya1	0.880918	1.81681	0.00615704	0.29167	chr1	14239177	14381259	-	PROTEIN_CODING	Eya1	14048	ENSMUSG00000025932			EYA transcriptional coactivator and phosphatase 1	GO:0032991, GO:0005654, GO:0005634, GO:0005737, GO:0016604, GO:0032993	protein-containing complex, nucleoplasm, nucleus, cytoplasm, nuclear body, protein-DNA complex	GO:0003723, GO:0140793, GO:0004722, GO:0004721, GO:0016787, GO:0004725, GO:0046872, GO:0005515	RNA binding, histone H2AXY142 phosphatase activity, protein serine/threonine phosphatase activity, phosphoprotein phosphatase activity, hydrolase activity, protein tyrosine phosphatase activity, metal ion binding, protein binding	GO:0042474, GO:0045739, GO:0014706, GO:0060037, GO:0001658, GO:0045893, GO:0006325, GO:0071600, GO:0035909, GO:0090103, GO:0050679, GO:0042472, GO:0016925, GO:0003151, GO:0072513, GO:0010212, GO:0042473, GO:0006281, GO:0009887, GO:0001657, GO:0048665, GO:0006974, GO:0006338, GO:0001656, GO:0048752, GO:0048704, GO:0045664, GO:2001240, GO:0007389, GO:0006302, GO:0030154, GO:0007501, GO:0071599, GO:…	middle ear morphogenesis, positive regulation of DNA repair, striated muscle tissue development, pharyngeal system development, branching involved in ureteric bud morphogenesis, positive regulation of DNA-templated transcription, chromatin organization, otic vesicle morphogenesis, aorta morphogenesis, cochlea morphogenesis, positive regulation of epithelial cell proliferation, inner ear morphogen…	2.41277	4.44886
Dnmt3b	0.797776	2.25134	0.0061987	0.29167	chr2	153491332	153529650	+	PROTEIN_CODING	Dnmt3b	13436	ENSMUSG00000027478			DNA methyltransferase 3B	GO:1902494, GO:0000792, GO:0005654, GO:0005634, GO:0000775	catalytic complex, heterochromatin, nucleoplasm, nucleus, chromosome, centromeric region	GO:0003677, GO:0003682, GO:0003886, GO:0009008, GO:0051719, GO:0051718, GO:0003714, GO:0042826, GO:0008270, GO:0046872, GO:0016740, GO:0008168, GO:0005515, GO:0106222	DNA binding, chromatin binding, DNA (cytosine-5-)-methyltransferase activity, DNA-methyltransferase activity, DNA (cytosine-5-)-methyltransferase activity, acting on CpN substrates, DNA (cytosine-5-)-methyltransferase activity, acting on CpG substrates, transcription corepressor activity, histone deacetylase binding, zinc ion binding, metal ion binding, transferase activity, methyltransferase act…	GO:0007276, GO:0031507, GO:0141005, GO:0048599, GO:0045666, GO:0141176, GO:0000122, GO:0003006, GO:0032259, GO:0071230, GO:0031503, GO:0043045, GO:0040029, GO:0045814, GO:0006346, GO:0010468, GO:0045892, GO:0141068, GO:0010628	gamete generation, heterochromatin formation, transposable element silencing by heterochromatin formation, oocyte development, positive regulation of neuron differentiation, gene silencing by piRNA-directed DNA methylation, negative regulation of transcription by RNA polymerase II, developmental process involved in reproduction, methylation, cellular response to amino acid stimulus, protein-conta…	3.40934	5.93182
Gm35343	-1.98843	-0.577752	0.00627832	0.29167	chr17	15270815	15276575	-	ncRNA	Gm35343	102638889				predicted gene, 35343							0.891674	0.219697
Gata6os	-1.00325	1.33157	0.00628366	0.29167	chr18	11042037	11052567	-	ncRNA	Gata6os	68434	ENSMUSG00000097222			GATA binding protein 6, opposite strand							3.19954	1.5928
Smim24	-1.00325	1.33157	0.00628366	0.29167	chr10	81228898	81230913	+	PROTEIN_CODING	Smim24	72273	ENSMUSG00000078439			small integral membrane protein 24	GO:0016020	membrane	GO:0003674	molecular_function	GO:0008150	biological_process	3.19954	1.5928
Gm15798	3.08222	-1.41159	0.00630221	0.29167	chr16	18762953	18763465	-	PSEUDO	Gm15798	115488632				60S ribosomal protein L27a-like							0.0524514	0.494318
Gm1965	3.08222	-1.41159	0.00630221	0.29167	chr6	89117976	89124352	+	ncRNA	Gm1965	434065	ENSMUSG00000090254			predicted gene 1965							0.0524514	0.494318
Gm41637	3.08222	-1.41159	0.00630221	0.29167	chr17	84132954	84134056	-	ncRNA	Gm41637	105246336				predicted gene, 41637							0.0524514	0.494318
Gm54125	3.08222	-1.41159	0.00630221	0.29167	chr2	155718647	155728018	+	ncRNA	Gm54125	118568529				predicted gene, 54125							0.0524514	0.494318
Gsta5	3.08222	-1.41159	0.00630221	0.29167	chr9	78197210	78212807	+	PROTEIN_CODING	Gsta5	100042314	ENSMUSG00000074179			glutathione S-transferase alpha 5	GO:0005829, GO:0005739	cytosol, mitochondrion	GO:0004364, GO:0005504, GO:0042803, GO:0004769, GO:0016740, GO:0004602, GO:0043295, GO:0035731	glutathione transferase activity, fatty acid binding, protein homodimerization activity, steroid Delta-isomerase activity, transferase activity, glutathione peroxidase activity, glutathione binding, dinitrosyl-iron complex binding	GO:0006749, GO:0006805	glutathione metabolic process, xenobiotic metabolic process	0.0524514	0.494318
LOC118568057	3.08222	-1.41159	0.00630221	0.29167	chr13	67231733	67245933	+	ncRNA	LOC118568057	118568057				uncharacterized LOC118568057							0.0524514	0.494318
Prg2	3.08222	-1.41159	0.00630221	0.29167	chr2	84810805	84813977	+	PROTEIN_CODING	Prg2	19074	ENSMUSG00000027073			proteoglycan 2, bone marrow	GO:0005576, GO:0031012	extracellular region, extracellular matrix	GO:0030246, GO:0030021	carbohydrate binding, extracellular matrix structural constituent conferring compression resistance	GO:0032693, GO:0002376, GO:0032753, GO:0002215, GO:0042742, GO:0006955, GO:0010936	negative regulation of interleukin-10 production, immune system process, positive regulation of interleukin-4 production, defense response to nematode, defense response to bacterium, immune response, negative regulation of macrophage cytokine production	0.0524514	0.494318
Sntg1	3.08222	-1.41159	0.00630221	0.29167	chr1	8429963	9371882	-	PROTEIN_CODING	Sntg1	71096	ENSMUSG00000025909			syntrophin, gamma 1	GO:0032587, GO:0016013, GO:0016010, GO:0005856, GO:0005634, GO:0005737	ruffle membrane, syntrophin complex, dystrophin-associated glycoprotein complex, cytoskeleton, nucleus, cytoplasm	GO:0005198, GO:0003779	structural molecule activity, actin binding			0.0524514	0.494318
Tcerg1l	3.08222	-1.41159	0.00630221	0.29167	chr7	137810701	137999459	-	PROTEIN_CODING	Tcerg1l	70571	ENSMUSG00000091002			transcription elongation regulator 1-like	GO:0005634	nucleus	GO:0070063, GO:0003712	RNA polymerase binding, transcription coregulator activity			0.0524514	0.494318
Gm35977	-1.5629	-0.0125355	0.00633313	0.29167	chr9	21061346	21068546	+	ncRNA	Gm35977	102639735	ENSMUSG00000137476			predicted gene, 35977							1.31129	0.439394
Gm53067	-1.5629	-0.0125355	0.00633313	0.29167	chr6	39242287	39274739	-	ncRNA	Gm53067	102637404				predicted gene, 53067							1.31129	0.439394
Myo16	-1.5629	-0.0125355	0.00633313	0.29167	chr8	10203911	10684742	+	PROTEIN_CODING	Myo16	244281	ENSMUSG00000039057			myosin XVI	GO:0016459, GO:0005886, GO:0005654, GO:0048471, GO:0005737	myosin complex, plasma membrane, nucleoplasm, perinuclear region of cytoplasm, cytoplasm	GO:0051015, GO:0019903, GO:0044877, GO:0005524, GO:0000166, GO:0003779, GO:0003774, GO:0005515	actin filament binding, protein phosphatase binding, protein-containing complex binding, ATP binding, nucleotide binding, actin binding, cytoskeletal motor activity, protein binding	GO:0008285, GO:0048812, GO:0021549, GO:2000134, GO:0043491	negative regulation of cell population proliferation, neuron projection morphogenesis, cerebellum development, negative regulation of G1/S transition of mitotic cell cycle, phosphatidylinositol 3-kinase/protein kinase B signal transduction	1.31129	0.439394
Tgtp1	0.802179	2.20996	0.00636554	0.292647	chr11	48876156	48883073	-	PROTEIN_CODING	Tgtp1	21822	ENSMUSG00000078922			T cell specific GTPase 1	GO:0005783, GO:0005794, GO:0005737, GO:0020005, GO:0016020, GO:0005789	endoplasmic reticulum, Golgi apparatus, cytoplasm, symbiont-containing vacuole membrane, membrane, endoplasmic reticulum membrane	GO:0005525, GO:0000166, GO:0016787, GO:0003924	GTP binding, nucleotide binding, hydrolase activity, GTPase activity	GO:0045087, GO:0042832, GO:0000045, GO:0009615, GO:0002376, GO:0009617, GO:0034341, GO:0035458, GO:0006955, GO:0035455	innate immune response, defense response to protozoan, autophagosome assembly, response to virus, immune system process, response to bacterium, response to type II interferon, cellular response to interferon-beta, immune response, response to interferon-alpha	3.30444	5.76705
Gm40422	-0.631163	3.67008	0.00638093	0.292839	chr12	51430954	51458009	-	ncRNA	Gm40422	105244894				predicted gene, 40422							15.3158	9.88637
Rhpn1	1.12882	0.891152	0.00642098	0.29416	chr15	75576097	75586268	+	PROTEIN_CODING	Rhpn1	14787	ENSMUSG00000022580			rhophilin, Rho GTPase binding protein 1	GO:0005829, GO:0071944, GO:0005886	cytosol, cell periphery, plasma membrane	GO:0005515	protein binding	GO:0003094, GO:0048041, GO:0120039, GO:0007165, GO:0097018, GO:0051497, GO:0001822	glomerular filtration, focal adhesion assembly, plasma membrane bounded cell projection morphogenesis, signal transduction, renal albumin absorption, negative regulation of stress fiber assembly, kidney development	1.10148	2.41667
Slc35g3	-1.19779	0.731659	0.00644114	0.294566	chr11	69650710	69652670	-	PROTEIN_CODING	Slc35g3	56293	ENSMUSG00000018776			solute carrier family 35, member G3	GO:0016020	membrane	GO:0003674	molecular_function	GO:0008150	biological_process	2.15051	0.933712
Gm29921	1.29571	0.45471	0.00656431	0.299151	chr3	82053705	82144134	-	ncRNA	Gm29921	102631626				predicted gene, 29921							0.73432	1.8125
Has1	1.29571	0.45471	0.00656431	0.299151	chr17	18063588	18075450	-	PROTEIN_CODING	Has1	15116	ENSMUSG00000003665			hyaluronan synthase 1	GO:0005886, GO:0005794, GO:0016020, GO:0005737	plasma membrane, Golgi apparatus, membrane, cytoplasm	GO:0042802, GO:0016740, GO:0050501, GO:0016757	identical protein binding, transferase activity, hyaluronan synthase activity, glycosyltransferase activity	GO:0006024, GO:0085029, GO:0036120, GO:0044849, GO:0030213, GO:0010764, GO:0000271	glycosaminoglycan biosynthetic process, extracellular matrix assembly, cellular response to platelet-derived growth factor stimulus, estrous cycle, hyaluronan biosynthetic process, negative regulation of fibroblast migration, polysaccharide biosynthetic process	0.73432	1.8125
Gm12522	-1.8344	-0.414352	0.00657921	0.299151	chr3	108286593	108291057	-	ncRNA	Gm12522	100038453	ENSMUSG00000074281			predicted gene 12522	GO:0005575	cellular_component	GO:0003674	molecular_function	GO:0008150	biological_process	0.996577	0.274621
Cmah	0.56966	4.7085	0.00658721	0.299151	chr13	24511387	24661272	+	PROTEIN_CODING	Cmah	12763	ENSMUSG00000016756			cytidine monophospho-N-acetylneuraminic acid hydroxylase	GO:0016020, GO:0005856, GO:0005783, GO:0005634, GO:0005737	membrane, cytoskeleton, endoplasmic reticulum, nucleus, cytoplasm	GO:0016491, GO:0030338, GO:0046872, GO:0051537, GO:0051536	oxidoreductase activity, CMP-N-acetylneuraminate monooxygenase activity, metal ion binding, 2 iron, 2 sulfur cluster binding, iron-sulfur cluster binding	GO:0046381, GO:0030111, GO:0006054	CMP-N-acetylneuraminate metabolic process, regulation of Wnt signaling pathway, N-acetylneuraminate metabolic process	20.9806	31.1421
Npy1r	0.616521	3.81819	0.00661655	0.299693	chr8	67149595	67159452	+	PROTEIN_CODING	Npy1r	18166	ENSMUSG00000036437			neuropeptide Y receptor Y1	GO:0098978, GO:0043005, GO:0005886, GO:0008021, GO:0016020, GO:0030424, GO:0098992, GO:0042734	glutamatergic synapse, neuron projection, plasma membrane, synaptic vesicle, membrane, axon, neuronal dense core vesicle, presynaptic membrane	GO:0004983, GO:0004930, GO:0001602, GO:0042923, GO:0008188, GO:0001601	neuropeptide Y receptor activity, G protein-coupled receptor activity, pancreatic polypeptide receptor activity, neuropeptide binding, neuropeptide receptor activity, peptide YY receptor activity	GO:0007626, GO:0007186, GO:0006006, GO:0007631, GO:0099509, GO:0007165, GO:0046888, GO:2000300, GO:0099538, GO:0019233, GO:0045907, GO:0007218, GO:0003151, GO:0045542, GO:0040014, GO:0043278, GO:0030432, GO:0051481, GO:0008217	locomotory behavior, G protein-coupled receptor signaling pathway, glucose metabolic process, feeding behavior, regulation of presynaptic cytosolic calcium ion concentration, signal transduction, negative regulation of hormone secretion, regulation of synaptic vesicle exocytosis, synaptic signaling via neuropeptide, sensory perception of pain, positive regulation of vasoconstriction, neuropeptide…	11.0672	16.9716
Ighv1-12	-1.72058	-0.267606	0.00663906	0.299693	chr12	114579470	114579763	-	OTHER	Ighv1-12	629860	ENSMUSG00000095416			immunoglobulin heavy variable V1-12	GO:0005576, GO:0019814	extracellular region, immunoglobulin complex	GO:0003823	antigen binding	GO:0002376, GO:0016064, GO:0002250	immune system process, immunoglobulin mediated immune response, adaptive immune response	1.10148	0.329546
Gm53365	0.867652	1.83866	0.00666377	0.299693	chr7	113688843	113714330	-	ncRNA	Gm53365	118567497				predicted gene, 53365							2.46522	4.50379
Gm14296	1.57478	-0.0888292	0.006668	0.299693	chr2	176584302	176619606	-	PROTEIN_CODING	Gm14296	102639598	ENSMUSG00000074527			predicted gene 14296							0.419611	1.26326
Gm52529	1.57478	-0.0888292	0.006668	0.299693	chr2	145116742	145173372	-	ncRNA	Gm52529	115489481				predicted gene, 52529							0.419611	1.26326
Gm53248	1.57478	-0.0888292	0.006668	0.299693	chr6	31769762	31776226	+	ncRNA	Gm53248	115490344				predicted gene, 53248							0.419611	1.26326
Mgst1	0.512426	8.31233	0.0068394	0.306461	chr6	138117525	138133753	+	PROTEIN_CODING	Mgst1	56615	ENSMUSG00000008540			microsomal glutathione S-transferase 1	GO:0005743, GO:0016020, GO:0005778, GO:0005739, GO:0045177, GO:0005789, GO:0005783, GO:0005741	mitochondrial inner membrane, membrane, peroxisomal membrane, mitochondrion, apical part of cell, endoplasmic reticulum membrane, endoplasmic reticulum, mitochondrial outer membrane	GO:0004364, GO:0042802, GO:0016740, GO:0004602, GO:0043295	glutathione transferase activity, identical protein binding, transferase activity, glutathione peroxidase activity, glutathione binding	GO:0032496, GO:0006749, GO:0071449, GO:0009410, GO:0034635	response to lipopolysaccharide, glutathione metabolic process, cellular response to lipid hydroperoxide, response to xenobiotic stimulus, glutathione transport	261.942	373.65
Gal3st3	1.40399	0.208357	0.00685379	0.306461	chr19	5348359	5358767	+	PROTEIN_CODING	Gal3st3	545276	ENSMUSG00000047658			galactose-3-O-sulfotransferase 3	GO:0016020, GO:0032580, GO:0005575, GO:0005794	membrane, Golgi cisterna membrane, cellular_component, Golgi apparatus	GO:0008146, GO:0050694, GO:0016740, GO:0001733	sulfotransferase activity, galactose 3-O-sulfotransferase activity, transferase activity, galactosylceramide sulfotransferase activity	GO:0009247	glycolipid biosynthetic process	0.576966	1.53788
Lmtk3	1.40399	0.208357	0.00685379	0.306461	chr7	45432577	45456315	+	PROTEIN_CODING	Lmtk3	381983	ENSMUSG00000062044			lemur tyrosine kinase 3	GO:0005737, GO:0005794, GO:0016020, GO:0042995, GO:0030424, GO:0012505, GO:0030425, GO:0000139	cytoplasm, Golgi apparatus, membrane, cell projection, axon, endomembrane system, dendrite, Golgi membrane	GO:0046872, GO:0004674, GO:0016740, GO:0005524, GO:0106310, GO:0000166, GO:0004672, GO:0016301	metal ion binding, protein serine/threonine kinase activity, transferase activity, ATP binding, protein serine kinase activity, nucleotide binding, protein kinase activity, kinase activity			0.576966	1.53788
Lcn2	0.530596	6.06916	0.00690758	0.308338	chr2	32274649	32277751	-	PROTEIN_CODING	Lcn2	16819	ENSMUSG00000026822			lipocalin 2	GO:0005829, GO:0060205, GO:0005576, GO:0005615, GO:0031410	cytosol, cytoplasmic vesicle lumen, extracellular region, extracellular space, cytoplasmic vesicle	GO:1903981, GO:0042802, GO:0140315, GO:0005506, GO:0036094, GO:0002020, GO:0005515	enterobactin binding, identical protein binding, iron ion sequestering activity, iron ion binding, small molecule binding, protease binding, protein binding	GO:0006811, GO:0070301, GO:0097192, GO:1905956, GO:0045087, GO:0007616, GO:0007614, GO:2000379, GO:0010046, GO:1990090, GO:0031346, GO:0006915, GO:1904440, GO:0009750, GO:0002376, GO:0071354, GO:1903428, GO:0110091, GO:0042742, GO:0015891, GO:0110090, GO:1904646, GO:0043065, GO:0010595, GO:0031667, GO:0009637, GO:0010040, GO:0071481, GO:0006979, GO:0071356, GO:0009636, GO:0009410, GO:0009615, GO:…	monoatomic ion transport, cellular response to hydrogen peroxide, extrinsic apoptotic signaling pathway in absence of ligand, positive regulation of endothelial tube morphogenesis, innate immune response, long-term memory, short-term memory, positive regulation of reactive oxygen species metabolic process, response to mycotoxin, cellular response to nerve growth factor stimulus, positive regulati…	54.8642	79.2557
Itih1	1.22979	0.589726	0.00692726	0.308689	chr14	30651137	30665246	-	PROTEIN_CODING	Itih1	16424	ENSMUSG00000006529			inter-alpha trypsin inhibitor, heavy chain 1	GO:0005576, GO:0031012	extracellular region, extracellular matrix	GO:0030246, GO:0030414, GO:0004867, GO:0005515, GO:0005540	carbohydrate binding, peptidase inhibitor activity, serine-type endopeptidase inhibitor activity, protein binding, hyaluronic acid binding	GO:0030198, GO:0030212	extracellular matrix organization, hyaluronan metabolic process	0.839223	1.97727
Masp1	-0.811331	2.12511	0.00698921	0.31041	chr16	23261778	23340127	-	PROTEIN_CODING	Masp1	17174	ENSMUSG00000022887			MBL associated serine protease 1	GO:0005829, GO:0106139, GO:0005576, GO:0005615, GO:0005654	cytosol, symbiont cell surface, extracellular region, extracellular space, nucleoplasm	GO:0008236, GO:0005509, GO:0042802, GO:0048306, GO:0004252, GO:0016787, GO:0008233, GO:0046872, GO:0042803	serine-type peptidase activity, calcium ion binding, identical protein binding, calcium-dependent protein binding, serine-type endopeptidase activity, hydrolase activity, peptidase activity, metal ion binding, protein homodimerization activity	GO:0045087, GO:0006957, GO:0001867, GO:0031640, GO:0006508, GO:0008228, GO:0051604, GO:0002376, GO:0006956, GO:0001905, GO:0031638, GO:0002233, GO:0045916	innate immune response, complement activation, alternative pathway, complement activation, lectin pathway, killing of cells of another organism, proteolysis, opsonization, protein maturation, immune system process, complement activation, activation of membrane attack complex, zymogen activation, leukocyte chemotaxis involved in immune response, negative regulation of complement activation	5.4025	3.07576
Fcgr4	0.765846	2.37624	0.00698965	0.31041	chr1	170846495	170857330	+	PROTEIN_CODING	Fcgr4	246256	ENSMUSG00000059089			Fc receptor, IgG, low affinity IV	GO:0009986, GO:0033001, GO:0009897, GO:0005615, GO:0005886, GO:0016020	cell surface, Fc-gamma receptor III complex, external side of plasma membrane, extracellular space, plasma membrane, membrane	GO:0019863, GO:0019864, GO:0140375, GO:0019770, GO:0034235, GO:0019772, GO:0019767	IgE binding, IgG binding, immune receptor activity, IgG receptor activity, GPI anchor binding, low-affinity IgG receptor activity, IgE receptor activity	GO:0042119, GO:0001913, GO:0043320, GO:0050776, GO:0038094, GO:0071806, GO:0017038, GO:0001788, GO:0160006, GO:0002376, GO:0002468, GO:0071222, GO:0045780, GO:0016192, GO:0038095, GO:0007166, GO:0140507	neutrophil activation, T cell mediated cytotoxicity, natural killer cell degranulation, regulation of immune response, Fc-gamma receptor signaling pathway, protein transmembrane transport, protein import, antibody-dependent cellular cytotoxicity, Fc receptor-mediated immune complex endocytosis, immune system process, dendritic cell antigen processing and presentation, cellular response to lipopol…	3.7765	6.42614
Tmem11	-0.571697	4.56605	0.00701585	0.311044	chr11	60755278	60769864	-	PROTEIN_CODING	Tmem11	216821	ENSMUSG00000043284			transmembrane protein 11	GO:0005739, GO:0005743, GO:0016020	mitochondrion, mitochondrial inner membrane, membrane	GO:0003674	molecular_function	GO:0007007, GO:0007005	inner mitochondrial membrane organization, mitochondrion organization	28.1664	18.9489
Col8a1	0.589796	4.16644	0.00709618	0.311496	chr16	57444619	57575100	-	PROTEIN_CODING	Col8a1	12837	ENSMUSG00000068196			collagen, type VIII, alpha 1	GO:0005604, GO:0005581, GO:0031012, GO:0005576, GO:0005615	basement membrane, collagen trimer, extracellular matrix, extracellular region, extracellular space	GO:0030020	extracellular matrix structural constituent conferring tensile strength	GO:0035987, GO:0048593, GO:0010811, GO:0001525, GO:0007155, GO:0001935	endodermal cell differentiation, camera-type eye morphogenesis, positive regulation of cell-substrate adhesion, angiogenesis, cell adhesion, endothelial cell proliferation	14.2668	21.4754
Gm53774	0.970532	1.36793	0.00711404	0.311496	chr12	117660849	117671609	-	ncRNA	Gm53774	118568027				predicted gene, 53774							1.67845	3.29546
Rims2	-1.13999	0.843497	0.00715	0.311496	chr15	39061681	39547768	+	PROTEIN_CODING	Rims2	116838	ENSMUSG00000037386			regulating synaptic membrane exocytosis 2	GO:0098831, GO:0032991, GO:0060077, GO:0098684, GO:0098978, GO:0016020, GO:0098982, GO:0043005, GO:0045202, GO:0042734	presynaptic active zone cytoplasmic component, protein-containing complex, inhibitory synapse, photoreceptor ribbon synapse, glutamatergic synapse, membrane, GABA-ergic synapse, neuron projection, synapse, presynaptic membrane	GO:0098882, GO:0044325, GO:0030674, GO:0031267, GO:0019904, GO:0008270, GO:0046872, GO:0044877, GO:0005515	structural constituent of presynaptic active zone, transmembrane transporter binding, protein-macromolecule adaptor activity, small GTPase binding, protein domain specific binding, zinc ion binding, metal ion binding, protein-containing complex binding, protein binding	GO:0048790, GO:2000463, GO:0016081, GO:0006886, GO:0051649, GO:2000300, GO:0042391, GO:0007188, GO:0150037, GO:0006836, GO:0048791, GO:0006887, GO:0061669, GO:0007269, GO:0010628, GO:0017157, GO:1903861, GO:0016082, GO:0030154, GO:0030073, GO:0017156, GO:0097151	maintenance of presynaptic active zone structure, positive regulation of excitatory postsynaptic potential, synaptic vesicle docking, intracellular protein transport, establishment of localization in cell, regulation of synaptic vesicle exocytosis, regulation of membrane potential, adenylate cyclase-modulating G protein-coupled receptor signaling pathway, regulation of calcium-dependent activatio…	2.30786	1.04356
Lgi4	-0.611306	3.80868	0.00724183	0.311496	chr7	30758360	30770347	+	PROTEIN_CODING	Lgi4	243914	ENSMUSG00000036560			leucine-rich repeat LGI family, member 4	GO:0005576, GO:0005615	extracellular region, extracellular space	GO:0005515	protein binding	GO:0021782, GO:0042552, GO:0042551, GO:0042063, GO:0014044, GO:0008344, GO:0014009, GO:0022011, GO:0031641	glial cell development, myelination, neuron maturation, gliogenesis, Schwann cell development, adult locomotory behavior, glial cell proliferation, myelination in peripheral nervous system, regulation of myelination	16.7845	10.9849
Gm10575	-0.531111	5.86994	0.00724658	0.311496	chr7	141041394	141047684	-	ncRNA	Gm10575	100126795	ENSMUSG00000073787			predicted gene 10575							68.9736	47.7292
2810449D17Rik	-0.829459	2.00531	0.00726825	0.311496	chr19	33369201	33397925	+	ncRNA	2810449D17Rik	102631731				RIKEN cDNA 2810449D17 gene							4.98288	2.80114
2700054A10Rik	0.828874	1.98313	0.00731241	0.311496	chr17	13707283	13774356	-	ncRNA	2700054A10Rik	72578	ENSMUSG00000117042			RIKEN cDNA 2700054A10 gene							2.77993	4.94318
F830016B08Rik	0.788389	2.20147	0.00740661	0.311496	chr18	60421811	60438162	+	PROTEIN_CODING	F830016B08Rik	240328	ENSMUSG00000090942			RIKEN cDNA F830016B08 gene	GO:0016020, GO:0005789	membrane, endoplasmic reticulum membrane	GO:0016787, GO:0003924, GO:0005525, GO:0000166	hydrolase activity, GTPase activity, GTP binding, nucleotide binding	GO:0045087, GO:0000045, GO:0035458	innate immune response, autophagosome assembly, cellular response to interferon-beta	3.30444	5.71212
Syn2	0.628503	3.53273	0.00744752	0.311496	chr6	115111863	115259587	+	PROTEIN_CODING	Syn2	20965	ENSMUSG00000009394			synapsin II	GO:0043209, GO:0045202, GO:0098850, GO:0014069, GO:0098685, GO:0098978, GO:0031201, GO:0005886, GO:0008021, GO:0030672	myelin sheath, synapse, extrinsic component of synaptic vesicle membrane, postsynaptic density, Schaffer collateral - CA1 synapse, glutamatergic synapse, SNARE complex, plasma membrane, synaptic vesicle, synaptic vesicle membrane	GO:0042802, GO:0048306, GO:0005524, GO:0005515	identical protein binding, calcium-dependent protein binding, ATP binding, protein binding	GO:0017156, GO:0050808, GO:0099504, GO:0097091, GO:0007269	calcium-ion regulated exocytosis, synapse organization, synaptic vesicle cycle, synaptic vesicle clustering, neurotransmitter secretion	9.02164	13.9508
C030034L19Rik	0.617621	3.66112	0.00754046	0.311496	chr3	9468080	9502293	+	ncRNA	C030034L19Rik	320088	ENSMUSG00000097365			RIKEN cDNA C030034L19 gene							9.91332	15.214
Gucy2g	-1.37121	0.269707	0.00759307	0.311496	chr19	55186531	55229684	-	PROTEIN_CODING	Gucy2g	73707	ENSMUSG00000055523			guanylate cyclase 2g	GO:0005886, GO:0016020, GO:0009897	plasma membrane, membrane, external side of plasma membrane	GO:0016829, GO:0001653, GO:0004383, GO:0016849, GO:0005525, GO:0005524, GO:0000166, GO:0004672	lyase activity, peptide receptor activity, guanylate cyclase activity, phosphorus-oxygen lyase activity, GTP binding, ATP binding, nucleotide binding, protein kinase activity	GO:0035556, GO:0007168, GO:0006182, GO:0009190	intracellular signal transduction, receptor guanylyl cyclase signaling pathway, cGMP biosynthetic process, cyclic nucleotide biosynthetic process	1.57354	0.604167
Zswim1	0.666304	3.08802	0.00770025	0.311496	chr2	164664933	164668791	+	PROTEIN_CODING	Zswim1	71971	ENSMUSG00000017764			zinc finger SWIM-type containing 1	GO:0005634	nucleus	GO:0008270, GO:0046872, GO:0003674	zinc ion binding, metal ion binding, molecular_function	GO:0008150	biological_process	6.50398	10.3258
Brinp2	-2.44829	-1.05136	0.00770989	0.311496	chr1	158072835	158185096	-	PROTEIN_CODING	Brinp2	240843	ENSMUSG00000004031			bone morphogenic protein/retinoic acid inducible neural-specific 2	GO:0030425, GO:0005576, GO:0043025, GO:0005737	dendrite, extracellular region, neuronal cell body, cytoplasm	GO:0003674	molecular_function	GO:0045666, GO:0071300, GO:0021953, GO:0007399, GO:0045930, GO:0045786, GO:0051726, GO:0040011, GO:0035264	positive regulation of neuron differentiation, cellular response to retinoic acid, central nervous system neuron differentiation, nervous system development, negative regulation of mitotic cell cycle, negative regulation of cell cycle, regulation of cell cycle, locomotion, multicellular organism growth	0.629417	0.109849
Gm34945	-2.44829	-1.05136	0.00770989	0.311496	chr9	120805849	120829287	+	ncRNA	Gm34945	102638362				predicted gene, 34945							0.629417	0.109849
Gm38687	-2.44829	-1.05136	0.00770989	0.311496	chr1	132889388	132899426	-	ncRNA	Gm38687	105242414				predicted gene, 38687							0.629417	0.109849
Gm39360	-2.44829	-1.05136	0.00770989	0.311496	chr9	63995767	64007837	-	ncRNA	Gm39360	105243435				predicted gene, 39360							0.629417	0.109849
Gm45572	-2.44829	-1.05136	0.00770989	0.311496	chr8	27455379	27457496	+	ncRNA	Gm45572	115486920				predicted gene 45572							0.629417	0.109849
Gm1043	1.4334	0.103915	0.0077628	0.311496	chr5	37310473	37394287	+	PROTEIN_CODING	Gm1043	381634	ENSMUSG00000117286			predicted gene 1043	GO:0005575	cellular_component	GO:0003674	molecular_function	GO:0008150	biological_process	0.524514	1.42803
Gm30788	1.4334	0.103915	0.0077628	0.311496	chr1	72784245	72809141	-	ncRNA	Gm30788	102632811				predicted gene, 30788							0.524514	1.42803
Gm57828	1.4334	0.103915	0.0077628	0.311496	chrX	129079819	129087020	+	ncRNA	Gm57828	118568450				predicted gene, 57828							0.524514	1.42803
Cldn15	0.750815	2.4058	0.00778889	0.311496	chr5	136996723	137004699	+	PROTEIN_CODING	Cldn15	60363	ENSMUSG00000001739			claudin 15	GO:0070161, GO:0005886, GO:0016020, GO:0070160, GO:0005923, GO:0016328	anchoring junction, plasma membrane, membrane, tight junction, bicellular tight junction, lateral plasma membrane	GO:0160187, GO:0042802, GO:0005198	paracellular tight junction channel activity, identical protein binding, structural molecule activity	GO:1903985, GO:0006811, GO:1904729, GO:0070830, GO:0007155, GO:0016338, GO:0160184	regulation of intestinal D-glucose absorption, monoatomic ion transport, regulation of intestinal lipid absorption, bicellular tight junction assembly, cell adhesion, calcium-independent cell-cell adhesion via plasma membrane cell-adhesion molecules, paracellular transport	3.8814	6.53599
Tpx2	0.750815	2.4058	0.00778889	0.311496	chr2	152689859	152737241	+	PROTEIN_CODING	Tpx2	72119	ENSMUSG00000027469			TPX2, microtubule-associated	GO:0015630, GO:0005818, GO:0045171, GO:0005856, GO:0043203, GO:0005737, GO:0005874, GO:0000922, GO:0005654, GO:0005819, GO:0072686, GO:0005634	microtubule cytoskeleton, aster, intercellular bridge, cytoskeleton, axon hillock, cytoplasm, microtubule, spindle pole, nucleoplasm, spindle, mitotic spindle, nucleus	GO:0019901, GO:0060090, GO:0043539, GO:0061676, GO:0005515	protein kinase binding, molecular adaptor activity, protein serine/threonine kinase activator activity, importin-alpha family protein binding, protein binding	GO:0007020, GO:0051225, GO:0006915, GO:0060236, GO:0032147, GO:0007026, GO:0051301, GO:0090307	microtubule nucleation, spindle assembly, apoptotic process, regulation of mitotic spindle organization, activation of protein kinase activity, negative regulation of microtubule depolymerization, cell division, mitotic spindle assembly	3.8814	6.53599
Gm12250	0.720717	2.6168	0.00780099	0.311496	chr11	58074669	58081024	+	PROTEIN_CODING	Gm12250	631323				predicted gene 12250	GO:0106139, GO:0030659, GO:0016020, GO:0005789, GO:0031410	symbiont cell surface, cytoplasmic vesicle membrane, membrane, endoplasmic reticulum membrane, cytoplasmic vesicle	GO:0005525, GO:0000166, GO:0016787, GO:0003924, GO:0003925, GO:0140912	GTP binding, nucleotide binding, hydrolase activity, GTPase activity, G protein activity, membrane destabilizing activity	GO:0140639, GO:0140973, GO:1900227, GO:0045087, GO:0042832, GO:0051673, GO:0140970, GO:0000045, GO:0031640, GO:0002376, GO:0009617, GO:0042742, GO:0050832, GO:0160075, GO:0051260, GO:0035458, GO:0051607	positive regulation of pyroptotic inflammatory response, positive regulation of AIM2 inflammasome complex assembly, positive regulation of NLRP3 inflammasome complex assembly, innate immune response, defense response to protozoan, disruption of plasma membrane integrity in another organism, AIM2 inflammasome complex assembly, autophagosome assembly, killing of cells of another organism, immune sy…	4.56327	7.52462
Iqgap3	0.88159	1.69008	0.00780636	0.311496	chr3	87989309	88028355	+	PROTEIN_CODING	Iqgap3	404710	ENSMUSG00000028068			IQ motif containing GTPase activating protein 3	GO:0120025, GO:0005911, GO:0016328, GO:0005737, GO:0005938	plasma membrane bounded cell projection, cell-cell junction, lateral plasma membrane, cytoplasm, cell cortex	GO:0051015, GO:0005516, GO:0005096, GO:0070856, GO:0031267, GO:0005515	actin filament binding, calmodulin binding, GTPase activator activity, myosin VI light chain binding, small GTPase binding, protein binding	GO:0043410, GO:0007265, GO:0000082, GO:0008361, GO:0033601, GO:1903479, GO:0070371, GO:0010628, GO:0010629	positive regulation of MAPK cascade, Ras protein signal transduction, G1/S transition of mitotic cell cycle, regulation of cell size, positive regulation of mammary gland epithelial cell proliferation, mitotic actomyosin contractile ring assembly actin filament organization, ERK1 and ERK2 cascade, positive regulation of gene expression, negative regulation of gene expression	2.20296	4.06439
Bcl2a1a	0.797201	2.11444	0.00786552	0.311496	chr9	88838973	88844469	+	PROTEIN_CODING	Bcl2a1a	12044	ENSMUSG00000102037			B cell leukemia/lymphoma 2 related protein A1a	GO:0005737, GO:0005741	cytoplasm, mitochondrial outer membrane	GO:0015267, GO:0044877, GO:0005515, GO:0051400	channel activity, protein-containing complex binding, protein binding, BH domain binding	GO:0097192, GO:0042981, GO:0008630, GO:0001782, GO:0043066, GO:0001836, GO:0055085, GO:0002903, GO:0043065, GO:0006915, GO:0008053	extrinsic apoptotic signaling pathway in absence of ligand, regulation of apoptotic process, intrinsic apoptotic signaling pathway in response to DNA damage, B cell homeostasis, negative regulation of apoptotic process, release of cytochrome c from mitochondria, transmembrane transport, negative regulation of B cell apoptotic process, positive regulation of apoptotic process, apoptotic process, m…	3.09463	5.38258
Ky	0.797201	2.11444	0.00786552	0.311496	chr9	102382954	102423443	+	PROTEIN_CODING	Ky	16716	ENSMUSG00000035606			kyphoscoliosis peptidase	GO:0030018, GO:0005856, GO:0005737	Z disc, cytoskeleton, cytoplasm	GO:0016787, GO:0008233	hydrolase activity, peptidase activity	GO:0007528, GO:0006508, GO:0007517	neuromuscular junction development, proteolysis, muscle organ development	3.09463	5.38258
4930469K13Rik	5.39035	-2.04941	0.00789684	0.311496	chr11	33923961	34048554	-	PROTEIN_CODING	4930469K13Rik	76874	ENSMUSG00000085684			RIKEN cDNA 4930469K13 gene	GO:0005575	cellular_component	GO:0003674	molecular_function	GO:0008150	biological_process	0	0.274621
4930474N09Rik	5.39035	-2.04941	0.00789684	0.311496	chr12	99127536	99129067	-	ncRNA	4930474N09Rik	67639	ENSMUSG00000113210			RIKEN cDNA 4930474N09 gene	GO:0005575	cellular_component	GO:0003674	molecular_function	GO:0008150	biological_process	0	0.274621
6030466F02Rik	5.39035	-2.04941	0.00789684	0.311496	chr8	124460697	124466680	+	ncRNA	6030466F02Rik	234863	ENSMUSG00000110599			RIKEN cDNA 6030466F02 gene	GO:0005575	cellular_component	GO:0003674	molecular_function	GO:0008150	biological_process	0	0.274621
Altre	5.39035	-2.04941	0.00789684	0.311496	chr7	67916087	67926342	-	ncRNA	Altre	100504026				aging liver Treg-expressed non-protein coding RNA							0	0.274621
Ccr1l1	5.39035	-2.04941	0.00789684	0.311496	chr9	123776467	123786752	-	PROTEIN_CODING	Ccr1l1	12770	ENSMUSG00000064039			C-C motif chemokine receptor 1 like 1	GO:0009897, GO:0016020, GO:0005737, GO:0005886	external side of plasma membrane, membrane, cytoplasm, plasma membrane	GO:0035717, GO:0004930, GO:0071791, GO:0004435, GO:0019957, GO:0004950, GO:0016493	chemokine (C-C motif) ligand 7 binding, G protein-coupled receptor activity, chemokine (C-C motif) ligand 5 binding, phosphatidylinositol-4,5-bisphosphate phospholipase C activity, C-C chemokine binding, chemokine receptor activity, C-C chemokine receptor activity	GO:0007249, GO:0007186, GO:0007267, GO:0006954, GO:0045672, GO:0019722, GO:0023019, GO:0007204, GO:0051928, GO:0070374, GO:0150078, GO:0006887, GO:0006955, GO:0010629, GO:0060326, GO:0030502, GO:0050729, GO:0007165, GO:0006874, GO:0002548, GO:0006816, GO:0006935, GO:0090026, GO:0030335, GO:1900016, GO:0070098	canonical NF-kappaB signal transduction, G protein-coupled receptor signaling pathway, cell-cell signaling, inflammatory response, positive regulation of osteoclast differentiation, calcium-mediated signaling, signal transduction involved in regulation of gene expression, positive regulation of cytosolic calcium ion concentration, positive regulation of calcium ion transport, positive regulation …	0	0.274621
Fads2b	5.39035	-2.04941	0.00789684	0.311496	chr2	85314436	85349279	-	PROTEIN_CODING	Fads2b	228151	ENSMUSG00000075217			fatty acid desaturase 2B	GO:0016020, GO:0005575, GO:0005789, GO:0005783	membrane, cellular_component, endoplasmic reticulum membrane, endoplasmic reticulum	GO:0016491, GO:0046872, GO:0016717	oxidoreductase activity, metal ion binding, oxidoreductase activity, acting on paired donors, with oxidation of a pair of donors resulting in the reduction of molecular oxygen to two molecules of water	GO:0006631, GO:0006633, GO:0006636, GO:0006629	fatty acid metabolic process, fatty acid biosynthetic process, unsaturated fatty acid biosynthetic process, lipid metabolic process	0	0.274621
Gm11770	5.39035	-2.04941	0.00789684	0.311496	chr11	120104304	120107463	-	ncRNA	Gm11770	105243647				predicted gene 11770	GO:0005575	cellular_component	GO:0003674	molecular_function	GO:0008150	biological_process	0	0.274621
Gm22489	5.39035	-2.04941	0.00789684	0.311496	chr1	160863420	160863481	+	snoRNA	Gm22489	115487678	ENSMUSG00000080463			predicted gene, 22489	GO:0005730	nucleolus			GO:0006396	RNA processing	0	0.274621
Gm30752	5.39035	-2.04941	0.00789684	0.311496	chr15	64670777	64685381	+	ncRNA	Gm30752	102632764				predicted gene, 30752							0	0.274621
Gm32486	5.39035	-2.04941	0.00789684	0.311496	chr7	138851182	138876848	-	ncRNA	Gm32486	102635051				predicted gene, 32486							0	0.274621
Gm35012	5.39035	-2.04941	0.00789684	0.311496	chr11	31360170	31369055	+	ncRNA	Gm35012	102638447				predicted gene, 35012							0	0.274621
Gm35712	5.39035	-2.04941	0.00789684	0.311496	chr8	36715060	36782947	+	ncRNA	Gm35712	102639386	ENSMUSG00000143649			predicted gene, 35712							0	0.274621
Gm35735	5.39035	-2.04941	0.00789684	0.311496	chr5	148509010	148515880	+	ncRNA	Gm35735	102639413				predicted gene, 35735							0	0.274621
Gm35828	5.39035	-2.04941	0.00789684	0.311496	chr11	105399377	105410676	+	ncRNA	Gm35828	102639537				predicted gene, 35828							0	0.274621
Gm36212	5.39035	-2.04941	0.00789684	0.311496	chr7	70884393	70915214	-	ncRNA	Gm36212	102640046	ENSMUSG00000142625			predicted gene, 36212							0	0.274621
Gm38959	5.39035	-2.04941	0.00789684	0.311496	chr11	95745809	95749277	-	ncRNA	Gm38959	105242870				predicted gene, 38959							0	0.274621
Gm38985	5.39035	-2.04941	0.00789684	0.311496	chr11	98588037	98592416	-	ncRNA	Gm38985	105242904				predicted gene, 38985							0	0.274621
Gm39271	5.39035	-2.04941	0.00789684	0.311496	chr8	123497134	123502187	-	ncRNA	Gm39271	105243314	ENSMUSG00000110716			predicted gene, 39271							0	0.274621
Gm39450	5.39035	-2.04941	0.00789684	0.311496	chr9	117547675	117554352	+	ncRNA	Gm39450	105243561				predicted gene, 39450							0	0.274621
Gm40206	5.39035	-2.04941	0.00789684	0.311496	chr4	95441655	95445603	-	ncRNA	Gm40206	105244625				predicted gene, 40206							0	0.274621
Gm40331	5.39035	-2.04941	0.00789684	0.311496	chr5	126864802	126981539	+	ncRNA	Gm40331	105244779	ENSMUSG00000106644			predicted gene, 40331							0	0.274621
Gm40604	5.39035	-2.04941	0.00789684	0.311496	chr10	15573759	15635821	-	ncRNA	Gm40604	105245110	ENSMUSG00000112800			predicted gene, 40604							0	0.274621
Gm41464	5.39035	-2.04941	0.00789684	0.311496	chr16	58477393	58483816	-	ncRNA	Gm41464	105246124				predicted gene, 41464							0	0.274621
Gm41635	5.39035	-2.04941	0.00789684	0.311496	chr17	83853109	83858022	-	ncRNA	Gm41635	105246334				predicted gene, 41635							0	0.274621
Gm41974	5.39035	-2.04941	0.00789684	0.311496	chr1	153661437	153707291	+	ncRNA	Gm41974	105246732				predicted gene, 41974							0	0.274621
Gm42614	5.39035	-2.04941	0.00789684	0.311496	chr5	51637730	51646362	-	ncRNA	Gm42614	118568744				predicted gene 42614							0	0.274621
Gm51550	5.39035	-2.04941	0.00789684	0.311496	chr8	110477648	110481106	+	ncRNA	Gm51550	115486897				predicted gene, 51550							0	0.274621
Gm51577	5.39035	-2.04941	0.00789684	0.311496	chr8	69298253	69314165	+	ncRNA	Gm51577	115486936				predicted gene, 51577							0	0.274621
Gm51866	5.39035	-2.04941	0.00789684	0.311496	chr11	63923847	63928072	+	ncRNA	Gm51866	115487728				predicted gene, 51866							0	0.274621
Gm51922	5.39035	-2.04941	0.00789684	0.311496	chr11	108003396	108012011	+	ncRNA	Gm51922	115487811				predicted gene, 51922							0	0.274621
Gm52204	5.39035	-2.04941	0.00789684	0.311496	chr15	34910422	34921054	+	ncRNA	Gm52204	115488514				predicted gene, 52204							0	0.274621
Gm52229	5.39035	-2.04941	0.00789684	0.311496	chr16	41807511	41907362	+	PROTEIN_CODING	Gm52229	115488611				predicted gene, 52229							0	0.274621
Gm52547	5.39035	-2.04941	0.00789684	0.311496	chr2	25074386	25077505	-	ncRNA	Gm52547	115489508				predicted gene, 52547							0	0.274621
Gm53822	5.39035	-2.04941	0.00789684	0.311496	chr14	10357022	10359012	+	ncRNA	Gm53822	118568097				predicted gene, 53822							0	0.274621
Gm54151	5.39035	-2.04941	0.00789684	0.311496	chr2	127356619	127361308	-	ncRNA	Gm54151	118568557				predicted gene, 54151							0	0.274621
Gm57493	5.39035	-2.04941	0.00789684	0.311496	chr17	48367379	48369860	-	ncRNA	Gm57493	108168361				predicted gene, 57493							0	0.274621
Hnf4g	5.39035	-2.04941	0.00789684	0.311496	chr3	3573090	3724863	+	PROTEIN_CODING	Hnf4g	30942	ENSMUSG00000017688			hepatocyte nuclear factor 4, gamma	GO:0005829, GO:0045171, GO:0005654, GO:0072686, GO:0005667, GO:0005634	cytosol, intercellular bridge, nucleoplasm, mitotic spindle, transcription regulator complex, nucleus	GO:0001228, GO:0000978, GO:0004879, GO:0003677, GO:0008270, GO:0046872, GO:0043565, GO:0003700	DNA-binding transcription activator activity, RNA polymerase II-specific, RNA polymerase II cis-regulatory region sequence-specific DNA binding, nuclear receptor activity, DNA binding, zinc ion binding, metal ion binding, sequence-specific DNA binding, DNA-binding transcription factor activity	GO:0045893, GO:0030522, GO:0006355, GO:0030154, GO:0045944, GO:0010467	positive regulation of DNA-templated transcription, intracellular receptor signaling pathway, regulation of DNA-templated transcription, cell differentiation, positive regulation of transcription by RNA polymerase II, gene expression	0	0.274621
Kcnq2	5.39035	-2.04941	0.00789684	0.311496	chr2	180717372	180777368	-	PROTEIN_CODING	Kcnq2	16536	ENSMUSG00000016346			potassium voltage-gated channel, subfamily Q, member 2	GO:0009986, GO:0005739, GO:0034702, GO:0016020, GO:0033268, GO:0045202, GO:0008076, GO:0005886, GO:0043194	cell surface, mitochondrion, monoatomic ion channel complex, membrane, node of Ranvier, synapse, voltage-gated potassium channel complex, plasma membrane, axon initial segment	GO:0005516, GO:0005267, GO:0005244, GO:0005216, GO:0030506, GO:0022843, GO:0005249, GO:0005515	calmodulin binding, potassium channel activity, voltage-gated monoatomic ion channel activity, monoatomic ion channel activity, ankyrin binding, voltage-gated monoatomic cation channel activity, voltage-gated potassium channel activity, protein binding	GO:0051882, GO:0006811, GO:0035640, GO:0021766, GO:0001508, GO:0007605, GO:0098976, GO:0099611, GO:0010996, GO:0015031, GO:0097432, GO:0035176, GO:0042391, GO:0034220, GO:0019228, GO:0019226, GO:0071277, GO:0016322, GO:0007612, GO:0006887, GO:0008340, GO:0097314, GO:0006897, GO:0010467, GO:0030010, GO:0009266, GO:0021675, GO:0099610, GO:0035725, GO:0009410, GO:0006813, GO:0055085, GO:1903701, GO:…	mitochondrial depolarization, monoatomic ion transport, exploration behavior, hippocampus development, action potential, sensory perception of sound, excitatory chemical synaptic transmission, regulation of action potential firing threshold, response to auditory stimulus, protein transport, hippocampal pyramidal neuron differentiation, social behavior, regulation of membrane potential, monoatomic…	0	0.274621
Litafd	5.39035	-2.04941	0.00789684	0.311496	chr16	8489542	8501769	+	PROTEIN_CODING	Litafd	436336	ENSMUSG00000107252			LITAF domain containing	GO:0098560, GO:0005765, GO:0031902, GO:0016020, GO:0098574, GO:0010008, GO:0005634	cytoplasmic side of late endosome membrane, lysosomal membrane, late endosome membrane, membrane, cytoplasmic side of lysosomal membrane, endosome membrane, nucleus	GO:0008270, GO:0046872	zinc ion binding, metal ion binding	GO:0001817	regulation of cytokine production	0	0.274621
Mcts2	5.39035	-2.04941	0.00789684	0.311496	chr2	152529091	152529871	+	PROTEIN_CODING	Mcts2	66405	ENSMUSG00000042814			malignant T cell amplified sequence 2	GO:0005737	cytoplasm	GO:0003723	RNA binding	GO:0002188, GO:0001731	translation reinitiation, formation of translation preinitiation complex	0	0.274621
Mir3068	5.39035	-2.04941	0.00789684	0.311496	chr12	87484449	87484527	-	ncRNA	Mir3068	100526546	ENSMUSG00000105428			microRNA 3068							0	0.274621
Mir6364	5.39035	-2.04941	0.00789684	0.311496	chr16	5033653	5033738	-	ncRNA	Mir6364	102465188	ENSMUSG00000098675			microRNA 6364							0	0.274621
Mir7051	5.39035	-2.04941	0.00789684	0.311496	chr7	43106921	43106993	+	ncRNA	Mir7051	102465636	ENSMUSG00000099210			microRNA 7051							0	0.274621
Msh4	5.39035	-2.04941	0.00789684	0.311496	chr3	153562783	153611495	-	PROTEIN_CODING	Msh4	55993	ENSMUSG00000005493			mutS homolog 4	GO:0000793, GO:0005634, GO:0005694, GO:0000794, GO:0000795, GO:0005654, GO:0005713	condensed chromosome, nucleus, chromosome, condensed nuclear chromosome, synaptonemal complex, nucleoplasm, recombination nodule	GO:0030983, GO:0003690, GO:0003677, GO:0005524, GO:0000166, GO:0140664	mismatched DNA binding, double-stranded DNA binding, DNA binding, ATP binding, nucleotide binding, ATP-dependent DNA damage sensor activity	GO:0006298, GO:0007131, GO:0007292, GO:0007283, GO:0007129, GO:0001541, GO:0051321	mismatch repair, reciprocal meiotic recombination, female gamete generation, spermatogenesis, homologous chromosome pairing at meiosis, ovarian follicle development, meiotic cell cycle	0	0.274621
Pcare	5.39035	-2.04941	0.00789684	0.311496	chr17	72050919	72059904	-	PROTEIN_CODING	Pcare	225004	ENSMUSG00000044375			photoreceptor cilium actin regulator	GO:0001917, GO:0042995, GO:0120199, GO:0001750, GO:0005929	photoreceptor inner segment, cell projection, cone photoreceptor outer segment, photoreceptor outer segment, cilium	GO:0003674	molecular_function	GO:1903546, GO:0007601, GO:0035845, GO:0050908	protein localization to photoreceptor outer segment, visual perception, photoreceptor cell outer segment organization, detection of light stimulus involved in visual perception	0	0.274621
Ppm1n	5.39035	-2.04941	0.00789684	0.311496	chr7	19010730	19014047	-	PROTEIN_CODING	Ppm1n	232941	ENSMUSG00000030402			protein phosphatase, Mg2+/Mn2+ dependent, 1N (putative)	GO:0005829, GO:0005634	cytosol, nucleus	GO:0016787, GO:0046872, GO:0000287, GO:0030145, GO:0004722, GO:0004721	hydrolase activity, metal ion binding, magnesium ion binding, manganese ion binding, protein serine/threonine phosphatase activity, phosphoprotein phosphatase activity	GO:0090263, GO:0043122	positive regulation of canonical Wnt signaling pathway, regulation of canonical NF-kappaB signal transduction	0	0.274621
Prss39	5.39035	-2.04941	0.00789684	0.311496	chr1	34537493	34542143	+	PROTEIN_CODING	Prss39	21755	ENSMUSG00000026125			serine protease 39	GO:0005576, GO:0001669, GO:0005615, GO:0031410	extracellular region, acrosomal vesicle, extracellular space, cytoplasmic vesicle	GO:0004252	serine-type endopeptidase activity	GO:0006508	proteolysis	0	0.274621
B130024G19Rik	-0.656187	3.17656	0.00796492	0.313643	chr7	70015131	70060894	+	ncRNA	B130024G19Rik	434198	ENSMUSG00000100005			RIKEN cDNA B130024G19 gene							10.9099	6.92046
Atp2b2	0.6165	3.61427	0.00799511	0.313643	chr6	113720803	114019574	-	PROTEIN_CODING	Atp2b2	11941	ENSMUSG00000030302			ATPase, Ca++ transporting, plasma membrane 2	GO:0043231, GO:0098839, GO:0098684, GO:0098978, GO:0032591, GO:0005929, GO:0016020, GO:0045211, GO:0098982, GO:0043005, GO:0043025, GO:0016323, GO:0016324, GO:0045202, GO:0030425, GO:0098688, GO:0048787, GO:0005783, GO:0005737, GO:0005886, GO:0032809, GO:0042734	intracellular membrane-bounded organelle, postsynaptic density membrane, photoreceptor ribbon synapse, glutamatergic synapse, dendritic spine membrane, cilium, membrane, postsynaptic membrane, GABA-ergic synapse, neuron projection, neuronal cell body, basolateral plasma membrane, apical plasma membrane, synapse, dendrite, parallel fiber to Purkinje cell synapse, presynaptic active zone membrane, …	GO:0030165, GO:0005516, GO:0035254, GO:0005524, GO:0016887, GO:0030899, GO:0005509, GO:0000166, GO:0046872, GO:0005388, GO:1905059, GO:0005515	PDZ domain binding, calmodulin binding, glutamate receptor binding, ATP binding, ATP hydrolysis activity, calcium-dependent ATPase activity, calcium ion binding, nucleotide binding, metal ion binding, P-type calcium transporter activity, P-type calcium transporter activity involved in regulation of postsynaptic cytosolic calcium ion concentration, protein binding	GO:0006811, GO:0048839, GO:0090102, GO:0007595, GO:0007626, GO:0007605, GO:0040011, GO:0060113, GO:0051649, GO:0021707, GO:0051928, GO:0000902, GO:0042472, GO:0021549, GO:0050808, GO:0050885, GO:0060088, GO:0021692, GO:0021702, GO:0007423, GO:0045299, GO:0006874, GO:0008361, GO:0006816, GO:0070050, GO:0070588, GO:0050910, GO:0051480, GO:0042428, GO:0046068, GO:0048167, GO:0030182	monoatomic ion transport, inner ear development, cochlea development, lactation, locomotory behavior, sensory perception of sound, locomotion, inner ear receptor cell differentiation, establishment of localization in cell, cerebellar granule cell differentiation, positive regulation of calcium ion transport, cell morphogenesis, inner ear morphogenesis, cerebellum development, synapse organization…	9.59861	14.7197
Lipe	0.544107	5.04843	0.00799803	0.313643	chr7	25078952	25097911	-	PROTEIN_CODING	Lipe	16890	ENSMUSG00000003123			lipase, hormone sensitive	GO:0005829, GO:0005739, GO:0005615, GO:0005811, GO:0005737, GO:0005901, GO:0005886, GO:0016020, GO:0005634	cytosol, mitochondrion, extracellular space, lipid droplet, cytoplasm, caveola, plasma membrane, membrane, nucleus	GO:0019901, GO:0016788, GO:0120516, GO:0042134, GO:0016298, GO:0004806, GO:0016787, GO:0047372, GO:0004771, GO:0047376, GO:0005515, GO:0050253, GO:0017171	protein kinase binding, hydrolase activity, acting on ester bonds, diacylglycerol lipase activity, rRNA primary transcript binding, lipase activity, triacylglycerol lipase activity, hydrolase activity, monoacylglycerol lipase activity, sterol ester esterase activity, all-trans-retinyl-palmitate hydrolase, all-trans-retinol forming activity, protein binding, retinyl-palmitate esterase activity, se…	GO:0042758, GO:0006361, GO:0046485, GO:0070417, GO:0006363, GO:0006629, GO:0042572, GO:0016042, GO:0046340, GO:0008203, GO:0008202, GO:0019433	long-chain fatty acid catabolic process, transcription initiation at RNA polymerase I promoter, ether lipid metabolic process, cellular response to cold, termination of RNA polymerase I transcription, lipid metabolic process, retinol metabolic process, lipid catabolic process, diacylglycerol catabolic process, cholesterol metabolic process, steroid metabolic process, triglyceride catabolic process	26.8551	39.161
Csrp1	-0.499905	9.33079	0.00799931	0.313643	chr1	135614650	135679970	+	PROTEIN_CODING	Csrp1	13007	ENSMUSG00000026421			cysteine and glycine-rich protein 1	GO:0015629, GO:0030018, GO:0005654, GO:0005634, GO:0005737	actin cytoskeleton, Z disc, nucleoplasm, nucleus, cytoplasm	GO:0046872, GO:0008307, GO:0005515, GO:0042805	metal ion binding, structural constituent of muscle, protein binding, actinin binding	GO:0045214, GO:0060537, GO:0030036	sarcomere organization, muscle tissue development, actin cytoskeleton organization	754.251	533.369
Dhrs7c	0.892155	1.62862	0.00801929	0.313954	chr11	67689097	67706828	+	PROTEIN_CODING	Dhrs7c	68460	ENSMUSG00000033044			dehydrogenase/reductase 7C	GO:0016020, GO:0014801, GO:0016529, GO:0033017, GO:0005737	membrane, longitudinal sarcoplasmic reticulum, sarcoplasmic reticulum, sarcoplasmic reticulum membrane, cytoplasm	GO:0016491, GO:0016616, GO:0004745	oxidoreductase activity, oxidoreductase activity, acting on the CH-OH group of donors, NAD or NADP as acceptor, all-trans-retinol dehydrogenase (NAD+) activity	GO:0046323, GO:0006874, GO:0010880	D-glucose import, intracellular calcium ion homeostasis, regulation of release of sequestered calcium ion into cytosol by sarcoplasmic reticulum	2.09806	3.89962
Cyp2e1	0.558161	4.643	0.00803821	0.314224	chr7	140343732	140354903	+	PROTEIN_CODING	Cyp2e1	13106	ENSMUSG00000025479			cytochrome P450, family 2, subfamily e, polypeptide 1	GO:0043231, GO:0005743, GO:0005739, GO:0000139, GO:0005783, GO:0005737, GO:0016020, GO:0005789	intracellular membrane-bounded organelle, mitochondrial inner membrane, mitochondrion, Golgi membrane, endoplasmic reticulum, cytoplasm, membrane, endoplasmic reticulum membrane	GO:0019899, GO:0008392, GO:0120319, GO:0016712, GO:0004497, GO:0030544, GO:0016491, GO:0018601, GO:0046872, GO:0051879, GO:0005506, GO:0020037, GO:0016705	enzyme binding, arachidonate epoxygenase activity, long-chain fatty acid omega-1 hydroxylase activity, oxidoreductase activity, acting on paired donors, with incorporation or reduction of molecular oxygen, reduced flavin or flavoprotein as one donor, and incorporation of one atom of oxygen, monooxygenase activity, Hsp70 protein binding, oxidoreductase activity, 4-nitrophenol 2-monooxygenase activ…	GO:0001676, GO:0018960, GO:0006631, GO:0019373, GO:0006641, GO:0006805, GO:0016098, GO:0009617, GO:0002933, GO:0008202, GO:0006629	long-chain fatty acid metabolic process, 4-nitrophenol metabolic process, fatty acid metabolic process, epoxygenase P450 pathway, triglyceride metabolic process, xenobiotic metabolic process, monoterpenoid metabolic process, response to bacterium, lipid hydroxylation, steroid metabolic process, lipid metabolic process	20.1413	29.6591
Pnliprp1	1.70824	-0.360355	0.00808707	0.315662	chr19	58717319	58732601	+	PROTEIN_CODING	Pnliprp1	18946	ENSMUSG00000042179			pancreatic lipase related protein 1	GO:0005615, GO:0005576	extracellular space, extracellular region	GO:0005509, GO:0046872, GO:0008970, GO:0016298, GO:0004465, GO:0004806, GO:0052689	calcium ion binding, metal ion binding, phospholipase A1 activity, lipase activity, lipoprotein lipase activity, triacylglycerol lipase activity, carboxylic ester hydrolase activity	GO:0019433, GO:0034375, GO:0006633, GO:0006629, GO:0042632	triglyceride catabolic process, high-density lipoprotein particle remodeling, fatty acid biosynthetic process, lipid metabolic process, cholesterol homeostasis	0.314709	1.04356
Gm42139	-0.953875	1.39173	0.0081381	0.31718	chr5	104030527	104038927	+	ncRNA	Gm42139	105246945				predicted gene, 42139							3.30444	1.70265
Cysltr2	-0.690487	2.82579	0.00833159	0.324004	chr14	73263043	73286554	-	PROTEIN_CODING	Cysltr2	70086	ENSMUSG00000033470			cysteinyl leukotriene receptor 2	GO:0005886, GO:0016020	plasma membrane, membrane	GO:0001631, GO:0004966, GO:0004974, GO:0004930	cysteinyl leukotriene receptor activity, galanin receptor activity, leukotriene receptor activity, G protein-coupled receptor activity	GO:0045766, GO:0007186, GO:0070374, GO:0060253, GO:0007218, GO:0061737, GO:0007165	positive regulation of angiogenesis, G protein-coupled receptor signaling pathway, positive regulation of ERK1 and ERK2 cascade, negative regulation of glial cell proliferation, neuropeptide signaling pathway, leukotriene signaling pathway, signal transduction	8.60203	5.32765
Gm53455	-0.687212	2.85274	0.00833803	0.324004	chr8	111985800	111986908	+	ncRNA	Gm53455	118567611	ENSMUSG00000120633			predicted gene, 53455							8.75939	5.4375
Gm40618	0.807227	2.02183	0.00837024	0.32415	chr10	26857645	26859039	+	ncRNA	Gm40618	105245124				predicted gene, 40618							2.88483	5.05303
Gm51554	1.03355	1.06808	0.00837902	0.32415	chr8	118034946	118044370	-	ncRNA	Gm51554	115486902				predicted gene, 51554							1.31129	2.69129
Gm9920	1.03355	1.06808	0.00837902	0.32415	chr15	54963313	54976978	-	ncRNA	Gm9920	100503794	ENSMUSG00000053749			predicted gene 9920							1.31129	2.69129
Gssos2	0.556694	4.60036	0.0084034	0.324383	chr2	155409406	155436446	+	ncRNA	Gssos2	102636309				glutathione synthase, opposite strand 2							19.5644	28.7803
Fndc7	-0.876393	1.69566	0.0084387	0.324383	chr3	108760898	108797324	-	PROTEIN_CODING	Fndc7	320181	ENSMUSG00000045326			fibronectin type III domain containing 7	GO:0005576, GO:0005575	extracellular region, cellular_component	GO:0003674	molecular_function	GO:0008150	biological_process	4.03876	2.19697
A230108P19Rik	2.45241	-1.13135	0.00844714	0.324383	chr2	6198062	6326422	+	ncRNA	A230108P19Rik	320132	ENSMUSG00000087125			RIKEN cDNA A230108P19 gene	GO:0005575	cellular_component	GO:0003674	molecular_function	GO:0008150	biological_process	0.104903	0.604167
Fbln7	2.45241	-1.13135	0.00844714	0.324383	chr2	128705791	128738954	+	PROTEIN_CODING	Fbln7	70370	ENSMUSG00000027386			fibulin 7	GO:0031012, GO:0005576, GO:0005615	extracellular matrix, extracellular region, extracellular space	GO:0043395, GO:0005509, GO:0008201	heparan sulfate proteoglycan binding, calcium ion binding, heparin binding	GO:0007155	cell adhesion	0.104903	0.604167
Gm40780	2.45241	-1.13135	0.00844714	0.324383	chr10	119465640	119495142	+	ncRNA	Gm40780	105245305				predicted gene, 40780							0.104903	0.604167
Phf11b	0.682471	2.86085	0.00849964	0.32592	chr14	59558413	59578826	-	PROTEIN_CODING	Phf11b	236451	ENSMUSG00000091649			PHD finger protein 11B	GO:0005654, GO:0031965, GO:0005634	nucleoplasm, nuclear membrane, nucleus	GO:0008270, GO:0046872, GO:0003674	zinc ion binding, metal ion binding, molecular_function	GO:0008150	biological_process	5.5074	8.8428
Cebpb	0.511899	6.38578	0.00855043	0.327386	chr2	167530835	167532352	+	PROTEIN_CODING	Cebpb	12608	ENSMUSG00000056501			CCAAT/enhancer binding protein beta	GO:0000785, GO:0036488, GO:0016363, GO:0005634, GO:1990647, GO:0000779, GO:0005654, GO:0090575, GO:0005737	chromatin, CHOP-C/EBP complex, nuclear matrix, nucleus, C/EBP complex, condensed chromosome, centromeric region, nucleoplasm, RNA polymerase II transcription regulator complex, cytoplasm	GO:0019900, GO:0031490, GO:0001227, GO:0042803, GO:0140297, GO:0000976, GO:0003682, GO:0044389, GO:0005515, GO:0042802, GO:0003677, GO:0000979, GO:0043565, GO:1990837, GO:0046982, GO:0061629, GO:0001228, GO:0000978, GO:0035259, GO:0000977, GO:0035035, GO:0042826, GO:0000981, GO:0003700	kinase binding, chromatin DNA binding, DNA-binding transcription repressor activity, RNA polymerase II-specific, protein homodimerization activity, DNA-binding transcription factor binding, transcription cis-regulatory region binding, chromatin binding, ubiquitin-like protein ligase binding, protein binding, identical protein binding, DNA binding, RNA polymerase II core promoter sequence-specific…	GO:0070059, GO:2000120, GO:0043524, GO:0050873, GO:0045893, GO:2001198, GO:0000122, GO:0042742, GO:1901329, GO:0060644, GO:0070169, GO:0002432, GO:0071230, GO:0035711, GO:0045595, GO:0006355, GO:0033598, GO:0032496, GO:0006351, GO:0071347, GO:0030154, GO:0045669, GO:0007613, GO:0045944, GO:0030182, GO:0045670, GO:0072574, GO:0001541, GO:0042130, GO:0032753, GO:0050729, GO:0006357, GO:0045600, GO:…	intrinsic apoptotic signaling pathway in response to endoplasmic reticulum stress, positive regulation of sodium-dependent phosphate transport, negative regulation of neuron apoptotic process, brown fat cell differentiation, positive regulation of DNA-templated transcription, regulation of dendritic cell differentiation, negative regulation of transcription by RNA polymerase II, defense response …	68.8687	98.2046
Plch1	0.774466	2.19294	0.00860738	0.329084	chr3	63603620	63806929	-	PROTEIN_CODING	Plch1	269437	ENSMUSG00000036834			phospholipase C, eta 1	GO:0005829, GO:0016020, GO:0005737	cytosol, membrane, cytoplasm	GO:0016787, GO:0005509, GO:0050429, GO:0046872, GO:0008081, GO:0004435	hydrolase activity, calcium ion binding, calcium-dependent phospholipase C activity, metal ion binding, phosphoric diester hydrolase activity, phosphatidylinositol-4,5-bisphosphate phospholipase C activity	GO:0051209, GO:0048015, GO:0035556, GO:0016042, GO:0046488, GO:0007165, GO:0006629	release of sequestered calcium ion into cytosol, phosphatidylinositol-mediated signaling, intracellular signal transduction, lipid catabolic process, phosphatidylinositol metabolic process, signal transduction, lipid metabolic process	3.30444	5.6572
Ces2b	0.812776	1.9732	0.00864115	0.329892	chr8	105555130	105566725	+	PROTEIN_CODING	Ces2b	234669	ENSMUSG00000050097			carboxyesterase 2B	GO:0043231	intracellular membrane-bounded organelle	GO:0016787, GO:0106435, GO:0052689	hydrolase activity, carboxylesterase activity, carboxylic ester hydrolase activity	GO:0006693	prostaglandin metabolic process	2.77993	4.88826
A930018O16Rik	1.80589	-0.518011	0.00872343	0.331579	chr13	69682434	69683570	+	PROTEIN_CODING	A930018O16Rik	105245580				RIKEN cDNA A930018O16 gene							0.262257	0.933712
Gm52106	1.80589	-0.518011	0.00872343	0.331579	chr14	29794950	29816858	+	ncRNA	Gm52106	115488310				predicted gene, 52106							0.262257	0.933712
Gm54300	1.80589	-0.518011	0.00872343	0.331579	chr5	5126036	5138383	+	ncRNA	Gm54300	118568748				predicted gene, 54300							0.262257	0.933712
Ly6k	1.46847	-0.0086672	0.00878554	0.333455	chr15	74668723	74671817	-	PROTEIN_CODING	Ly6k	76486	ENSMUSG00000044678			lymphocyte antigen 6 family member K	GO:0009986, GO:0001669, GO:0005886, GO:0098552, GO:0016020, GO:0031410, GO:0005576, GO:0045121, GO:0005737	cell surface, acrosomal vesicle, plasma membrane, side of membrane, membrane, cytoplasmic vesicle, extracellular region, membrane raft, cytoplasm	GO:0005515	protein binding	GO:0007339, GO:0030317	binding of sperm to zona pellucida, flagellated sperm motility	0.472063	1.31818
Cecr2	0.602961	3.68237	0.0088988	0.337263	chr6	120643275	120748152	+	PROTEIN_CODING	Cecr2	330409	ENSMUSG00000071226			CECR2, histone acetyl-lysine reader	GO:0090537, GO:0031010, GO:0000791, GO:0005634	CERF complex, ISWI-type complex, euchromatin, nucleus	GO:0140658, GO:0005515	ATP-dependent chromatin remodeler activity, protein binding	GO:0090102, GO:0021915, GO:0060122, GO:0097194, GO:0006338, GO:0007338, GO:0001842, GO:0006325, GO:0001843	cochlea development, neural tube development, inner ear receptor cell stereocilium organization, execution phase of apoptosis, chromatin remodeling, single fertilization, neural fold formation, chromatin organization, neural tube closure	10.1231	15.3788
Gstm6	0.738653	2.39839	0.00891745	0.33748	chr3	107846163	107860957	-	PROTEIN_CODING	Gstm6	14867	ENSMUSG00000068762			glutathione S-transferase, mu 6	GO:0005829, GO:0005737	cytosol, cytoplasm	GO:0019899, GO:0004364, GO:0042802, GO:0042803, GO:0016740, GO:0043295	enzyme binding, glutathione transferase activity, identical protein binding, protein homodimerization activity, transferase activity, glutathione binding	GO:0006749	glutathione metabolic process	3.8814	6.48106
Fabp4	0.550652	4.62729	0.00899664	0.339984	chr3	10269406	10273653	-	PROTEIN_CODING	Fabp4	11770	ENSMUSG00000062515			fatty acid binding protein 4, adipocyte	GO:0005829, GO:0005737, GO:0005654, GO:0005634	cytosol, cytoplasm, nucleoplasm, nucleus	GO:0008289, GO:0005324, GO:0051427, GO:0036041, GO:0005504	lipid binding, long-chain fatty acid transmembrane transporter activity, hormone receptor binding, long-chain fatty acid binding, fatty acid binding	GO:0050872, GO:0050729, GO:0015908, GO:0006631, GO:0008284, GO:0050873, GO:0015909, GO:0071356, GO:0071285, GO:0042632, GO:0140042, GO:0045892, GO:0009617, GO:0120162	white fat cell differentiation, positive regulation of inflammatory response, fatty acid transport, fatty acid metabolic process, positive regulation of cell population proliferation, brown fat cell differentiation, long-chain fatty acid transport, cellular response to tumor necrosis factor, cellular response to lithium ion, cholesterol homeostasis, lipid droplet formation, negative regulation of…	19.984	29.2746
Tox2	-0.568134	4.23871	0.00910047	0.340767	chr2	163045047	163166092	+	PROTEIN_CODING	Tox2	269389	ENSMUSG00000074607			TOX high mobility group box family member 2	GO:0005654, GO:0005634	nucleoplasm, nucleus	GO:0003677, GO:0061629, GO:0003713, GO:0031490	DNA binding, RNA polymerase II-specific DNA-binding transcription factor binding, transcription coactivator activity, chromatin DNA binding	GO:0006357, GO:0045944	regulation of transcription by RNA polymerase II, positive regulation of transcription by RNA polymerase II	22.3968	15.1042
Unc5c	0.567285	4.24011	0.0091081	0.340767	chr3	141171360	141540685	+	PROTEIN_CODING	Unc5c	22253	ENSMUSG00000059921			unc-5 netrin receptor C	GO:0009986, GO:0045202, GO:0030175, GO:0030425, GO:0030027, GO:0043025, GO:0005886, GO:0016020, GO:0042995, GO:0030424, GO:0030426, GO:0043005	cell surface, synapse, filopodium, dendrite, lamellipodium, neuronal cell body, plasma membrane, membrane, cell projection, axon, growth cone, neuron projection	GO:0019901, GO:0005042, GO:0015631, GO:0005043, GO:0005515	protein kinase binding, netrin receptor activity, tubulin binding, netrin receptor activity involved in chemorepulsion, protein binding	GO:0035234, GO:2000243, GO:2001222, GO:0007165, GO:0030334, GO:0006915, GO:0061643, GO:0007420, GO:0007411, GO:0038007, GO:1990791, GO:0033564, GO:0043065, GO:0051094	ectopic germ cell programmed cell death, positive regulation of reproductive process, regulation of neuron migration, signal transduction, regulation of cell migration, apoptotic process, chemorepulsion of axon, brain development, axon guidance, netrin-activated signaling pathway, dorsal root ganglion development, anterior/posterior axon guidance, positive regulation of apoptotic process, positiv…	15.1585	22.464
Gm16835	1.93965	-0.695007	0.00916622	0.340767	chr14	119336377	119352486	+	ncRNA	Gm16835	102635192	ENSMUSG00000087479			predicted gene, 16835							0.209806	0.823864
Gm26236	1.93965	-0.695007	0.00916622	0.340767	chr2	32565121	32565257	+	snoRNA	Gm26236	115489602	ENSMUSG00000093277			predicted gene, 26236	GO:0005730	nucleolus			GO:0006396	RNA processing	0.209806	0.823864
Gm32098	1.93965	-0.695007	0.00916622	0.340767	chr8	27153329	27188665	-	ncRNA	Gm32098	102634544				predicted gene, 32098							0.209806	0.823864
Mir1291	1.93965	-0.695007	0.00916622	0.340767	chr15	98417643	98417759	-	ncRNA	Mir1291	102466255	ENSMUSG00000106463			microRNA 1291	GO:0005730	nucleolus			GO:0006396	RNA processing	0.209806	0.823864
Pask	-0.930923	1.4209	0.00918049	0.340767	chr1	93237165	93271237	-	PROTEIN_CODING	Pask	269224	ENSMUSG00000026274			PAS domain containing serine/threonine kinase	GO:0005829, GO:0005634, GO:0005737	cytosol, nucleus, cytoplasm	GO:0008289, GO:0005524, GO:0106310, GO:0000166, GO:0035091, GO:0016301, GO:0004674, GO:0016740, GO:0004672	lipid binding, ATP binding, protein serine kinase activity, nucleotide binding, phosphatidylinositol binding, kinase activity, protein serine/threonine kinase activity, transferase activity, protein kinase activity	GO:0070092, GO:0097009, GO:0006355, GO:0043576, GO:0035556, GO:0045719, GO:0046777, GO:0006468	regulation of glucagon secretion, energy homeostasis, regulation of DNA-templated transcription, regulation of respiratory gaseous exchange, intracellular signal transduction, negative regulation of glycogen biosynthetic process, protein autophosphorylation, protein phosphorylation	3.35689	1.75758
Gm16252	2.13521	-0.896762	0.00919886	0.340767	chr9	103345570	103383401	+	ncRNA	Gm16252	102643244				predicted gene 16252							0.157354	0.714015
Gm29826	2.13521	-0.896762	0.00919886	0.340767	chr10	3217698	3305846	+	ncRNA	Gm29826	102631504				predicted gene, 29826							0.157354	0.714015
Gm40725	2.13521	-0.896762	0.00919886	0.340767	chr10	83807473	83823063	+	ncRNA	Gm40725	105245246				predicted gene, 40725							0.157354	0.714015
Gm51953	2.13521	-0.896762	0.00919886	0.340767	chr12	84253572	84262095	+	ncRNA	Gm51953	115487944				predicted gene, 51953							0.157354	0.714015
Lvrn	2.13521	-0.896762	0.00919886	0.340767	chr18	46983106	47040313	+	PROTEIN_CODING	Lvrn	74574	ENSMUSG00000024481			laeverin	GO:0016020	membrane	GO:0016787, GO:0008233, GO:0008270, GO:0046872, GO:0008237	hydrolase activity, peptidase activity, zinc ion binding, metal ion binding, metallopeptidase activity	GO:0006508, GO:0002003	proteolysis, angiotensin maturation	0.157354	0.714015
Osr2	2.13521	-0.896762	0.00919886	0.340767	chr15	35296244	35303451	+	PROTEIN_CODING	Osr2	107587	ENSMUSG00000022330			odd-skipped related 2	GO:0005634	nucleus	GO:0001227, GO:0043565, GO:1990837, GO:0001228, GO:0000977, GO:0008270, GO:0046872, GO:0000981	DNA-binding transcription repressor activity, RNA polymerase II-specific, sequence-specific DNA binding, sequence-specific double-stranded DNA binding, DNA-binding transcription activator activity, RNA polymerase II-specific, RNA polymerase II transcription regulatory region sequence-specific DNA binding, zinc ion binding, metal ion binding, DNA-binding transcription factor activity, RNA polymera…	GO:0042474, GO:0042733, GO:0035115, GO:0045893, GO:0001655, GO:0072498, GO:2000543, GO:2000648, GO:0050679, GO:0030501, GO:0001823, GO:0000122, GO:0048793, GO:0060021, GO:0035116, GO:0060349, GO:0001656, GO:0048704, GO:0002062, GO:0061029, GO:0060322, GO:0007389, GO:0030154, GO:0009792, GO:0033687, GO:0042476, GO:0036023, GO:0060272, GO:0010628, GO:0045944	middle ear morphogenesis, embryonic digit morphogenesis, embryonic forelimb morphogenesis, positive regulation of DNA-templated transcription, urogenital system development, embryonic skeletal joint development, positive regulation of gastrulation, positive regulation of stem cell proliferation, positive regulation of epithelial cell proliferation, positive regulation of bone mineralization, meso…	0.157354	0.714015
3830403N18Rik	-2.11148	-0.82907	0.00920004	0.340767	chrX	54884612	55198856	+	PROTEIN_CODING	3830403N18Rik	70691	ENSMUSG00000031125			RIKEN cDNA 3830403N18 gene	GO:0000795, GO:0005634	synaptonemal complex, nucleus	GO:0003674	molecular_function	GO:0035092, GO:0002244, GO:0007286, GO:0051321	sperm DNA condensation, hematopoietic progenitor cell differentiation, spermatid development, meiotic cell cycle	0.73432	0.164773
Il7	-0.801511	2.01499	0.00925465	0.341053	chr3	7637088	7678820	-	PROTEIN_CODING	Il7	16196	ENSMUSG00000040329			interleukin 7	GO:0005576, GO:0005615	extracellular region, extracellular space	GO:0008083, GO:0005126, GO:0005139, GO:0005125	growth factor activity, cytokine receptor binding, interleukin-7 receptor binding, cytokine activity	GO:0010628, GO:0019725, GO:0019221, GO:0001961, GO:0046622, GO:0030890, GO:0038111, GO:0045582, GO:2001240, GO:0045579, GO:0010468, GO:0045453, GO:0032722, GO:0048873, GO:2001237, GO:0006955, GO:0002360	positive regulation of gene expression, cellular homeostasis, cytokine-mediated signaling pathway, positive regulation of cytokine-mediated signaling pathway, positive regulation of organ growth, positive regulation of B cell proliferation, interleukin-7-mediated signaling pathway, positive regulation of T cell differentiation, negative regulation of extrinsic apoptotic signaling pathway in absen…	4.98288	2.85606
Gm53570	-1.17534	0.635624	0.00928922	0.341053	chr1	86030339	86038963	+	ncRNA	Gm53570	118567764				predicted gene, 53570							1.99315	0.878788
Lrrn2	-1.10692	0.8219	0.0093044	0.341053	chr1	132808093	132867743	+	PROTEIN_CODING	Lrrn2	16980	ENSMUSG00000026443			leucine rich repeat protein 2, neuronal	GO:0005886, GO:0016020	plasma membrane, membrane	GO:0038023, GO:0003674	signaling receptor activity, molecular_function			2.25541	1.04356
Gm34702	-0.610166	3.55033	0.00932633	0.341053	chr14	27109667	27122263	-	ncRNA	Gm34702	102638037				predicted gene, 34702							14.0045	9.17235
Hirip3	-0.543453	4.75799	0.00933383	0.341053	chr7	126461155	126464549	+	PROTEIN_CODING	Hirip3	233876	ENSMUSG00000042606			HIRA interacting protein 3	GO:0005654, GO:0005730, GO:0005634	nucleoplasm, nucleolus, nucleus	GO:0000511, GO:0003674	H2A-H2B histone complex chaperone activity, molecular_function	GO:0006325, GO:0008150	chromatin organization, biological_process	31.9429	21.9148
Ccnb1-ps	-2.95759	-1.4137	0.00935144	0.341053	chr7	41755193	41756726	-	PROTEIN_CODING	Ccnb1-ps	434175	ENSMUSG00000048574			cyclin B1, pseudogene							0.472063	0.0549243
Esrrb	-2.95759	-1.4137	0.00935144	0.341053	chr12	86407891	86568402	+	PROTEIN_CODING	Esrrb	26380	ENSMUSG00000021255			estrogen related receptor, beta	GO:0005829, GO:0000785, GO:0000793, GO:0005694, GO:0005654, GO:0005634, GO:0032039, GO:0005737	cytosol, chromatin, condensed chromosome, chromosome, nucleoplasm, nucleus, integrator complex, cytoplasm	GO:0000993, GO:0003707, GO:0003677, GO:0043565, GO:1990837, GO:0061629, GO:0005496, GO:0001228, GO:0000978, GO:0004879, GO:0008270, GO:0046872, GO:0000981, GO:0034056, GO:0005515, GO:0000987, GO:0003700	RNA polymerase II complex binding, nuclear steroid receptor activity, DNA binding, sequence-specific DNA binding, sequence-specific double-stranded DNA binding, RNA polymerase II-specific DNA-binding transcription factor binding, steroid binding, DNA-binding transcription activator activity, RNA polymerase II-specific, RNA polymerase II cis-regulatory region sequence-specific DNA binding, nuclear…	GO:0048839, GO:2000737, GO:0045893, GO:0030522, GO:0045935, GO:0010556, GO:0001831, GO:0043697, GO:0140001, GO:0045821, GO:0045494, GO:0001834, GO:0008283, GO:0006357, GO:0030518, GO:0019827, GO:0035019, GO:0006355, GO:0001701, GO:0045892, GO:0001892, GO:2000035, GO:1902459, GO:0017145, GO:0045944, GO:0045725	inner ear development, negative regulation of stem cell differentiation, positive regulation of DNA-templated transcription, intracellular receptor signaling pathway, positive regulation of nucleobase-containing compound metabolic process, regulation of macromolecule biosynthetic process, trophectodermal cellular morphogenesis, cell dedifferentiation, morula formation, positive regulation of glyc…	0.472063	0.0549243
Gm22455	-2.95759	-1.4137	0.00935144	0.341053	chr9	64084405	64084475	+	snoRNA	Gm22455	115487261	ENSMUSG00000064514			predicted gene, 22455	GO:0005730	nucleolus			GO:0006396	RNA processing	0.472063	0.0549243
Gm32659	-2.95759	-1.4137	0.00935144	0.341053	chr2	136369680	136556258	-	ncRNA	Gm32659	102635278				predicted gene, 32659							0.472063	0.0549243
Gm57533	-2.95759	-1.4137	0.00935144	0.341053	chr9	24400906	24413829	-	ncRNA	Gm57533	115487153				predicted gene, 57533							0.472063	0.0549243
Snord16a	-2.95759	-1.4137	0.00935144	0.341053	chr9	64082714	64082804	+	snoRNA	Snord16a	100217453	ENSMUSG00000119388			small nucleolar RNA, C/D box 16A	GO:0005730, GO:0005575	nucleolus, cellular_component	GO:0003674	molecular_function	GO:0006396, GO:0008150	RNA processing, biological_process	0.472063	0.0549243
Tcim	0.512072	5.94514	0.00939428	0.341617	chr8	24927188	24928962	-	PROTEIN_CODING	Tcim	69068	ENSMUSG00000056313			transcriptional and immune response regulator	GO:0005829, GO:0005737, GO:0005886, GO:0005730, GO:0005654, GO:0016607, GO:0005634	cytosol, cytoplasm, plasma membrane, nucleolus, nucleoplasm, nuclear speck, nucleus	GO:0005112	Notch binding	GO:0010739, GO:0045746, GO:0002264, GO:0043066, GO:1901224, GO:1902806, GO:0034605, GO:0006355, GO:1903706, GO:0006915	positive regulation of protein kinase A signaling, negative regulation of Notch signaling pathway, endothelial cell activation involved in immune response, negative regulation of apoptotic process, positive regulation of non-canonical NF-kappaB signal transduction, regulation of cell cycle G1/S phase transition, cellular response to heat, regulation of DNA-templated transcription, regulation of h…	50.7205	72.3352
Gm53474	1.18928	0.563623	0.00940459	0.341617	chr1	133241803	133249356	-	ncRNA	Gm53474	118567634				predicted gene, 53474							0.839223	1.92235
Gm51770	1.00632	1.10459	0.00941924	0.341617	chr10	67986936	68076311	+	ncRNA	Gm51770	115487399				predicted gene, 51770							1.36374	2.74621
Scn4b	1.00632	1.10459	0.00941924	0.341617	chr9	45049922	45065453	+	PROTEIN_CODING	Scn4b	399548	ENSMUSG00000046480			sodium channel, type IV, beta	GO:0014704, GO:0001518, GO:0005886, GO:0016020	intercalated disc, voltage-gated sodium channel complex, plasma membrane, membrane	GO:0017080, GO:0044325, GO:0005248, GO:0086006	sodium channel regulator activity, transmembrane transporter binding, voltage-gated sodium channel activity, voltage-gated sodium channel activity involved in cardiac muscle cell action potential	GO:0006811, GO:0086012, GO:0060307, GO:0086016, GO:0006814, GO:0051649, GO:0035725, GO:0086091, GO:0086002, GO:0060048, GO:0010765, GO:0019228, GO:0061337	monoatomic ion transport, membrane depolarization during cardiac muscle cell action potential, regulation of ventricular cardiac muscle cell membrane repolarization, AV node cell action potential, sodium ion transport, establishment of localization in cell, sodium ion transmembrane transport, regulation of heart rate by cardiac conduction, cardiac muscle cell action potential involved in contract…	1.36374	2.74621
Cpz	0.832081	1.81663	0.00953416	0.344769	chr5	35659562	35682970	-	PROTEIN_CODING	Cpz	242939	ENSMUSG00000036596			carboxypeptidase Z	GO:0005576, GO:0031012, GO:0005615	extracellular region, extracellular matrix, extracellular space	GO:0016787, GO:0008233, GO:0008270, GO:0046872, GO:0004180, GO:0004181, GO:0008237	hydrolase activity, peptidase activity, zinc ion binding, metal ion binding, carboxypeptidase activity, metallocarboxypeptidase activity, metallopeptidase activity	GO:0006518, GO:0016485, GO:0016055, GO:0006508	peptide metabolic process, protein processing, Wnt signaling pathway, proteolysis	2.46522	4.39394
B430306N03Rik	1.0621	0.911796	0.0096305	0.344769	chr17	48622310	48632580	+	PROTEIN_CODING	Trem6l	320148	ENSMUSG00000043740			triggering receptor expressed on myeloid cells-like 6	GO:0016020, GO:0009986	membrane, cell surface	GO:0038023	signaling receptor activity			1.15393	2.41667
0610009E02Rik	-0.518424	5.53885	0.00964412	0.344769	chr2	26335936	26349402	+	ncRNA	0610009E02Rik	100125929	ENSMUSG00000086714			RIKEN cDNA 0610009E02 gene							54.6019	38.1174
Ddias	1.35175	0.174295	0.0097725	0.344769	chr7	92506734	92523455	-	PROTEIN_CODING	Ddias	74041	ENSMUSG00000030641			DNA damage-induced apoptosis suppressor	GO:0005737, GO:0005634	cytoplasm, nucleus	GO:0003674	molecular_function	GO:0007286, GO:0051726, GO:0097752, GO:0071345, GO:0006974, GO:0043066, GO:0030097, GO:2000270, GO:1902230, GO:0071447, GO:0071480, GO:0034644, GO:0006915	spermatid development, regulation of cell cycle, regulation of DNA stability, cellular response to cytokine stimulus, DNA damage response, negative regulation of apoptotic process, hemopoiesis, negative regulation of fibroblast apoptotic process, negative regulation of intrinsic apoptotic signaling pathway in response to DNA damage, cellular response to hydroperoxide, cellular response to gamma r…	0.576966	1.48295
Depp1	0.526976	5.14919	0.00977721	0.344769	chr6	116627645	116629808	+	PROTEIN_CODING	Depp1	213393	ENSMUSG00000048489			DEPP1 autophagy regulator	GO:0005739, GO:0005777, GO:0005737	mitochondrion, peroxisome, cytoplasm	GO:0003674	molecular_function	GO:0010506, GO:0006914	regulation of autophagy, autophagy	29.0056	41.7974
Gm32796	1.511	-0.130767	0.00992284	0.344769	chr16	29791678	29801513	+	ncRNA	Gm32796	102635464				predicted gene, 32796							0.419611	1.20833
Gm34019	1.511	-0.130767	0.00992284	0.344769	chr13	25148230	25154740	-	ncRNA	Gm34019	102637132				predicted gene, 34019							0.419611	1.20833
Cdc26	-0.518419	5.44904	0.00993334	0.344769	chr4	62310581	62326862	-	PROTEIN_CODING	Cdc26	66440	ENSMUSG00000066149			cell division cycle 26	GO:0005680, GO:0005634	anaphase-promoting complex, nucleus	GO:0003674	molecular_function	GO:0070936, GO:0141198, GO:0031145, GO:0070979, GO:0007346, GO:0051301, GO:0016567	protein K48-linked ubiquitination, protein branched polyubiquitination, anaphase-promoting complex-dependent catabolic process, protein K11-linked ubiquitination, regulation of mitotic cell cycle, cell division, protein ubiquitination	51.2975	35.8106
Gm40346	-1.65063	-0.314798	0.00996646	0.344769	chr5	135956913	135963170	-	ncRNA	Gm40346	105244799				predicted gene, 40346							1.04903	0.329546
Scml2	-1.65063	-0.314798	0.00996646	0.344769	chrX	159865521	160041214	+	PROTEIN_CODING	Scml2	107815	ENSMUSG00000000037			Scm polycomb group protein like 2	GO:0000785, GO:0001741, GO:0031519, GO:0005634	chromatin, XY body, PcG protein complex, nucleus	GO:0042393, GO:0003682, GO:0005515	histone binding, chromatin binding, protein binding	GO:0045892, GO:0008104, GO:0006355, GO:0034502, GO:0006915	negative regulation of DNA-templated transcription, intracellular protein localization, regulation of DNA-templated transcription, protein localization to chromosome, apoptotic process	1.04903	0.329546
Sarm1	-0.930839	1.37702	0.0100083	0.344769	chr11	78361099	78388642	-	PROTEIN_CODING	Sarm1	237868	ENSMUSG00000050132			sterile alpha and HEAT/Armadillo motif containing 1	GO:0009986, GO:0045202, GO:0032991, GO:0031594, GO:0005739, GO:0030425, GO:0098978, GO:0005737, GO:0005741, GO:0005874, GO:0042995, GO:0030424, GO:0015630, GO:0099243	cell surface, synapse, protein-containing complex, neuromuscular junction, mitochondrion, dendrite, glutamatergic synapse, cytoplasm, mitochondrial outer membrane, microtubule, cell projection, axon, microtubule cytoskeleton, extrinsic component of synaptic membrane	GO:0035591, GO:0003953, GO:0042802, GO:0050135, GO:0016787, GO:0061809, GO:0005515	signaling adaptor activity, NAD+ nucleosidase activity, identical protein binding, NADP+ nucleosidase activity, hydrolase activity, NAD+ nucleosidase activity, cyclic ADP-ribose generating, protein binding	GO:0007399, GO:0070585, GO:0043523, GO:0048814, GO:0045087, GO:1905806, GO:0007165, GO:0034128, GO:0099010, GO:0019677, GO:0002376, GO:0030154, GO:0048678, GO:0050877, GO:0009749	nervous system development, protein localization to mitochondrion, regulation of neuron apoptotic process, regulation of dendrite morphogenesis, innate immune response, regulation of synapse pruning, signal transduction, negative regulation of MyD88-independent toll-like receptor signaling pathway, modification of postsynaptic structure, NAD+ catabolic process, immune system process, cell differe…	3.25199	1.70265
Xpnpep2	0.58849	3.75316	0.010029	0.344769	chrX	47195790	47225859	+	PROTEIN_CODING	Xpnpep2	170745	ENSMUSG00000037005			X-prolyl aminopeptidase (aminopeptidase P) 2, membrane-bound	GO:0070062, GO:0005886, GO:0098552, GO:0016020	extracellular exosome, plasma membrane, side of membrane, membrane	GO:0004177, GO:0016787, GO:0008233, GO:0046872, GO:0003674, GO:0070006	aminopeptidase activity, hydrolase activity, peptidase activity, metal ion binding, molecular_function, metalloaminopeptidase activity	GO:0006508, GO:0008150	proteolysis, biological_process	10.7001	16.0928
Adra1b	0.942304	1.30636	0.0100321	0.344769	chr11	43665432	43792076	-	PROTEIN_CODING	Adra1b	11548	ENSMUSG00000050541			adrenergic receptor, alpha 1b	GO:0031965, GO:0016020, GO:0005634, GO:0014704, GO:0005737, GO:0005901, GO:0030315, GO:0005886	nuclear membrane, membrane, nucleus, intercalated disc, cytoplasm, caveola, T-tubule, plasma membrane	GO:0004937, GO:0004930, GO:0004935, GO:0046982	alpha1-adrenergic receptor activity, G protein-coupled receptor activity, adrenergic receptor activity, protein heterodimerization activity	GO:0061049, GO:0007626, GO:0007186, GO:0007267, GO:0150099, GO:0035265, GO:0045818, GO:0048148, GO:0008542, GO:0019229, GO:0035024, GO:0055117, GO:0007200, GO:0007512, GO:0007204, GO:0009725, GO:0001974, GO:0008217, GO:0042593, GO:0001978, GO:0045819, GO:0001996, GO:0001997, GO:0043410, GO:0042310, GO:0048545, GO:0071880, GO:0043278, GO:0006937, GO:0001987, GO:0007165, GO:0001975	cell growth involved in cardiac muscle cell development, locomotory behavior, G protein-coupled receptor signaling pathway, cell-cell signaling, neuron-glial cell signaling, organ growth, negative regulation of glycogen catabolic process, behavioral response to cocaine, visual learning, regulation of vasoconstriction, negative regulation of Rho protein signal transduction, regulation of cardiac m…	1.62599	3.13068
Zfp853	0.942304	1.30636	0.0100321	0.344769	chr5	143269283	143279757	-	PROTEIN_CODING	Zfp853	330230	ENSMUSG00000093910			zinc finger protein 853	GO:0005634	nucleus	GO:0008270, GO:0046872, GO:0000978, GO:0003677, GO:0003700	zinc ion binding, metal ion binding, RNA polymerase II cis-regulatory region sequence-specific DNA binding, DNA binding, DNA-binding transcription factor activity	GO:0006357	regulation of transcription by RNA polymerase II	1.62599	3.13068
Fetub	0.674355	2.80072	0.0100335	0.344769	chr16	22737132	22758518	+	PROTEIN_CODING	Fetub	59083	ENSMUSG00000022871			fetuin beta	GO:0005576, GO:0005615	extracellular region, extracellular space	GO:0004869, GO:0008191, GO:0030414, GO:0004857, GO:0004866	cysteine-type endopeptidase inhibitor activity, metalloendopeptidase inhibitor activity, peptidase inhibitor activity, enzyme inhibitor activity, endopeptidase inhibitor activity	GO:0007339, GO:0060255, GO:0007338, GO:0010951	binding of sperm to zona pellucida, regulation of macromolecule metabolic process, single fertilization, negative regulation of endopeptidase activity	5.29759	8.45833
C1galt1	0.553658	4.36031	0.0100992	0.344769	chr6	7845224	7872042	+	PROTEIN_CODING	C1galt1	94192	ENSMUSG00000042460			core 1 synthase, glycoprotein-N-acetylgalactosamine 3-beta-galactosyltransferase, 1	GO:0016020	membrane	GO:0016263, GO:0046872, GO:0008378, GO:0016740, GO:0000166, GO:0016757	glycoprotein-N-acetylgalactosamine 3-beta-galactosyltransferase activity, metal ion binding, galactosyltransferase activity, transferase activity, nucleotide binding, glycosyltransferase activity	GO:0030154, GO:0016266, GO:0006493, GO:0006486, GO:0060576, GO:0001525, GO:0001822	cell differentiation, protein O-linked glycosylation via N-acetyl-galactosamine, protein O-linked glycosylation, protein glycosylation, intestinal epithelial cell development, angiogenesis, kidney development	16.5746	24.3314
Draxin	-1.75694	-0.466703	0.0101027	0.344769	chr4	148182894	148215582	-	PROTEIN_CODING	Draxin	70433	ENSMUSG00000029005			dorsal inhibitory axon guidance protein	GO:0005576	extracellular region	GO:0060090, GO:0005515	molecular adaptor activity, protein binding	GO:0010977, GO:0007411, GO:0021516, GO:0030517, GO:0016055, GO:0110091, GO:0030900, GO:0090090, GO:0021528, GO:0021960	negative regulation of neuron projection development, axon guidance, dorsal spinal cord development, negative regulation of axon extension, Wnt signaling pathway, negative regulation of hippocampal neuron apoptotic process, forebrain development, negative regulation of canonical Wnt signaling pathway, commissural neuron differentiation in spinal cord, anterior commissure morphogenesis	0.944126	0.274621
Sh2d7	-1.75694	-0.466703	0.0101027	0.344769	chr9	54441407	54452314	+	PROTEIN_CODING	Sh2d7	244885	ENSMUSG00000046460			SH2 domain containing 7	GO:0005575, GO:0005737	cellular_component, cytoplasm	GO:0003674	molecular_function	GO:0008150	biological_process	0.944126	0.274621
Snora73b	-1.18999	0.559085	0.0101568	0.344769	chr4	132079633	132079837	-	snoRNA	Snora73b	100306945	ENSMUSG00000065353			small nucleolar RNA, H/ACA box 73b	GO:0005730, GO:0005575	nucleolus, cellular_component	GO:0003674	molecular_function	GO:0006396, GO:0008150	RNA processing, biological_process	1.88825	0.823864
6030442E23Rik	-5.32551	-2.05076	0.0101663	0.344769	chr7	70866797	70874158	+	ncRNA	6030442E23Rik	77880	ENSMUSG00000100664			RIKEN cDNA 6030442E23 gene	GO:0005575	cellular_component	GO:0003674	molecular_function	GO:0008150	biological_process	0.262257	0
Alk	-5.32551	-2.05076	0.0101663	0.344769	chr17	72174206	72911719	-	PROTEIN_CODING	Alk	11682	ENSMUSG00000055471			anaplastic lymphoma kinase	GO:0044297, GO:0032991, GO:0005886, GO:0016020, GO:0043235, GO:0030424	cell body, protein-containing complex, plasma membrane, membrane, receptor complex, axon	GO:0042802, GO:0030298, GO:0004714, GO:0005524, GO:0000166, GO:0016301, GO:0004713, GO:0008201, GO:0016740, GO:0004672	identical protein binding, receptor signaling protein tyrosine kinase activator activity, transmembrane receptor protein tyrosine kinase activity, ATP binding, nucleotide binding, kinase activity, protein tyrosine kinase activity, heparin binding, transferase activity, protein kinase activity	GO:0038083, GO:0007399, GO:0021766, GO:0036269, GO:0007169, GO:0030534, GO:0045664, GO:0097009, GO:0060159, GO:0042127, GO:0007420, GO:0006950, GO:0050995, GO:0080090, GO:0090648, GO:1900006	peptidyl-tyrosine autophosphorylation, nervous system development, hippocampus development, swimming behavior, cell surface receptor protein tyrosine kinase signaling pathway, adult behavior, regulation of neuron differentiation, energy homeostasis, regulation of dopamine receptor signaling pathway, regulation of cell population proliferation, brain development, response to stress, negative regul…	0.262257	0
Bcl2l15	-5.32551	-2.05076	0.0101663	0.344769	chr3	103738331	103761934	+	PROTEIN_CODING	Bcl2l15	229672	ENSMUSG00000044165			BCLl2-like 15	GO:0005829, GO:0005634	cytosol, nucleus	GO:0003674	molecular_function	GO:0042981, GO:0008150	regulation of apoptotic process, biological_process	0.262257	0
[truncated: 25,371 more rows]
