# Supplementary material for: Loss of Rab44 attenuates ovalbumin-induced allergic airway inflammation by modulating immune responses and eosinophil function
Source: Front Immunol. 2026 May 21;17:1820891. doi: 10.3389/fimmu.2026.1820891 (PMC13250941; doi:10.3389/fimmu.2026.1820891)
Supplement: Supplementary file 2 [file Table2.xlsx]

## Sheet: DEG OVA
GeneID	logFC	logCPM	PValue	FDR	Chr	Start	End	Strand	Gene_Type	Gene_Symbol	Entrez_Gene_ID	Ensembl_ID	Locus_Tag	Old_Locus_Tag	Description	Cellular_Component_ID	Cellular_Component_Term	Molecular_Function_ID	Molecular_Function_Term	Biological_Process_ID	Biological_Process_Term	Ind_Wt	Ind_KO
Clca1	-8.76828	9.74896	3.17362e-23	8.46342e-19	chr3	144710298	144738537	-	PROTEIN_CODING	Clca1	23844	ENSMUSG00000028255			chloride channel accessory 1	GO:0042589, GO:0005886, GO:0016020, GO:0005902, GO:0030141, GO:0005576	zymogen granule membrane, plasma membrane, membrane, microvillus, secretory granule, extracellular region	GO:0016787, GO:0008233, GO:0005254, GO:0046872, GO:0008237, GO:0005229	hydrolase activity, peptidase activity, chloride channel activity, metal ion binding, metallopeptidase activity, intracellularly calcium-gated chloride channel activity	GO:0006811, GO:0006821, GO:0071456, GO:1902476, GO:0006508, GO:0006816	monoatomic ion transport, chloride transport, cellular response to hypoxia, chloride transmembrane transport, proteolysis, calcium ion transport	1716.78	3.93092
Chil4	-8.53822	7.50834	1.03942e-21	1.38596e-17	chr3	106108807	106126795	-	PROTEIN_CODING	Chil4	104183	ENSMUSG00000063779			chitinase-like 4	GO:0005576, GO:0005615, GO:0005737	extracellular region, extracellular space, cytoplasm	GO:0008061, GO:0019900, GO:0004568	chitin binding, kinase binding, chitinase activity	GO:0032722, GO:0006954, GO:0006032, GO:0005975, GO:0002532	positive regulation of chemokine production, inflammatory response, chitin catabolic process, carbohydrate metabolic process, production of molecular mediator involved in inflammatory response	362.967	0.969968
Rab44	-12.6668	4.38637	3.81912e-20	3.39495e-16	chr17	29333102	29367966	+	PROTEIN_CODING	Rab44	442827	ENSMUSG00000064147			RAB44, member RAS oncogene family	GO:0031901, GO:0005765, GO:0005886, GO:0031902, GO:0016020, GO:0005789, GO:0000139	early endosome membrane, lysosomal membrane, plasma membrane, late endosome membrane, membrane, endoplasmic reticulum membrane, Golgi membrane	GO:0003924, GO:0005525, GO:0000166, GO:0003925, GO:0005515	GTPase activity, GTP binding, nucleotide binding, G protein activity, protein binding	GO:0043303, GO:0045672, GO:0002553, GO:0045671, GO:0016192, GO:0097279	mast cell degranulation, positive regulation of osteoclast differentiation, histamine secretion by mast cell, negative regulation of osteoclast differentiation, vesicle-mediated transport, histamine secretion mediated by IgE immunoglobulin	41.6258	0
Igkv2-137	-6.96475	5.86661	1.25245e-16	8.35012e-13	chr6	67532620	67533200	+	OTHER	Igkv2-137	692187	ENSMUSG00000076501			immunoglobulin kappa chain variable 2-137	GO:0005886, GO:0005576, GO:0019814	plasma membrane, extracellular region, immunoglobulin complex			GO:0002376, GO:0006955, GO:0009617, GO:0002250	immune system process, immune response, response to bacterium, adaptive immune response	115.576	0.918917
Igkv3-1	-7.48736	3.85693	2.55697e-15	1.36379e-11	chr6	70680562	70681161	+	OTHER	Igkv3-1	108004	ENSMUSG00000095682			immunoglobulin kappa variable 3-1	GO:0019814, GO:0071748, GO:0005886, GO:0071756, GO:0071751, GO:0005576, GO:0005615	immunoglobulin complex, monomeric IgA immunoglobulin complex, plasma membrane, pentameric IgM immunoglobulin complex, secretory IgA immunoglobulin complex, extracellular region, extracellular space			GO:0002376, GO:0006955, GO:0002250	immune system process, immune response, adaptive immune response	28.6242	0.153153
Rnase2a	-6.68565	3.77532	6.34675e-14	2.82092e-10	chr14	51492718	51493569	-	PROTEIN_CODING	Rnase2a	93726	ENSMUSG00000047222			ribonuclease, RNase A family, 2A (liver, eosinophil-derived neurotoxin)	GO:0005615	extracellular space	GO:0016787, GO:0003676, GO:0001530, GO:0004519, GO:0004540, GO:0004518	hydrolase activity, nucleic acid binding, lipopolysaccharide binding, endonuclease activity, RNA nuclease activity, nuclease activity	GO:0002227, GO:0050830, GO:0006935	innate immune response in mucosa, defense response to Gram-positive bacterium, chemotaxis	26.9283	0.255255
Retnla	-5.57338	10.1944	2.6238e-13	9.99594e-10	chr16	48662972	48664824	+	PROTEIN_CODING	Retnla	57262	ENSMUSG00000061100			resistin like alpha	GO:0005576, GO:0005615	extracellular region, extracellular space	GO:0005179	hormone activity	GO:0009624, GO:0010269, GO:0007165	response to nematode, response to selenium ion, signal transduction	2295.02	48.1921
Awat1	-6.73673	3.11809	5.40435e-13	1.80154e-09	chrX	99615853	99621812	+	PROTEIN_CODING	Awat1	245533	ENSMUSG00000015665			acyl-CoA wax alcohol acyltransferase 1	GO:0005789, GO:0005783, GO:0016020	endoplasmic reticulum membrane, endoplasmic reticulum, membrane	GO:0016740, GO:0008374, GO:0047196, GO:0016746	transferase activity, O-acyltransferase activity, long-chain-alcohol O-fatty-acyltransferase activity, acyltransferase activity	GO:0006629	lipid metabolic process	17.0101	0.153153
Igkv4-58	-5.87013	3.6361	3.22949e-12	9.56935e-09	chr6	69477238	69477742	-	OTHER	Igkv4-58	381831	ENSMUSG00000095633			immunoglobulin kappa variable 4-58	GO:0019814	immunoglobulin complex			GO:0006955	immune response	24.256	0.408407
Igkv3-4	-5.29691	5.44099	5.63668e-12	1.50319e-08	chr6	70648773	70649361	+	OTHER	Igkv3-4	626347	ENSMUSG00000096715			immunoglobulin kappa variable 3-4	GO:0019814, GO:0071748, GO:0005886, GO:0071756, GO:0071751, GO:0005576, GO:0005615	immunoglobulin complex, monomeric IgA immunoglobulin complex, plasma membrane, pentameric IgM immunoglobulin complex, secretory IgA immunoglobulin complex, extracellular region, extracellular space			GO:0002376, GO:0006955, GO:0002250	immune system process, immune response, adaptive immune response	84.5364	2.14414
Ighv14-2	-5.34187	4.49206	1.09023e-11	2.64311e-08	chr12	113958089	113958518	-	OTHER	Ighv14-2	668421	ENSMUSG00000095583			immunoglobulin heavy variable 14-2	GO:0005576, GO:0019814	extracellular region, immunoglobulin complex	GO:0003823	antigen binding	GO:0002376, GO:0016064, GO:0002250	immune system process, immunoglobulin mediated immune response, adaptive immune response	43.7328	1.07207
Mrgprg	-9.85183	1.61159	1.68576e-11	3.6308e-08	chr7	143317447	143320730	-	PROTEIN_CODING	Mrgprg	381974	ENSMUSG00000050276			MAS-related GPR, member G	GO:0016020, GO:0005886	membrane, plasma membrane	GO:0004930	G protein-coupled receptor activity	GO:0007186, GO:0007165	G protein-coupled receptor signaling pathway, signal transduction	5.90984	0
Igkv4-61	-5.57162	3.5116	1.76993e-11	3.6308e-08	chr6	69393877	69394409	-	OTHER	Igkv4-61	546244	ENSMUSG00000076552			immunoglobulin kappa chain variable 4-61	GO:0019814	immunoglobulin complex			GO:0006955, GO:0002376, GO:0002250	immune response, immune system process, adaptive immune response	22.1491	0.459458
Fer1l6	-5.07884	4.0944	8.27581e-11	1.57642e-07	chr15	58381897	58536936	+	PROTEIN_CODING	Fer1l6	631797	ENSMUSG00000037106			fer-1 like family member 6	GO:0005886, GO:0016020, GO:0005575, GO:0005802, GO:0048471, GO:0055037	plasma membrane, membrane, cellular_component, trans-Golgi network, perinuclear region of cytoplasm, recycling endosome	GO:0046872, GO:0003674, GO:0005515, GO:0005544	metal ion binding, molecular_function, protein binding, calcium-dependent phospholipid binding	GO:0009617, GO:0048738, GO:0007519, GO:0007009	response to bacterium, cardiac muscle tissue development, skeletal muscle tissue development, plasma membrane organization	32.9923	0.969968
Ccl8	-4.8059	5.03236	1.68523e-10	2.99611e-07	chr11	82006011	82007625	+	PROTEIN_CODING	Ccl8	20307	ENSMUSG00000009185			C-C motif chemokine ligand 8	GO:0005576, GO:0005615	extracellular region, extracellular space	GO:0016004, GO:0048020, GO:0008201, GO:0008009, GO:0005125, GO:0004672	phospholipase activator activity, CCR chemokine receptor binding, heparin binding, chemokine activity, cytokine activity, protein kinase activity	GO:0007267, GO:0006954, GO:0044828, GO:0006874, GO:0031640, GO:0006816, GO:0006935, GO:0030335, GO:0006887, GO:0061844, GO:0048245, GO:1901741, GO:0070098, GO:0006955, GO:0045663	cell-cell signaling, inflammatory response, host-mediated suppression of viral genome replication, intracellular calcium ion homeostasis, killing of cells of another organism, calcium ion transport, chemotaxis, positive regulation of cell migration, exocytosis, antimicrobial humoral immune response mediated by antimicrobial peptide, eosinophil chemotaxis, positive regulation of myoblast fusion, c…	63.0041	2.24624
Igkv17-121	-4.80571	4.66263	2.2348e-10	3.72486e-07	chr6	68013802	68014302	+	OTHER	Igkv17-121	667435	ENSMUSG00000076514			immunoglobulin kappa variable 17-121	GO:0019814	immunoglobulin complex			GO:0006955	immune response	48.7177	1.73573
Igkv3-12	-4.94676	3.42788	4.70577e-10	7.38196e-07	chr6	70495234	70495833	+	OTHER	Igkv3-12	667914	ENSMUSG00000094117			immunoglobulin kappa variable 3-12	GO:0019814, GO:0071748, GO:0005886, GO:0071756, GO:0071751, GO:0005576, GO:0005615	immunoglobulin complex, monomeric IgA immunoglobulin complex, plasma membrane, pentameric IgM immunoglobulin complex, secretory IgA immunoglobulin complex, extracellular region, extracellular space			GO:0002376, GO:0006955, GO:0002250	immune system process, immune response, adaptive immune response	20.6588	0.663662
Slc39a2	-4.87241	3.55943	5.59613e-10	8.29097e-07	chr14	52130539	52134202	+	PROTEIN_CODING	Slc39a2	214922	ENSMUSG00000072572			solute carrier family 39 (zinc transporter), member 2	GO:0005886, GO:0016020, GO:0036464, GO:0031410	plasma membrane, membrane, cytoplasmic ribonucleoprotein granule, cytoplasmic vesicle	GO:0046873, GO:0046872, GO:0005385	metal ion transmembrane transporter activity, metal ion binding, zinc ion transmembrane transporter activity	GO:0006811, GO:0071577, GO:0006829, GO:0070574, GO:0030216, GO:0055085, GO:0030001	monoatomic ion transport, zinc ion transmembrane transport, zinc ion transport, cadmium ion transmembrane transport, keratinocyte differentiation, transmembrane transport, metal ion transport	22.6116	0.765764
Capn9	-5.65206	2.06555	9.17457e-10	1.28772e-06	chr8	125301361	125345470	+	PROTEIN_CODING	Capn9	73647	ENSMUSG00000031981			calpain 9	GO:0005737	cytoplasm	GO:0016787, GO:0005509, GO:0008233, GO:0008234, GO:0046872, GO:0004198	hydrolase activity, calcium ion binding, peptidase activity, cysteine-type peptidase activity, metal ion binding, calcium-dependent cysteine-type endopeptidase activity	GO:0006508	proteolysis	8.01683	0.153153
Ighv3-1	-4.71263	3.66543	1.13724e-09	1.51639e-06	chr12	113928010	113928303	-	OTHER	Ighv3-1	780803				immunoglobulin heavy variable 3-1	GO:0005576, GO:0019814	extracellular region, immunoglobulin complex	GO:0003823	antigen binding	GO:0002376, GO:0016064, GO:0002250	immune system process, immunoglobulin mediated immune response, adaptive immune response	24.256	0.918917
Snap25	-9.11591	0.906175	1.89395e-09	2.40514e-06	chr2	136555359	136624348	+	PROTEIN_CODING	Snap25	20614	ENSMUSG00000027273			synaptosomal-associated protein 25	GO:0030175, GO:0098978, GO:0036477, GO:0005938, GO:0097470, GO:0070033, GO:0031201, GO:0016020, GO:0030426, GO:0048471, GO:0043005, GO:0098888, GO:0043025, GO:0001917, GO:0045202, GO:0043209, GO:0005856, GO:0031083, GO:0070044, GO:0070032, GO:0005737, GO:0030027, GO:0008076, GO:0005886, GO:0008021, GO:0015629, GO:0030424, GO:0005768, GO:0005802, GO:0031982, GO:0042734, GO:0044295	filopodium, glutamatergic synapse, somatodendritic compartment, cell cortex, ribbon synapse, synaptobrevin 2-SNAP-25-syntaxin-1a-complexin II complex, SNARE complex, membrane, growth cone, perinuclear region of cytoplasm, neuron projection, extrinsic component of presynaptic membrane, neuronal cell body, photoreceptor inner segment, synapse, myelin sheath, cytoskeleton, BLOC-1 complex, synaptobre…	GO:0005484, GO:0008289, GO:0044325, GO:0000149, GO:0017075, GO:0019904, GO:0048306, GO:0005249, GO:0017022, GO:0005515	SNAP receptor activity, lipid binding, transmembrane transporter binding, SNARE binding, syntaxin-1 binding, protein domain specific binding, calcium-dependent protein binding, voltage-gated potassium channel activity, myosin binding, protein binding	GO:0007626, GO:0008306, GO:0016079, GO:0007616, GO:0051649, GO:0031915, GO:0048791, GO:0006887, GO:0098693, GO:0007269, GO:0099525, GO:0046887, GO:0061025, GO:0035493, GO:0016197, GO:0060291, GO:0016082, GO:0030073, GO:1990926, GO:0070201, GO:0031340, GO:0010975, GO:0071805, GO:0031629	locomotory behavior, associative learning, synaptic vesicle exocytosis, long-term memory, establishment of localization in cell, positive regulation of synaptic plasticity, calcium ion-regulated exocytosis of neurotransmitter, exocytosis, regulation of synaptic vesicle cycle, neurotransmitter secretion, presynaptic dense core vesicle exocytosis, positive regulation of hormone secretion, membrane …	3.5459	0
Igkv12-41	-4.72204	3.21285	2.15653e-09	2.5589e-06	chr6	69835404	69835868	-	OTHER	Igkv12-41	619960	ENSMUSG00000095007			immunoglobulin kappa chain variable 12-41	GO:0005886, GO:0005576, GO:0019814	plasma membrane, extracellular region, immunoglobulin complex			GO:0002376, GO:0006955, GO:0002250	immune system process, immune response, adaptive immune response	17.6781	0.663662
Ighv14-4	-4.58587	3.69432	2.20694e-09	2.5589e-06	chr12	114140058	114140487	-	OTHER	Ighv14-4	629826	ENSMUSG00000076666			immunoglobulin heavy variable 14-4	GO:0005576, GO:0019814	extracellular region, immunoglobulin complex	GO:0003823	antigen binding	GO:0002376, GO:0016064, GO:0002250	immune system process, immunoglobulin mediated immune response, adaptive immune response	24.6672	1.02102
Igkv4-57-1	-4.31797	6.00715	2.55122e-09	2.83484e-06	chr6	69521352	69521876	-	OTHER	Igkv4-57-1	384514	ENSMUSG00000076555			immunoglobulin kappa variable 4-57-1	GO:0019814	immunoglobulin complex			GO:0006955, GO:0002376, GO:0002250	immune response, immune system process, adaptive immune response	122.308	6.12611
Igkv8-21	-4.46209	3.89445	3.53534e-09	3.77121e-06	chr6	70291879	70292436	-	OTHER	Igkv8-21	620400	ENSMUSG00000076586			immunoglobulin kappa variable 8-21	GO:0019814	immunoglobulin complex			GO:0006955, GO:0002376, GO:0002250	immune response, immune system process, adaptive immune response	28.2645	1.27627
Ly6i	-4.31492	4.46188	5.19315e-09	5.32657e-06	chr15	74851383	74855279	-	PROTEIN_CODING	Ly6i	57248	ENSMUSG00000022586			lymphocyte antigen 6 family member I	GO:0098552, GO:0045202, GO:0005886, GO:0016020	side of membrane, synapse, plasma membrane, membrane	GO:0033130, GO:0030550	acetylcholine receptor binding, acetylcholine receptor inhibitor activity	GO:0095500	acetylcholine receptor signaling pathway	41.78	2.09309
Ighv5-16	5.68627	1.56708	5.78447e-09	5.71334e-06	chr12	113802148	113802441	-	OTHER	Ighv5-16	633568				immunoglobulin heavy variable 5-16	GO:0005576, GO:0019814	extracellular region, immunoglobulin complex	GO:0003823	antigen binding	GO:0002376, GO:0016064, GO:0002250	immune system process, immunoglobulin mediated immune response, adaptive immune response	0.10278	5.6156
Gm36598	-8.89047	0.693478	7.47388e-09	7.11833e-06	chr18	62877651	62899032	+	ncRNA	Gm36598	102640564	ENSMUSG00000136065			predicted gene, 36598							3.03201	0
Ighv1-39	-4.24108	4.46018	8.14276e-09	7.48797e-06	chr12	114878219	114878512	-	OTHER	Ighv1-39	780891				immunoglobulin heavy variable 1-39	GO:0005576, GO:0019814	extracellular region, immunoglobulin complex	GO:0003823	antigen binding	GO:0002376, GO:0016064, GO:0002250	immune system process, immunoglobulin mediated immune response, adaptive immune response	41.6258	2.19519
Ighv7-1	-4.57336	2.83582	8.81108e-09	7.83246e-06	chr12	113860028	113860566	-	PSEUDO	Ighv7-1	780799	ENSMUSG00000076665			immunoglobulin heavy variable 7-1	GO:0005576, GO:0019814	extracellular region, immunoglobulin complex	GO:0003823	antigen binding	GO:0002376, GO:0016064, GO:0002250	immune system process, immunoglobulin mediated immune response, adaptive immune response	13.5156	0.56156
Mmp12	-4.10305	5.87377	1.07063e-08	9.2102e-06	chr9	7344397	7360461	+	PROTEIN_CODING	Mmp12	17381	ENSMUSG00000049723			matrix metallopeptidase 12	GO:0005576, GO:0005615, GO:0005634, GO:0005737, GO:0031012	extracellular region, extracellular space, nucleus, cytoplasm, extracellular matrix	GO:0005509, GO:0004222, GO:0001046, GO:0016787, GO:0008233, GO:0008270, GO:0046872, GO:0043565, GO:0005518, GO:0008237	calcium ion binding, metalloendopeptidase activity, core promoter sequence-specific DNA binding, hydrolase activity, peptidase activity, zinc ion binding, metal ion binding, sequence-specific DNA binding, collagen binding, metallopeptidase activity	GO:0060054, GO:0098586, GO:0032727, GO:0060339, GO:0006508, GO:0050691, GO:0035313, GO:1904905, GO:0060309, GO:0030198, GO:0060340, GO:0000122, GO:0048286, GO:0006606, GO:0045944, GO:0030574, GO:1901163, GO:0010628, GO:0060435	positive regulation of epithelial cell proliferation involved in wound healing, cellular response to virus, positive regulation of interferon-alpha production, negative regulation of type I interferon-mediated signaling pathway, proteolysis, regulation of defense response to virus by host, wound healing, spreading of epidermal cells, negative regulation of endothelial cell-matrix adhesion via fib…	110.643	6.43242
Dbp	-4.11746	5.12217	1.24079e-08	1.00515e-05	chr7	45354658	45359579	+	PROTEIN_CODING	Dbp	13170	ENSMUSG00000059824			D site albumin promoter binding protein	GO:0090575, GO:0005654, GO:0005634	RNA polymerase II transcription regulator complex, nucleoplasm, nucleus	GO:0001228, GO:0000981, GO:0000978, GO:1990837, GO:0003677, GO:0000977, GO:0003700	DNA-binding transcription activator activity, RNA polymerase II-specific, DNA-binding transcription factor activity, RNA polymerase II-specific, RNA polymerase II cis-regulatory region sequence-specific DNA binding, sequence-specific double-stranded DNA binding, DNA binding, RNA polymerase II transcription regulatory region sequence-specific DNA binding, DNA-binding transcription factor activity	GO:0048511, GO:0001889, GO:0006357, GO:0006355, GO:0007623, GO:0045944	rhythmic process, liver development, regulation of transcription by RNA polymerase II, regulation of DNA-templated transcription, circadian rhythm, positive regulation of transcription by RNA polymerase II	65.6763	3.77777
Fcgbp	-4.06491	6.34322	1.24381e-08	1.00515e-05	chr7	27770661	27820289	+	PROTEIN_CODING	Fcgbp	215384	ENSMUSG00000047730			Fc fragment of IgG binding protein	GO:0070701, GO:0005576, GO:0031012, GO:0005615	mucus layer, extracellular region, extracellular matrix, extracellular space	GO:0005201, GO:0005515	extracellular matrix structural constituent, protein binding	GO:0008150	biological_process	153.039	9.13812
Igkv8-28	-4.52217	2.65346	1.58859e-08	1.24601e-05	chr6	70120577	70121145	-	OTHER	Igkv8-28	434040	ENSMUSG00000094356			immunoglobulin kappa variable 8-28	GO:0019814	immunoglobulin complex			GO:0006955, GO:0002376, GO:0002250	immune response, immune system process, adaptive immune response	11.8711	0.510509
Igkv4-50	-4.1817	3.93612	1.72041e-08	1.31085e-05	chr6	69677751	69678271	-	OTHER	Igkv4-50	381782	ENSMUSG00000076562			immunoglobulin kappa variable 4-50	GO:0019814	immunoglobulin complex			GO:0006955	immune response	28.8297	1.58258
Ighv1-76	-4.14036	3.47177	3.39726e-08	2.51662e-05	chr12	115811501	115811794	-	OTHER	Ighv1-76	100775174	ENSMUSG00000093896			immunoglobulin heavy variable 1-76	GO:0005576, GO:0019814	extracellular region, immunoglobulin complex	GO:0003823	antigen binding	GO:0002376, GO:0016064, GO:0002250	immune system process, immunoglobulin mediated immune response, adaptive immune response	20.8129	1.17417
Muc5ac	-3.98994	4.15571	4.50127e-08	3.24432e-05	chr7	141342695	141372964	+	PROTEIN_CODING	Muc5ac	17833	ENSMUSG00000037974			mucin 5, subtypes A and C, tracheobronchial/gastric	GO:0070701, GO:0005576, GO:0031012, GO:0005615	mucus layer, extracellular region, extracellular matrix, extracellular space	GO:0005201, GO:0005515	extracellular matrix structural constituent, protein binding	GO:0036438	maintenance of lens transparency	33.3521	2.09309
Igkv3-10	-4.14758	3.13045	4.87137e-08	3.41868e-05	chr6	70549617	70550214	+	OTHER	Igkv3-10	667924	ENSMUSG00000076596			immunoglobulin kappa variable 3-10	GO:0019814, GO:0071748, GO:0005886, GO:0071756, GO:0071751, GO:0005576, GO:0005615	immunoglobulin complex, monomeric IgA immunoglobulin complex, plasma membrane, pentameric IgM immunoglobulin complex, secretory IgA immunoglobulin complex, extracellular region, extracellular space			GO:0002376, GO:0006955, GO:0002250	immune system process, immune response, adaptive immune response	16.3934	0.918917
Igkv5-48	-3.92647	4.38047	5.73875e-08	3.92413e-05	chr6	69703557	69704109	-	OTHER	Igkv5-48	619846	ENSMUSG00000076563			immunoglobulin kappa variable 5-48	GO:0005886, GO:0005576, GO:0019814	plasma membrane, extracellular region, immunoglobulin complex			GO:0002376, GO:0006955, GO:0002250	immune system process, immune response, adaptive immune response	38.9022	2.55255
Alox12e	-5.90786	0.88616	6.20988e-08	4.14013e-05	chr11	70206436	70213545	-	PROTEIN_CODING	Alox12e	11685	ENSMUSG00000018907			arachidonate lipoxygenase, epidermal	GO:0005829, GO:0005737, GO:0005886	cytosol, cytoplasm, plasma membrane	GO:0016491, GO:0046872, GO:0050473, GO:0005506, GO:0016165, GO:0016702, GO:0004052, GO:0051213	oxidoreductase activity, metal ion binding, arachidonate 15-lipoxygenase activity, iron ion binding, linoleate 13S-lipoxygenase activity, oxidoreductase activity, acting on single donors with incorporation of molecular oxygen, incorporation of two atoms of oxygen, arachidonate 12(S)-lipoxygenase activity, dioxygenase activity	GO:0019369, GO:0006631, GO:0019372, GO:0006629, GO:0034440	arachidonate metabolic process, fatty acid metabolic process, lipoxygenase pathway, lipid metabolic process, lipid oxidation	3.44313	0.0510509
Ighv14-1	-4.0836	3.14726	6.7015e-08	4.35891e-05	chr12	113895573	113895866	-	OTHER	Ighv14-1	780801				immunoglobulin heavy variable 14-1	GO:0005576, GO:0019814	extracellular region, immunoglobulin complex	GO:0003823	antigen binding	GO:0002376, GO:0016064, GO:0002250	immune system process, immunoglobulin mediated immune response, adaptive immune response	16.5476	0.969968
Scin	-4.07912	3.14307	6.89865e-08	4.37267e-05	chr12	40109768	40184227	-	PROTEIN_CODING	Scin	20259	ENSMUSG00000002565			scinderin	GO:0032991, GO:0002102, GO:0005856, GO:0005737, GO:0070161, GO:0015629, GO:0042995, GO:0005903	protein-containing complex, podosome, cytoskeleton, cytoplasm, anchoring junction, actin cytoskeleton, cell projection, brush border	GO:0051015, GO:0003779, GO:0046872, GO:0005546	actin filament binding, actin binding, metal ion binding, phosphatidylinositol-4,5-bisphosphate binding	GO:0051693, GO:0051127, GO:0008154, GO:0051016, GO:0008285, GO:0051014, GO:0032330, GO:0045654, GO:0043065, GO:0030031, GO:0007417	actin filament capping, positive regulation of actin nucleation, actin polymerization or depolymerization, barbed-end actin filament capping, negative regulation of cell population proliferation, actin filament severing, regulation of chondrocyte differentiation, positive regulation of megakaryocyte differentiation, positive regulation of apoptotic process, cell projection assembly, central nervo…	16.4962	0.969968
Igkv4-80	-4.33634	2.33139	7.05057e-08	4.37267e-05	chr6	68993542	68994064	-	OTHER	Igkv4-80	545848	ENSMUSG00000076540			immunoglobulin kappa variable 4-80	GO:0019814	immunoglobulin complex			GO:0006955, GO:0002376, GO:0002250	immune response, immune system process, adaptive immune response	9.40436	0.459458
4930430E12Rik	-4.6191	1.78264	7.98919e-08	4.83206e-05	chr4	6352562	6358117	-		4930430E12Rik	71639				RIKEN cDNA 4930430E12 gene							6.42374	0.255255
Igkv2-109	-4.14425	2.77203	8.15369e-08	4.83206e-05	chr6	68279423	68280142	+	OTHER	Igkv2-109	628268	ENSMUSG00000105606			immunoglobulin kappa variable 2-109	GO:0005886, GO:0005576, GO:0019814	plasma membrane, extracellular region, immunoglobulin complex			GO:0002376, GO:0006955, GO:0002250	immune system process, immune response, adaptive immune response	12.7447	0.714713
Cd209e	-4.60753	1.77182	8.59006e-08	4.97999e-05	chr8	3897973	3904286	-	PROTEIN_CODING	Cd209e	170780	ENSMUSG00000040197			CD209e antigen	GO:0005886, GO:0016020, GO:0009897	plasma membrane, membrane, external side of plasma membrane	GO:0030246, GO:0005537, GO:0001618, GO:0038187	carbohydrate binding, D-mannose binding, virus receptor activity, pattern recognition receptor activity	GO:0046718, GO:0042102, GO:0097323, GO:1903902, GO:0006955, GO:0006897	symbiont entry into host cell, positive regulation of T cell proliferation, B cell adhesion, positive regulation of viral life cycle, immune response, endocytosis	6.37235	0.255255
Ighv8-8	-3.92949	3.69983	8.97817e-08	5.09425e-05	chr12	115257686	115257982	-	OTHER	Ighv8-8	780938				immunoglobulin heavy variable 8-8	GO:0005576, GO:0019814	extracellular region, immunoglobulin complex	GO:0003823	antigen binding	GO:0002376, GO:0016064, GO:0002250	immune system process, immunoglobulin mediated immune response, adaptive immune response	24.2047	1.58258
Slc26a4	-3.72885	6.56633	1.06235e-07	5.90225e-05	chr12	31569813	31610054	-	PROTEIN_CODING	Slc26a4	23985	ENSMUSG00000020651			solute carrier family 26, member 4	GO:0016324, GO:0031526, GO:0070062, GO:0005886, GO:0016020	apical plasma membrane, brush border membrane, extracellular exosome, plasma membrane, membrane	GO:0019531, GO:0015116, GO:0140900, GO:0015108, GO:0008509, GO:0008271, GO:0015111, GO:0005515	oxalate transmembrane transporter activity, sulfate transmembrane transporter activity, chloride:bicarbonate antiporter activity, chloride transmembrane transporter activity, monoatomic anion transmembrane transporter activity, secondary active sulfate transmembrane transporter activity, iodide transmembrane transporter activity, protein binding	GO:0009887, GO:0015705, GO:0015698, GO:0032880, GO:1902358, GO:0019532, GO:0055085, GO:0006885, GO:1902476	animal organ morphogenesis, iodide transport, inorganic anion transport, regulation of protein localization, sulfate transmembrane transport, oxalate transport, transmembrane transport, regulation of pH, chloride transmembrane transport	176.062	13.2732
Rnase2b	-5.09422	1.00163	2.25806e-07	0.000122894	chr14	51399717	51400475	+	PROTEIN_CODING	Rnase2b	54159	ENSMUSG00000059606			ribonuclease, RNase A family, 2B (liver, eosinophil-derived neurotoxin)	GO:0005615	extracellular space	GO:0016829, GO:0016787, GO:0003676, GO:0001530, GO:0004522, GO:0004519, GO:0004540, GO:0004518	lyase activity, hydrolase activity, nucleic acid binding, lipopolysaccharide binding, ribonuclease A activity, endonuclease activity, RNA nuclease activity, nuclease activity	GO:0002227, GO:0050830, GO:0006935	innate immune response in mucosa, defense response to Gram-positive bacterium, chemotaxis	3.70007	0.102102
Cxcr1	-3.65105	5.04552	2.33464e-07	0.00012452	chr1	74228862	74233867	-	PROTEIN_CODING	Cxcr1	227288	ENSMUSG00000048480			C-X-C motif chemokine receptor 1	GO:0009897, GO:0005886, GO:0016020	external side of plasma membrane, plasma membrane, membrane	GO:0016494, GO:0004930, GO:0019957, GO:0019959, GO:0016493, GO:0004918	C-X-C chemokine receptor activity, G protein-coupled receptor activity, C-C chemokine binding, interleukin-8 binding, C-C chemokine receptor activity, interleukin-8 receptor activity	GO:0007186, GO:0031623, GO:0019722, GO:0006935, GO:0007204, GO:0030593, GO:0007166, GO:0006955, GO:0007165, GO:0070098	G protein-coupled receptor signaling pathway, receptor internalization, calcium-mediated signaling, chemotaxis, positive regulation of cytosolic calcium ion concentration, neutrophil chemotaxis, cell surface receptor signaling pathway, immune response, signal transduction, chemokine-mediated signaling pathway	60.9998	4.84984
Cyp26b1	3.56453	7.96607	2.75726e-07	0.000142302	chr6	84548396	84570890	-	PROTEIN_CODING	Cyp26b1	232174	ENSMUSG00000063415			cytochrome P450, family 26, subfamily b, polypeptide 1	GO:0016020, GO:0005783, GO:0005737, GO:0005789	membrane, endoplasmic reticulum, cytoplasm, endoplasmic reticulum membrane	GO:0062183, GO:0005506, GO:0020037, GO:0016709, GO:0008401, GO:0004497, GO:0016491, GO:0046872, GO:0016705, GO:0001972	all-trans retinoic acid 18-hydroxylase activity, iron ion binding, heme binding, oxidoreductase activity, acting on paired donors, with incorporation or reduction of molecular oxygen, NAD(P)H as one donor, and incorporation of one atom of oxygen, retinoic acid 4-hydroxylase activity, monooxygenase activity, oxidoreductase activity, metal ion binding, oxidoreductase activity, acting on paired dono…	GO:0006954, GO:0061436, GO:0045580, GO:0009954, GO:0048387, GO:0007140, GO:0042573, GO:0001709, GO:0030326, GO:0032526, GO:0048385, GO:0034653, GO:0001822, GO:0060349, GO:0001768, GO:2001037, GO:0006805, GO:0070268, GO:0048384, GO:0071300, GO:0007283, GO:0043587, GO:0033189, GO:0010628, GO:0006629, GO:0007417	inflammatory response, establishment of skin barrier, regulation of T cell differentiation, proximal/distal pattern formation, negative regulation of retinoic acid receptor signaling pathway, male meiotic nuclear division, retinoic acid metabolic process, cell fate determination, embryonic limb morphogenesis, response to retinoic acid, regulation of retinoic acid receptor signaling pathway, retin…	38.9536	460.939
Igkv4-79	-3.8613	2.94069	2.77475e-07	0.000142302	chr6	69019956	69020489	-	OTHER	Igkv4-79	213684	ENSMUSG00000076541			immunoglobulin kappa variable 4-79	GO:0019814	immunoglobulin complex			GO:0006955, GO:0002376, GO:0002250	immune response, immune system process, adaptive immune response	14.1836	0.969968
Ighv2-2	-3.81367	2.96934	3.4463e-07	0.000171329	chr12	113551887	113552320	-	OTHER	Ighv2-2	777686	ENSMUSG00000096464			immunoglobulin heavy variable 2-2	GO:0005576, GO:0019814	extracellular region, immunoglobulin complex	GO:0003823	antigen binding	GO:0002376, GO:0016064, GO:0002250	immune system process, immunoglobulin mediated immune response, adaptive immune response	14.4406	1.02102
Ighv13-2	4.51796	1.39586	3.46924e-07	0.000171329	chr12	114321381	114321680	-	OTHER	Ighv13-2	629842	ENSMUSG00000076671			immunoglobulin heavy variable 13-2	GO:0005576, GO:0019814	extracellular region, immunoglobulin complex	GO:0003823	antigen binding	GO:0002376, GO:0016064, GO:0002250	immune system process, immunoglobulin mediated immune response, adaptive immune response	0.20556	4.84984
Marco	-3.59233	4.67099	3.78045e-07	0.000183304	chr1	120402267	120432753	-	PROTEIN_CODING	Marco	17167	ENSMUSG00000026390			macrophage receptor with collagenous structure	GO:0005886, GO:0016020, GO:0005581, GO:0005737	plasma membrane, membrane, collagen trimer, cytoplasm	GO:0001540, GO:0038024, GO:0001664	amyloid-beta binding, cargo receptor activity, G protein-coupled receptor binding	GO:0006898, GO:0043277, GO:0002376, GO:0006911, GO:0045087, GO:0070374, GO:0007193, GO:0097242, GO:0006897	receptor-mediated endocytosis, apoptotic cell clearance, immune system process, phagocytosis, engulfment, innate immune response, positive regulation of ERK1 and ERK2 cascade, adenylate cyclase-inhibiting G protein-coupled receptor signaling pathway, amyloid-beta clearance, endocytosis	46.8676	3.87987
Ighv1-9	-3.50797	4.7026	6.21319e-07	0.000295881	chr12	114547189	114547482	-	OTHER	Ighv1-9	668478				immunoglobulin heavy variable V1-9			GO:0003823	antigen binding	GO:0016064	immunoglobulin mediated immune response	47.6899	4.18618
Ighv1-72	-3.58634	3.55589	6.99553e-07	0.000327293	chr12	115721604	115721897	-	OTHER	Ighv1-72	619916				immunoglobulin heavy variable 1-72	GO:0005576, GO:0019814	extracellular region, immunoglobulin complex	GO:0003823	antigen binding	GO:0002376, GO:0016064, GO:0002250	immune system process, immunoglobulin mediated immune response, adaptive immune response	21.5324	1.78678
Igkv6-32	-3.55486	3.75287	7.33614e-07	0.000337311	chr6	70051008	70051568	-	OTHER	Igkv6-32	434039	ENSMUSG00000076576			immunoglobulin kappa variable 6-32	GO:0019814	immunoglobulin complex			GO:0006955, GO:0002376, GO:0002250	immune response, immune system process, adaptive immune response	24.6672	2.09309
Ighv1-84	-8.05461	-0.0749878	8.23265e-07	0.000372116	chr12	115944322	115944754	-	OTHER	Ighv1-84	434609	ENSMUSG00000094940			immunoglobulin heavy variable 1-84	GO:0005576, GO:0019814	extracellular region, immunoglobulin complex	GO:0003823	antigen binding	GO:0002376, GO:0016064, GO:0002250	immune system process, immunoglobulin mediated immune response, adaptive immune response	1.69587	0
Ighg1	-3.37679	8.24462	8.97739e-07	0.000399015	chr12	113290161	113294143	-	OTHER	Ighg1	16017				immunoglobulin heavy constant gamma 1 (G1m marker)	GO:0042571, GO:0009897, GO:0005615, GO:0005737, GO:0071735, GO:0005886, GO:0016020	immunoglobulin complex, circulating, external side of plasma membrane, extracellular space, cytoplasm, IgG immunoglobulin complex, plasma membrane, membrane	GO:0003823, GO:0034987, GO:0034988	antigen binding, immunoglobulin receptor binding, Fc-gamma receptor I complex binding	GO:0001798, GO:0001812, GO:0002455, GO:0050778, GO:0016064, GO:0001788, GO:0030183, GO:0006911, GO:0006910, GO:0006958, GO:0042742, GO:0019731, GO:0050766	positive regulation of type IIa hypersensitivity, positive regulation of type I hypersensitivity, humoral immune response mediated by circulating immunoglobulin, positive regulation of immune response, immunoglobulin mediated immune response, antibody-dependent cellular cytotoxicity, B cell differentiation, phagocytosis, engulfment, phagocytosis, recognition, complement activation, classical path…	553.161	53.2461
Rph3a	-8.01039	-0.114552	1.03562e-06	0.000452754	chr5	121078562	121184249	-	PROTEIN_CODING	Rph3a	19894	ENSMUSG00000029608			rabphilin 3A	GO:0045202, GO:0098850, GO:0032991, GO:0098981, GO:0031594, GO:0043197, GO:0030141, GO:0043005, GO:0005886, GO:0008021, GO:0016020, GO:0031410, GO:0042995, GO:0045211, GO:0030672, GO:0019898	synapse, extrinsic component of synaptic vesicle membrane, protein-containing complex, cholinergic synapse, neuromuscular junction, dendritic spine, secretory granule, neuron projection, plasma membrane, synaptic vesicle, membrane, cytoplasmic vesicle, cell projection, postsynaptic membrane, synaptic vesicle membrane, extrinsic component of membrane	GO:0008430, GO:0005509, GO:0042301, GO:0008289, GO:0008270, GO:0031267, GO:0046872, GO:0070679, GO:0044877, GO:0005546, GO:0005515, GO:0005544	selenium binding, calcium ion binding, phosphate ion binding, lipid binding, zinc ion binding, small GTPase binding, metal ion binding, inositol 1,4,5 trisphosphate binding, protein-containing complex binding, phosphatidylinositol-4,5-bisphosphate binding, protein binding, calcium-dependent phospholipid binding	GO:0045956, GO:0006886, GO:0015031, GO:0099502, GO:0016082, GO:0097061, GO:0006887, GO:0061669	positive regulation of calcium ion-dependent exocytosis, intracellular protein transport, protein transport, calcium-dependent activation of synaptic vesicle fusion, synaptic vesicle priming, dendritic spine organization, exocytosis, spontaneous neurotransmitter secretion	1.64448	0
Tnfrsf9	-3.57421	3.12175	1.05664e-06	0.00045449	chr4	151004612	151030561	+	PROTEIN_CODING	Tnfrsf9	21942	ENSMUSG00000028965			tumor necrosis factor receptor superfamily, member 9	GO:0005886, GO:0016020, GO:0009897	plasma membrane, membrane, external side of plasma membrane	GO:0038023, GO:0005515	signaling receptor activity, protein binding	GO:0008285, GO:0033084, GO:0042127, GO:0006915	negative regulation of cell population proliferation, regulation of immature T cell proliferation in thymus, regulation of cell population proliferation, apoptotic process	15.8795	1.32732
Ighv1-61	-3.6037	2.84585	1.1806e-06	0.000494546	chr12	115322760	115323053	-	OTHER	Ighv1-61	674018				immunoglobulin heavy variable 1-61	GO:0005576, GO:0019814	extracellular region, immunoglobulin complex	GO:0003823	antigen binding	GO:0002376, GO:0016064, GO:0002250	immune system process, immunoglobulin mediated immune response, adaptive immune response	13.1044	1.07207
Igkv4-54	-5.3975	0.416293	1.18685e-06	0.000494546	chr6	69608632	69609162	-	OTHER	Igkv4-54	385291	ENSMUSG00000094319			immunoglobulin kappa chain variable 4-54	GO:0019814	immunoglobulin complex			GO:0006955	immune response	2.41533	0.0510509
Tff2	-3.3993	3.46477	2.10959e-06	0.000865516	chr17	31360036	31363256	-	PROTEIN_CODING	Tff2	21785	ENSMUSG00000024028			trefoil factor 2 (spasmolytic protein 1)	GO:0005615, GO:0005576	extracellular space, extracellular region	GO:0031723	CXCR4 chemokine receptor binding	GO:0070374, GO:0008284, GO:0050728, GO:0043031, GO:0060455, GO:0051649, GO:0030277, GO:0030334, GO:0019722, GO:0070098	positive regulation of ERK1 and ERK2 cascade, positive regulation of cell population proliferation, negative regulation of inflammatory response, negative regulation of macrophage activation, negative regulation of gastric acid secretion, establishment of localization in cell, maintenance of gastrointestinal epithelium, regulation of cell migration, calcium-mediated signaling, chemokine-mediated …	19.9907	1.88888
Iglv2	-3.42035	3.08722	2.48006e-06	0.0010021	chr16	19079153	19079594	-	OTHER	Iglv2	110612	ENSMUSG00000076940			immunoglobulin lambda variable 2	GO:0019814	immunoglobulin complex			GO:0002376, GO:0002250	immune system process, adaptive immune response	15.3656	1.42943
Adra2a	-3.4306	2.93567	2.67289e-06	0.00106389	chr19	54033690	54037413	+	PROTEIN_CODING	Adra2a	11551	ENSMUSG00000033717			adrenergic receptor, alpha 2a	GO:0098839, GO:0098978, GO:0016020, GO:0043235, GO:0045211, GO:0098982, GO:0043025, GO:0043679, GO:0048787, GO:0005737, GO:0005886, GO:0098691	postsynaptic density membrane, glutamatergic synapse, membrane, receptor complex, postsynaptic membrane, GABA-ergic synapse, neuronal cell body, axon terminus, presynaptic active zone membrane, cytoplasm, plasma membrane, dopaminergic synapse	GO:0051379, GO:0004930, GO:0004935, GO:0042803, GO:0051380, GO:0046982, GO:0031696, GO:0004938, GO:0019901, GO:0032795, GO:0031996, GO:0005515	epinephrine binding, G protein-coupled receptor activity, adrenergic receptor activity, protein homodimerization activity, norepinephrine binding, protein heterodimerization activity, alpha-2C adrenergic receptor binding, alpha2-adrenergic receptor activity, protein kinase binding, heterotrimeric G-protein binding, thioesterase binding, protein binding	GO:0099171, GO:0007186, GO:0045742, GO:0007193, GO:0019229, GO:0001819, GO:0042596, GO:0050995, GO:0061179, GO:0042311, GO:0006260, GO:0007173, GO:0007565, GO:0006940, GO:0042593, GO:0046676, GO:0030168, GO:0043410, GO:0070473, GO:0051044, GO:0007165, GO:0032870, GO:0071881, GO:0097305, GO:0010700, GO:0071875, GO:0050955, GO:0030335, GO:0090303, GO:0071882, GO:0071880, GO:0043278, GO:0045955, GO:…	presynaptic modulation of chemical synaptic transmission, G protein-coupled receptor signaling pathway, positive regulation of epidermal growth factor receptor signaling pathway, adenylate cyclase-inhibiting G protein-coupled receptor signaling pathway, regulation of vasoconstriction, positive regulation of cytokine production, fear response, negative regulation of lipid catabolic process, negati…	13.8239	1.27627
Cdca5	-4.15729	1.05593	2.90262e-06	0.00113834	chr19	6135127	6141803	+	PROTEIN_CODING	Cdca5	67849	ENSMUSG00000024791			cell division cycle associated 5	GO:0005694, GO:0000785, GO:0005654, GO:0005634, GO:0005737	chromosome, chromatin, nucleoplasm, nucleus, cytoplasm	GO:0044877, GO:0005515	protein-containing complex binding, protein binding	GO:0006302, GO:0007064, GO:0051301	double-strand break repair, mitotic sister chromatid cohesion, cell division	3.75146	0.204204
Ear6	-3.7701	1.64699	3.12678e-06	0.00120848	chr14	52091225	52092100	+	PROTEIN_CODING	Ear6	93719	ENSMUSG00000062148			eosinophil-associated, ribonuclease A family, member 6	GO:0005615	extracellular space	GO:0016787, GO:0003676, GO:0001530, GO:0004519, GO:0004540, GO:0004518	hydrolase activity, nucleic acid binding, lipopolysaccharide binding, endonuclease activity, RNA nuclease activity, nuclease activity	GO:0002227, GO:0050830, GO:0006935	innate immune response in mucosa, defense response to Gram-positive bacterium, chemotaxis	5.65289	0.408407
Ighv5-12	-4.6257	0.573848	3.32656e-06	0.0012547	chr12	113665746	113666039	-	OTHER	Ighv5-12	668395				immunoglobulin heavy variable 5-12	GO:0005576, GO:0019814	extracellular region, immunoglobulin complex	GO:0003823	antigen binding	GO:0002376, GO:0016064, GO:0002250	immune system process, immunoglobulin mediated immune response, adaptive immune response	2.67228	0.102102
Ctsk	-3.17033	7.25557	3.34047e-06	0.0012547	chr3	95406521	95416698	+	PROTEIN_CODING	Ctsk	13038	ENSMUSG00000028111			cathepsin K	GO:0005764, GO:0016324, GO:0009897, GO:0005576, GO:0005615, GO:0005886, GO:0016020, GO:0005654	lysosome, apical plasma membrane, external side of plasma membrane, extracellular region, extracellular space, plasma membrane, membrane, nucleoplasm	GO:0043394, GO:0016787, GO:0008233, GO:0008234, GO:0005518, GO:0001968, GO:0004197	proteoglycan binding, hydrolase activity, peptidase activity, cysteine-type peptidase activity, collagen binding, fibronectin binding, cysteine-type endopeptidase activity	GO:0061037, GO:0006508, GO:0051603, GO:0045453, GO:0030574, GO:0006590	negative regulation of cartilage development, proteolysis, proteolysis involved in protein catabolic process, bone resorption, collagen catabolic process, thyroid hormone generation	274.885	30.5285
Igkv12-89	-3.4192	2.74437	3.38891e-06	0.00125521	chr6	68811830	68812291	-	OTHER	Igkv12-89	384411	ENSMUSG00000076534			immunoglobulin kappa chain variable 12-89	GO:0019814	immunoglobulin complex			GO:0006955	immune response	12.0766	1.12312
Ighv1-54	-3.37274	2.99261	3.45104e-06	0.00126072	chr12	115157295	115157588	-	OTHER	Ighv1-54	211331				immunoglobulin heavy variable V1-54	GO:0005576, GO:0019814	extracellular region, immunoglobulin complex	GO:0003823	antigen binding	GO:0002376, GO:0016064, GO:0002250	immune system process, immunoglobulin mediated immune response, adaptive immune response	14.3378	1.37838
Gm29994	7.75681	-0.335415	3.83816e-06	0.00138319	chr18	37960164	37963283	-	ncRNA	Gm29994	102631725	ENSMUSG00000102713			predicted gene, 29994							0	1.37838
Gm29695	-7.71212	-0.377834	4.60138e-06	0.00163613	chr1	132115960	132137285	+	PROTEIN_CODING	Gm29695	100505034				predicted gene, 29695							1.33614	0
Igkv9-120	-3.14863	5.21544	4.66615e-06	0.00163733	chr6	68026967	68027438	+	OTHER	Igkv9-120	434025	ENSMUSG00000094872			immunoglobulin kappa chain variable 9-120	GO:0005886, GO:0005576, GO:0019814	plasma membrane, extracellular region, immunoglobulin complex			GO:0002376, GO:0006955, GO:0002250	immune system process, immune response, adaptive immune response	66.6013	7.50449
Stra6l	-3.48509	2.16755	4.75233e-06	0.00164591	chr4	45818940	45887010	+	PROTEIN_CODING	Stra6l	74152	ENSMUSG00000028327			STRA6-like	GO:0005886, GO:0016020	plasma membrane, membrane	GO:0038023, GO:0005515, GO:0034632	signaling receptor activity, protein binding, retinol transmembrane transporter activity	GO:0051649, GO:0034633, GO:0071939	establishment of localization in cell, retinol transport, vitamin A import into cell	8.06822	0.714713
Ccl11	-3.14112	4.79205	5.32623e-06	0.00182102	chr11	81948658	81953781	+	PROTEIN_CODING	Ccl11	20292	ENSMUSG00000020676			C-C motif chemokine ligand 11	GO:0005576, GO:0005615	extracellular region, extracellular space	GO:0016004, GO:0046983, GO:0048018, GO:0048020, GO:0031728, GO:0008009, GO:0005125, GO:0004672	phospholipase activator activity, protein dimerization activity, receptor ligand activity, CCR chemokine receptor binding, CCR3 chemokine receptor binding, chemokine activity, cytokine activity, protein kinase activity	GO:0045766, GO:0008360, GO:0006954, GO:0007015, GO:0001938, GO:0060763, GO:0002544, GO:0030838, GO:0002551, GO:0006935, GO:0030335, GO:0070670, GO:0007010, GO:0070371, GO:0035962, GO:0050768, GO:0061844, GO:0048245, GO:0070098, GO:0006955, GO:0060444, GO:0007611	positive regulation of angiogenesis, regulation of cell shape, inflammatory response, actin filament organization, positive regulation of endothelial cell proliferation, mammary duct terminal end bud growth, chronic inflammatory response, positive regulation of actin filament polymerization, mast cell chemotaxis, chemotaxis, positive regulation of cell migration, response to interleukin-4, cytosk…	49.5913	5.6156
Gm41846	3.67034	1.5675	5.5632e-06	0.00187797	chr19	40717881	40720997	-	ncRNA	Gm41846	105246574				predicted gene, 41846							0.411119	5.3093
Clca3a1	3.19473	3.601	6.0622e-06	0.00200134	chr3	144435438	144466738	-	PROTEIN_CODING	Clca3a1	12722	ENSMUSG00000056025			chloride channel accessory 3A1	GO:0005886, GO:0016020	plasma membrane, membrane	GO:0016787, GO:0008233, GO:0046872, GO:0008237, GO:0005229	hydrolase activity, peptidase activity, metal ion binding, metallopeptidase activity, intracellularly calcium-gated chloride channel activity	GO:0006811, GO:0006821, GO:1902476, GO:0006508	monoatomic ion transport, chloride transport, chloride transmembrane transport, proteolysis	2.36394	21.6966
Rps18-ps4	-3.46643	2.04721	6.10381e-06	0.00200134	chr13	97887620	97897471	+	ncRNA	Rps18-ps4	111365222	ENSMUSG00000097346			ribosomal protein S18, pseudogene 4							7.40015	0.663662
Cd200r2	-5.09174	0.141869	6.15381e-06	0.00200134	chr16	44687460	44736203	+	PROTEIN_CODING	Cd200r2	271375	ENSMUSG00000090176			Cd200 receptor 2	GO:0009986, GO:0009897, GO:0005886, GO:0016020	cell surface, external side of plasma membrane, plasma membrane, membrane	GO:0005515, GO:0038023	protein binding, signaling receptor activity	GO:0150077	regulation of neuroinflammatory response	1.95282	0.0510509
Cdh15	-4.01212	0.925417	6.58296e-06	0.00211511	chr8	123575113	123594136	+	PROTEIN_CODING	Cdh15	12555	ENSMUSG00000031962			cadherin 15	GO:0031594, GO:0005794, GO:0016342, GO:0005901, GO:0005886, GO:0016020, GO:0005912	neuromuscular junction, Golgi apparatus, catenin complex, caveola, plasma membrane, membrane, adherens junction	GO:0005509, GO:0045296, GO:0008013, GO:0046872, GO:0005515	calcium ion binding, cadherin binding, beta-catenin binding, metal ion binding, protein binding	GO:0044331, GO:0098609, GO:0007155, GO:0000902, GO:0016339, GO:0007043, GO:0016477, GO:0007156, GO:0034332	cell-cell adhesion mediated by cadherin, cell-cell adhesion, cell adhesion, cell morphogenesis, calcium-dependent cell-cell adhesion via plasma membrane cell adhesion molecules, cell-cell junction assembly, cell migration, homophilic cell adhesion via plasma membrane adhesion molecules, adherens junction organization	3.39174	0.204204
Ccnb1	-3.43608	2.02005	7.28351e-06	0.00231234	chr13	100915247	100922994	-	PROTEIN_CODING	Ccnb1	268697	ENSMUSG00000041431			cyclin B1	GO:0005829, GO:0000940, GO:0005759, GO:0000922, GO:0016020, GO:0005813, GO:0005634, GO:0005856, GO:0005737, GO:0097125, GO:0005815	cytosol, outer kinetochore, mitochondrial matrix, spindle pole, membrane, centrosome, nucleus, cytoskeleton, cytoplasm, cyclin B1-CDK1 complex, microtubule organizing center	GO:0016538, GO:0019901, GO:0044389, GO:0061575, GO:0005113, GO:0044877, GO:0005515	cyclin-dependent protein serine/threonine kinase regulator activity, protein kinase binding, ubiquitin-like protein ligase binding, cyclin-dependent protein serine/threonine kinase activator activity, patched binding, protein-containing complex binding, protein binding	GO:0045787, GO:0046680, GO:0060623, GO:0048565, GO:0065003, GO:0007052, GO:0045931, GO:1905448, GO:0010971, GO:0051301, GO:0010629, GO:0071398, GO:0007080, GO:0042246, GO:0090266, GO:0060045, GO:0000082, GO:0009636, GO:0009410, GO:0031442, GO:0044772, GO:0007283, GO:0001701, GO:0009612, GO:0051987, GO:0048146, GO:0055015, GO:0071456, GO:0001556, GO:0071283	positive regulation of cell cycle, response to DDT, regulation of chromosome condensation, digestive tract development, protein-containing complex assembly, mitotic spindle organization, positive regulation of mitotic cell cycle, positive regulation of mitochondrial ATP synthesis coupled electron transport, positive regulation of G2/M transition of mitotic cell cycle, cell division, negative regu…	7.24598	0.663662
Saa3	-3.05696	5.16259	8.06866e-06	0.00253147	chr7	46361422	46365100	-	PROTEIN_CODING	Saa3	20210	ENSMUSG00000040026			serum amyloid A 3	GO:0005615, GO:0005881, GO:0034364, GO:0005576	extracellular space, cytoplasmic microtubule, high-density lipoprotein particle, extracellular region	GO:0035662, GO:0042056, GO:0001664	Toll-like receptor 4 binding, chemoattractant activity, G protein-coupled receptor binding	GO:0006953, GO:0071347, GO:0009617, GO:0035634, GO:0050918, GO:0060326	acute-phase response, cellular response to interleukin-1, response to bacterium, response to stilbenoid, positive chemotaxis, cell chemotaxis	63.7749	7.65764
Ces2c	-5.014	0.0730908	9.20251e-06	0.00285363	chr8	105573700	105581115	+	PROTEIN_CODING	Ces2c	234671	ENSMUSG00000061825			carboxylesterase 2C	GO:0043231, GO:0005783	intracellular membrane-bounded organelle, endoplasmic reticulum	GO:0047619, GO:0016787, GO:0047376, GO:0106435, GO:0050253, GO:0052689	acylcarnitine hydrolase activity, hydrolase activity, all-trans-retinyl-palmitate hydrolase, all-trans-retinol forming activity, carboxylesterase activity, retinyl-palmitate esterase activity, carboxylic ester hydrolase activity	GO:0006693, GO:0042572, GO:0006629	prostaglandin metabolic process, retinol metabolic process, lipid metabolic process	1.85004	0.0510509
Ighv1-42	-3.63805	1.34543	9.53856e-06	0.00292384	chr12	114900774	114901164	-	OTHER	Ighv1-42	629906	ENSMUSG00000094652			immunoglobulin heavy variable V1-42	GO:0005576, GO:0019814	extracellular region, immunoglobulin complex	GO:0003823	antigen binding	GO:0002376, GO:0016064, GO:0002250	immune system process, immunoglobulin mediated immune response, adaptive immune response	4.52231	0.357356
Igkv3-2	-3.04928	4.27106	1.03966e-05	0.00310963	chr6	70675452	70676051	+	OTHER	Igkv3-2	626583	ENSMUSG00000095351			immunoglobulin kappa variable 3-2	GO:0019814, GO:0071748, GO:0005886, GO:0071756, GO:0071751, GO:0005576, GO:0005615	immunoglobulin complex, monomeric IgA immunoglobulin complex, plasma membrane, pentameric IgM immunoglobulin complex, secretory IgA immunoglobulin complex, extracellular region, extracellular space			GO:0002376, GO:0006955, GO:0002250	immune system process, immune response, adaptive immune response	34.2771	4.13513
Adprhl1	3.92635	0.859551	1.05232e-05	0.00310963	chr8	13268449	13304079	-	PROTEIN_CODING	Adprhl1	234072	ENSMUSG00000031448			ADP-ribosylhydrolase like 1	GO:0030017, GO:0005737	sarcomere, cytoplasm	GO:0000287, GO:0003875	magnesium ion binding, ADP-ribosylarginine hydrolase activity	GO:0055003, GO:0003242, GO:0051725	cardiac myofibril assembly, cardiac chamber ballooning, protein de-ADP-ribosylation	0.20556	3.21621
Lipc	-7.53614	-0.529984	1.05754e-05	0.00310963	chr9	70705410	70859503	-	PROTEIN_CODING	Lipc	15450	ENSMUSG00000032207			lipase, hepatic	GO:0009986, GO:0005902, GO:0034364, GO:0005576, GO:0005615, GO:0005769, GO:0005770	cell surface, microvillus, high-density lipoprotein particle, extracellular region, extracellular space, early endosome, late endosome	GO:0042802, GO:0008289, GO:0016298, GO:0004465, GO:0035478, GO:0016787, GO:0008970, GO:0004622, GO:0047372, GO:0004806, GO:0052689, GO:0034185, GO:0043395, GO:0008201, GO:0016746, GO:0008126, GO:0030169	identical protein binding, lipid binding, lipase activity, lipoprotein lipase activity, chylomicron binding, hydrolase activity, phospholipase A1 activity, phosphatidylcholine lysophospholipase activity, monoacylglycerol lipase activity, triacylglycerol lipase activity, carboxylic ester hydrolase activity, apolipoprotein binding, heparan sulfate proteoglycan binding, heparin binding, acyltransfer…	GO:0034382, GO:0019433, GO:0034371, GO:0006631, GO:0046473, GO:0006658, GO:0030301, GO:0070328, GO:0034375, GO:0046470, GO:0046337, GO:0046461, GO:0046475, GO:0006641, GO:0034383, GO:0015012, GO:0042632, GO:0034374, GO:0034372, GO:0097006, GO:0016042, GO:0008203, GO:0006633, GO:0006629	chylomicron remnant clearance, triglyceride catabolic process, chylomicron remodeling, fatty acid metabolic process, phosphatidic acid metabolic process, phosphatidylserine metabolic process, cholesterol transport, triglyceride homeostasis, high-density lipoprotein particle remodeling, phosphatidylcholine metabolic process, phosphatidylethanolamine metabolic process, neutral lipid catabolic proce…	1.18197	0
Ces1g	3.07966	3.75365	1.06392e-05	0.00310963	chr8	94028997	94063837	-	PROTEIN_CODING	Ces1g	12623	ENSMUSG00000057074			carboxylesterase 1G	GO:0005788, GO:0005783, GO:0005737, GO:0005811	endoplasmic reticulum lumen, endoplasmic reticulum, cytoplasm, lipid droplet	GO:0052689, GO:0016787, GO:0004771, GO:0106435, GO:0050253	carboxylic ester hydrolase activity, hydrolase activity, sterol ester esterase activity, carboxylesterase activity, retinyl-palmitate esterase activity	GO:0043691, GO:0090207, GO:0070857, GO:0034378, GO:0090320, GO:0090205, GO:0010887, GO:0010468, GO:0010875, GO:0016042, GO:0009617, GO:0008203, GO:0120188, GO:0006629	reverse cholesterol transport, regulation of triglyceride metabolic process, regulation of bile acid biosynthetic process, chylomicron assembly, regulation of chylomicron remnant clearance, positive regulation of cholesterol metabolic process, negative regulation of cholesterol storage, regulation of gene expression, positive regulation of cholesterol efflux, lipid catabolic process, response to …	2.82645	23.9429
Gpnmb	-2.981	6.68304	1.07277e-05	0.00310963	chr6	49013449	49044413	+	PROTEIN_CODING	Gpnmb	93695	ENSMUSG00000029816			glycoprotein (transmembrane) nmb	GO:0031901, GO:0033162, GO:0005886, GO:0016020, GO:0031410, GO:0005768	early endosome membrane, melanosome membrane, plasma membrane, membrane, cytoplasmic vesicle, endosome	GO:0005178, GO:0048018, GO:0008201, GO:0045545	integrin binding, receptor ligand activity, heparin binding, syndecan binding	GO:0007267, GO:0032720, GO:0050868, GO:2000134, GO:0007155, GO:0034103, GO:0030335, GO:0070374, GO:0030282, GO:0001818, GO:0001649, GO:0042130, GO:0007165	cell-cell signaling, negative regulation of tumor necrosis factor production, negative regulation of T cell activation, negative regulation of G1/S transition of mitotic cell cycle, cell adhesion, regulation of tissue remodeling, positive regulation of cell migration, positive regulation of ERK1 and ERK2 cascade, bone mineralization, negative regulation of cytokine production, osteoblast differen…	182.229	23.075
Ighv2-5	4.10502	0.640634	1.10699e-05	0.00317434	chr12	113649102	113649394	-	OTHER	Ighv2-5	638605				immunoglobulin heavy variable 2-5	GO:0005576, GO:0019814	extracellular region, immunoglobulin complex	GO:0003823	antigen binding	GO:0002376, GO:0016064, GO:0002250	immune system process, immunoglobulin mediated immune response, adaptive immune response	0.15417	2.75675
Gm53648	7.52664	-0.534533	1.14175e-05	0.00323917	chr11	104124281	104133619	-	PROTEIN_CODING	Gm53648	118567871				predicted gene, 53648							0	1.17417
Igkv1-133	3.48895	1.56757	1.17309e-05	0.00329305	chr6	67701898	67702645	+	OTHER	Igkv1-133	628027	ENSMUSG00000094491			immunoglobulin kappa variable 1-133	GO:0005886, GO:0005576, GO:0019814	plasma membrane, extracellular region, immunoglobulin complex			GO:0002376, GO:0006955, GO:0002250	immune system process, immune response, adaptive immune response	0.462509	5.25825
Igkv8-34	4.9555	0.0321345	1.23544e-05	0.00343194	chr6	70021096	70021662	-	OTHER	Igkv8-34	620126	ENSMUSG00000104769			immunoglobulin kappa variable 8-34	GO:0019814	immunoglobulin complex			GO:0006955, GO:0002376, GO:0002250	immune response, immune system process, adaptive immune response	0.0513899	1.78678
Bpifa1	2.95664	5.77126	1.33312e-05	0.00366511	chr2	153984800	153991137	+	PROTEIN_CODING	Bpifa1	18843	ENSMUSG00000027483			BPI fold containing family A, member 1	GO:0005902, GO:0005576, GO:0005615	microvillus, extracellular region, extracellular space	GO:0008289	lipid binding	GO:0002376, GO:0002395, GO:0045087, GO:1900229, GO:0043129, GO:0042742, GO:0061844, GO:0019731, GO:0050891, GO:1902305	immune system process, immune response in nasopharyngeal-associated lymphoid tissue, innate immune response, negative regulation of single-species biofilm formation in or on host organism, surfactant homeostasis, defense response to bacterium, antimicrobial humoral immune response mediated by antimicrobial peptide, antibacterial humoral response, multicellular organismal-level water homeostasis, …	12.4364	96.5884
Crabp2	-7.47236	-0.584484	1.41696e-05	0.0038452	chr3	87856000	87860679	+	PROTEIN_CODING	Crabp2	12904	ENSMUSG00000004885			cellular retinoic acid binding protein II	GO:0005829, GO:0005654, GO:0005783, GO:0005634, GO:0005737	cytosol, nucleoplasm, endoplasmic reticulum, nucleus, cytoplasm	GO:0005504, GO:0030332, GO:0008289, GO:0016918, GO:0001972, GO:0019841	fatty acid binding, cyclin binding, lipid binding, retinal binding, retinoic acid binding, retinol binding	GO:0015908, GO:0035115, GO:0042573, GO:0048672	fatty acid transport, embryonic forelimb morphogenesis, retinoic acid metabolic process, positive regulation of collateral sprouting	1.13058	0
Gm57766	3.0163	3.89168	1.42746e-05	0.0038452	chr10	86136845	86165180	+	ncRNA	Gm57766	118567333				predicted gene, 57766							3.23757	26.2402
Gm32738	-4.35224	0.330351	1.44406e-05	0.00385102	chr3	27536648	27538392	+	ncRNA	Gm32738	102635381	ENSMUSG00000135103			predicted gene, 32738							2.20977	0.102102
Igkv15-103	-3.01291	3.80917	1.49727e-05	0.00394427	chr6	68414452	68414909	+	OTHER	Igkv15-103	692169	ENSMUSG00000076523			immunoglobulin kappa chain variable 15-103	GO:0005886, GO:0005576, GO:0019814	plasma membrane, extracellular region, immunoglobulin complex			GO:0002376, GO:0006955, GO:0002250	immune system process, immune response, adaptive immune response	24.7699	3.06306
Capn11	7.46287	-0.588928	1.52742e-05	0.00394427	chr17	45941117	45970400	-	PROTEIN_CODING	Capn11	268958	ENSMUSG00000058626			calpain 11	GO:0001669, GO:0031410, GO:0005737	acrosomal vesicle, cytoplasmic vesicle, cytoplasm	GO:0005509, GO:0016787, GO:0008233, GO:0008234, GO:0046872, GO:0004198	calcium ion binding, hydrolase activity, peptidase activity, cysteine-type peptidase activity, metal ion binding, calcium-dependent cysteine-type endopeptidase activity	GO:0006508	proteolysis	0	1.12312
Gm36221	7.46287	-0.588928	1.52742e-05	0.00394427	chr15	89451373	89452408	-	ncRNA	Gm36221	102640064				predicted gene, 36221							0	1.12312
Pla2g4c	-3.39925	1.62299	1.53917e-05	0.00394427	chr7	13045432	13094597	+	PROTEIN_CODING	Pla2g4c	232889	ENSMUSG00000033847			phospholipase A2, group IVC (cytosolic, calcium-independent)	GO:0005829, GO:0005856, GO:0005635, GO:0005811, GO:0005634, GO:0005737, GO:0031966, GO:0005654, GO:0005819, GO:0005789, GO:0005938	cytosol, cytoskeleton, nuclear envelope, lipid droplet, nucleus, cytoplasm, mitochondrial membrane, nucleoplasm, spindle, endoplasmic reticulum membrane, cell cortex	GO:0005509, GO:0004620, GO:0047498, GO:0008374, GO:0047499, GO:0016787, GO:0004622, GO:0016740, GO:0004623, GO:0005544	calcium ion binding, phospholipase activity, calcium-dependent phospholipase A2 activity, O-acyltransferase activity, calcium-independent phospholipase A2 activity, hydrolase activity, phosphatidylcholine lysophospholipase activity, transferase activity, phospholipase A2 activity, calcium-dependent phospholipid binding	GO:0046475, GO:0009395, GO:0140042, GO:0006663, GO:0036152, GO:0036151, GO:0006629	glycerophospholipid catabolic process, phospholipid catabolic process, lipid droplet formation, platelet activating factor biosynthetic process, phosphatidylethanolamine acyl-chain remodeling, phosphatidylcholine acyl-chain remodeling, lipid metabolic process	5.44733	0.510509
Gm39957	3.28015	1.99492	1.55298e-05	0.00394427	chr2	148218250	148233850	-	ncRNA	Gm39957	105244323				predicted gene, 39957							0.719459	7.04503
Thbs4	-4.01295	0.548613	1.81827e-05	0.0045745	chr13	92888094	92931326	-	PROTEIN_CODING	Thbs4	21828	ENSMUSG00000021702			thrombospondin 4	GO:0031594, GO:0005576, GO:0005783, GO:0005615, GO:0016529, GO:0031012, GO:0005604	neuromuscular junction, extracellular region, endoplasmic reticulum, extracellular space, sarcoplasmic reticulum, extracellular matrix, basement membrane	GO:0005509, GO:0008083, GO:0042802, GO:0005178, GO:0043237, GO:0005201, GO:0008201, GO:0005518, GO:0001968, GO:0005515	calcium ion binding, growth factor activity, identical protein binding, integrin binding, laminin-1 binding, extracellular matrix structural constituent, heparin binding, collagen binding, fibronectin binding, protein binding	GO:0007399, GO:0048771, GO:0048812, GO:0048266, GO:0001938, GO:0007165, GO:0090023, GO:0007155, GO:0006986, GO:0071603, GO:0034103, GO:0034976, GO:0051451, GO:0051781, GO:0016525	nervous system development, tissue remodeling, neuron projection morphogenesis, behavioral response to pain, positive regulation of endothelial cell proliferation, signal transduction, positive regulation of neutrophil chemotaxis, cell adhesion, response to unfolded protein, endothelial cell-cell adhesion, regulation of tissue remodeling, response to endoplasmic reticulum stress, myoblast migrati…	2.5695	0.153153
Fam124b	3.20929	2.1189	1.85543e-05	0.00462435	chr1	80176416	80192050	-	PROTEIN_CODING	Fam124b	241128	ENSMUSG00000043230			family with sequence similarity 124, member B	GO:0005739, GO:0005654, GO:0005634	mitochondrion, nucleoplasm, nucleus	GO:0003674	molecular_function	GO:0008150	biological_process	0.822239	7.65764
Frrs1l	-7.40563	-0.641123	1.91438e-05	0.00464116	chr4	56957173	56990408	-	PROTEIN_CODING	Frrs1l	230235	ENSMUSG00000045589			ferric-chelate reductase 1 like	GO:0045202, GO:0005886, GO:0016020, GO:0005789, GO:0098794	synapse, plasma membrane, membrane, endoplasmic reticulum membrane, postsynapse	GO:0045505, GO:0044877	dynein intermediate chain binding, protein-containing complex binding	GO:0099072, GO:1900449, GO:1904717, GO:0051966	regulation of postsynaptic membrane neurotransmitter receptor levels, regulation of glutamate receptor signaling pathway, regulation of AMPA glutamate receptor clustering, regulation of synaptic transmission, glutamatergic	1.07919	0
Pcsk2	-7.40563	-0.641123	1.91438e-05	0.00464116	chr2	143388053	143658204	+	PROTEIN_CODING	Pcsk2	18549	ENSMUSG00000027419			proprotein convertase subtilisin/kexin type 2	GO:0005788, GO:0030425, GO:0005576, GO:0005615, GO:0030141, GO:0030133, GO:0016020, GO:0043204, GO:0034774, GO:0005654, GO:0043005, GO:0043025, GO:0031410	endoplasmic reticulum lumen, dendrite, extracellular region, extracellular space, secretory granule, transport vesicle, membrane, perikaryon, secretory granule lumen, nucleoplasm, neuron projection, neuronal cell body, cytoplasmic vesicle	GO:0008236, GO:0004175, GO:0004252, GO:0016787, GO:0008233	serine-type peptidase activity, endopeptidase activity, serine-type endopeptidase activity, hydrolase activity, peptidase activity	GO:0007399, GO:0016540, GO:0006508, GO:0034230, GO:0034231, GO:0016485, GO:0030070, GO:0016486	nervous system development, protein autoprocessing, proteolysis, enkephalin processing, islet amyloid polypeptide processing, protein processing, insulin processing, peptide hormone processing	1.07919	0
Xcl1	-7.40563	-0.641123	1.91438e-05	0.00464116	chr1	164759216	164763094	-	PROTEIN_CODING	Xcl1	16963	ENSMUSG00000026573			chemokine (C motif) ligand 1	GO:0005576, GO:0005615	extracellular region, extracellular space	GO:0042379, GO:0042803, GO:0008009, GO:0005125, GO:0048020	chemokine receptor binding, protein homodimerization activity, chemokine activity, cytokine activity, CCR chemokine receptor binding	GO:2000538, GO:0032703, GO:0006954, GO:0045089, GO:0035782, GO:0051649, GO:0090023, GO:0002839, GO:0002690, GO:0071353, GO:2000513, GO:2000556, GO:0050727, GO:0010820, GO:2000563, GO:0032733, GO:0071663, GO:2000503, GO:0006955, GO:0032689, GO:0060326, GO:0051209, GO:2000558, GO:0002726, GO:0071560, GO:2000562, GO:2000518, GO:0001916, GO:0006935, GO:0051281, GO:0045892, GO:2000566, GO:0030335, GO:…	positive regulation of B cell chemotaxis, negative regulation of interleukin-2 production, inflammatory response, positive regulation of innate immune response, mature natural killer cell chemotaxis, establishment of localization in cell, positive regulation of neutrophil chemotaxis, positive regulation of immune response to tumor cell, positive regulation of leukocyte chemotaxis, cellular respon…	1.07919	0
A630019I02Rik	3.68015	0.938651	1.96852e-05	0.00472942	chr13	93231341	93235476	+	ncRNA	A630019I02Rik	408254	ENSMUSG00000114968			RIKEN cDNA A630019I02 gene							0.25695	3.36936
4930565N06Rik	3.42964	1.35356	2.16042e-05	0.00511252	chr16	36700881	36717551	-	ncRNA	4930565N06Rik	68306	ENSMUSG00000084834			RIKEN cDNA 4930565N06 gene	GO:0005575	cellular_component	GO:0003674	molecular_function	GO:0008150	biological_process	0.411119	4.49248
Col6a5	-3.04696	2.80374	2.16632e-05	0.00511252	chr9	105733269	105839743	-	PROTEIN_CODING	Col6a5	665033	ENSMUSG00000091345			collagen, type VI, alpha 5	GO:0005589, GO:0005581, GO:0005576, GO:0031012	collagen type VI trimer, collagen trimer, extracellular region, extracellular matrix	GO:0030020	extracellular matrix structural constituent conferring tensile strength	GO:0030198, GO:0007155	extracellular matrix organization, cell adhesion	12.2822	1.48048
Fabp5	-2.8429	7.30258	2.34295e-05	0.00548087	chr3	10077645	10081670	+	PROTEIN_CODING	Fabp5	16592	ENSMUSG00000027533			fatty acid binding protein 5, epidermal	GO:0005829, GO:0045202, GO:0014069, GO:0098978, GO:0005576, GO:0005615, GO:0005634, GO:0005737, GO:0099524, GO:0099092	cytosol, synapse, postsynaptic density, glutamatergic synapse, extracellular region, extracellular space, nucleus, cytoplasm, postsynaptic cytosol, postsynaptic density, intracellular component	GO:0042802, GO:0008289, GO:0005324, GO:0005504, GO:0001972	identical protein binding, lipid binding, long-chain fatty acid transmembrane transporter activity, fatty acid binding, retinoic acid binding	GO:0035360, GO:0015908, GO:0010829, GO:0006006, GO:1990379, GO:0051930, GO:0006656, GO:0015909, GO:0098921, GO:0031392, GO:0120162, GO:0006869, GO:0099178, GO:0006629, GO:0042593	positive regulation of peroxisome proliferator activated receptor signaling pathway, fatty acid transport, negative regulation of D-glucose transmembrane transport, glucose metabolic process, lipid transport across blood-brain barrier, regulation of sensory perception of pain, phosphatidylcholine biosynthetic process, long-chain fatty acid transport, retrograde trans-synaptic signaling by endocan…	276.94	38.5945
Mcoln3	-2.91968	3.94759	2.37592e-05	0.00550966	chr3	145799032	145847563	+	PROTEIN_CODING	Mcoln3	171166	ENSMUSG00000036853			mucolipin 3	GO:0031901, GO:0005737, GO:0005765, GO:0005886, GO:0031902, GO:0016020, GO:0060171, GO:0042995, GO:0000421, GO:0005768, GO:0031410	early endosome membrane, cytoplasm, lysosomal membrane, plasma membrane, late endosome membrane, membrane, stereocilium membrane, cell projection, autophagosome membrane, endosome, cytoplasmic vesicle	GO:0005253, GO:0008289, GO:0072345, GO:0005267, GO:0008324, GO:0005261, GO:0005272	monoatomic anion channel activity, lipid binding, NAADP-sensitive calcium-release channel activity, potassium channel activity, monoatomic cation transmembrane transporter activity, monoatomic cation channel activity, sodium channel activity	GO:0007626, GO:0006811, GO:0042491, GO:0035725, GO:0098656, GO:0019722, GO:0034220, GO:0098655, GO:0071805	locomotory behavior, monoatomic ion transport, inner ear auditory receptor cell differentiation, sodium ion transmembrane transport, monoatomic anion transmembrane transport, calcium-mediated signaling, monoatomic ion transmembrane transport, monoatomic cation transmembrane transport, potassium ion transmembrane transport	27.0825	3.57356
Ighv1-78	-3.08204	2.44413	2.43088e-05	0.00558852	chr12	115832393	115832686	-	OTHER	Ighv1-78	213570	ENSMUSG00000096326			immunoglobulin heavy variable 1-78	GO:0005576, GO:0019814	extracellular region, immunoglobulin complex	GO:0003823	antigen binding	GO:0002376, GO:0016064, GO:0002250	immune system process, immunoglobulin mediated immune response, adaptive immune response	9.55853	1.12312
Cenpm	-4.24822	0.239115	2.47002e-05	0.00562996	chr15	82115694	82128974	-	PROTEIN_CODING	Cenpm	66570	ENSMUSG00000068101			centromere protein M	GO:0000775, GO:0005694, GO:0005737, GO:0000776, GO:0000939, GO:0005634	chromosome, centromeric region, chromosome, cytoplasm, kinetochore, inner kinetochore, nucleus	GO:0003674	molecular_function	GO:0007059, GO:0008150	chromosome segregation, biological_process	2.0556	0.102102
Xist	-2.90891	3.97846	2.49487e-05	0.00563841	chrX	102503979	102526839	-	ncRNA	Xist	213742	ENSMUSG00000086503			inactive X specific transcripts							27.6478	3.67567
Cacng1	-7.33567	-0.700075	2.60936e-05	0.00579886	chr11	107594044	107607302	-	PROTEIN_CODING	Cacng1	12299	ENSMUSG00000020722			calcium channel, voltage-dependent, gamma subunit 1	GO:0030315, GO:0034702, GO:0005886, GO:0042383, GO:0016020, GO:1990454, GO:0005891	T-tubule, monoatomic ion channel complex, plasma membrane, sarcolemma, membrane, L-type voltage-gated calcium channel complex, voltage-gated calcium channel complex	GO:0005246, GO:0005245, GO:0005262	calcium channel regulator activity, voltage-gated calcium channel activity, calcium channel activity	GO:0070588, GO:0034220, GO:0006811, GO:0006816, GO:0051649, GO:0045933, GO:1902514, GO:0070296	calcium ion transmembrane transport, monoatomic ion transmembrane transport, monoatomic ion transport, calcium ion transport, establishment of localization in cell, positive regulation of muscle contraction, regulation of calcium ion transmembrane transport via high voltage-gated calcium channel, sarcoplasmic reticulum calcium ion transport	1.0278	0
Sprr2a3	-7.33567	-0.700075	2.60936e-05	0.00579886	chr3	92192611	92196571	+	PROTEIN_CODING	Sprr2a3	100042514	ENSMUSG00000074445			small proline-rich protein 2A3	GO:0030133, GO:0001533, GO:0005576, GO:0031410, GO:0030141	transport vesicle, cornified envelope, extracellular region, cytoplasmic vesicle, secretory granule	GO:0003674, GO:0008289	molecular_function, lipid binding	GO:0042742, GO:0050830	defense response to bacterium, defense response to Gram-positive bacterium	1.0278	0
Agr2	-3.07726	2.37441	2.65088e-05	0.00584244	chr12	36042924	36054080	+	PROTEIN_CODING	Agr2	23795	ENSMUSG00000020581			anterior gradient 2	GO:0005739, GO:0005576, GO:0005783, GO:0005615	mitochondrion, extracellular region, endoplasmic reticulum, extracellular space	GO:0042802, GO:0002162, GO:0005154, GO:0042803, GO:0005515	identical protein binding, dystroglycan binding, epidermal growth factor receptor binding, protein homodimerization activity, protein binding	GO:0034975, GO:0045742, GO:0006954, GO:1903899, GO:0070254, GO:0010811, GO:0048639, GO:0060480, GO:0030968, GO:1903078, GO:1903896, GO:0048546, GO:0010628, GO:0060326	protein folding in endoplasmic reticulum, positive regulation of epidermal growth factor receptor signaling pathway, inflammatory response, positive regulation of PERK-mediated unfolded protein response, mucus secretion, positive regulation of cell-substrate adhesion, positive regulation of developmental growth, lung goblet cell differentiation, endoplasmic reticulum unfolded protein response, po…	9.09602	1.07207
Ifi202b	-4.79908	-0.114719	2.70104e-05	0.00590421	chr1	173790135	173810410	-	PROTEIN_CODING	Ifi202b	26388	ENSMUSG00000026535			interferon activated gene 202B	GO:0005829, GO:0032991, GO:0005730, GO:0005737, GO:0005654, GO:0005634	cytosol, protein-containing complex, nucleolus, cytoplasm, nucleoplasm, nucleus	GO:0042802, GO:0003690, GO:0060090, GO:0003677, GO:0031625, GO:0005515	identical protein binding, double-stranded DNA binding, molecular adaptor activity, DNA binding, ubiquitin protein ligase binding, protein binding	GO:0140972, GO:0006954, GO:0045087, GO:0051289, GO:0002376, GO:0045824, GO:0002218, GO:0035458, GO:0051260	negative regulation of AIM2 inflammasome complex assembly, inflammatory response, innate immune response, protein homotetramerization, immune system process, negative regulation of innate immune response, activation of innate immune response, cellular response to interferon-beta, protein homooligomerization	1.59309	0.0510509
Dthd1	7.32618	-0.704293	2.80347e-05	0.00607828	chr5	62968999	63045661	+	PROTEIN_CODING	Dthd1	100322896	ENSMUSG00000090326			death domain containing 1							0	1.02102
A130071D04Rik	-3.48484	1.00124	3.35807e-05	0.00713	chr1	138092759	138095809	-	ncRNA	A130071D04Rik	320791				RIKEN cDNA A130071D04 gene							3.49452	0.306306
Gdap10	3.40795	1.15276	3.37876e-05	0.00713	chr12	32874115	32876918	+	ncRNA	Gdap10	100504486				ganglioside-induced differentiation-associated-protein 10	GO:0005575	cellular_component	GO:0003674	molecular_function	GO:0009617	response to bacterium	0.359729	3.87987
Chrnd	-4.75196	-0.155402	3.39549e-05	0.00713	chr1	87118319	87127792	+	PROTEIN_CODING	Chrnd	11447	ENSMUSG00000026251			cholinergic receptor, nicotinic, delta polypeptide	GO:0045202, GO:0031594, GO:0005892, GO:0005886, GO:0016020, GO:0045211, GO:0043005, GO:0099634	synapse, neuromuscular junction, acetylcholine-gated channel complex, plasma membrane, membrane, postsynaptic membrane, neuron projection, postsynaptic specialization membrane	GO:0022848, GO:1904315, GO:0004888, GO:0005216, GO:0015464, GO:0015276, GO:0042166, GO:0005515, GO:0005230	acetylcholine-gated monoatomic cation-selective channel activity, transmitter-gated monoatomic ion channel activity involved in regulation of postsynaptic membrane potential, transmembrane signaling receptor activity, monoatomic ion channel activity, acetylcholine receptor activity, ligand-gated monoatomic ion channel activity, acetylcholine binding, protein binding, extracellular ligand-gated mo…	GO:0006811, GO:0006812, GO:0050881, GO:0048630, GO:0060078, GO:0007268, GO:0007271, GO:0042391, GO:0034220, GO:0095500, GO:0003009, GO:0060079, GO:0051899	monoatomic ion transport, monoatomic cation transport, musculoskeletal movement, skeletal muscle tissue growth, regulation of postsynaptic membrane potential, chemical synaptic transmission, synaptic transmission, cholinergic, regulation of membrane potential, monoatomic ion transmembrane transport, acetylcholine receptor signaling pathway, skeletal muscle contraction, excitatory postsynaptic pot…	1.5417	0.0510509
Igkv4-78	-4.75196	-0.155402	3.39549e-05	0.00713	chr6	69036674	69037208	-	OTHER	Igkv4-78	545849	ENSMUSG00000094315			immunoglobulin kappa variable 4-78	GO:0019814	immunoglobulin complex			GO:0006955, GO:0002376, GO:0002250	immune response, immune system process, adaptive immune response	1.5417	0.0510509
Ighv10-3	-3.0692	2.15075	3.42338e-05	0.0071324	chr12	114487061	114487507	-	OTHER	Ighv10-3	380809	ENSMUSG00000095700			immunoglobulin heavy variable V10-3	GO:0019814, GO:0005886, GO:0016020, GO:0005576	immunoglobulin complex, plasma membrane, membrane, extracellular region	GO:0003823	antigen binding	GO:0002376, GO:0016064, GO:0002250	immune system process, immunoglobulin mediated immune response, adaptive immune response	7.75988	0.918917
Myog	-7.26214	-0.761536	3.59011e-05	0.00736469	chr1	134217742	134220286	+	PROTEIN_CODING	Myog	17928	ENSMUSG00000026459			myogenin	GO:0005654, GO:0005634, GO:0032993	nucleoplasm, nucleus, protein-DNA complex	GO:0031490, GO:0003677, GO:0043565, GO:1990837, GO:0001228, GO:0000978, GO:0046983, GO:0000977, GO:0001216, GO:0000981, GO:0070888, GO:0005515, GO:0000987, GO:0003700	chromatin DNA binding, DNA binding, sequence-specific DNA binding, sequence-specific double-stranded DNA binding, DNA-binding transcription activator activity, RNA polymerase II-specific, RNA polymerase II cis-regulatory region sequence-specific DNA binding, protein dimerization activity, RNA polymerase II transcription regulatory region sequence-specific DNA binding, DNA-binding transcription ac…	GO:0071363, GO:1901739, GO:0035914, GO:0045893, GO:0014894, GO:1903862, GO:0071285, GO:0042692, GO:0007517, GO:0045820, GO:0014873, GO:0008285, GO:0014878, GO:0014737, GO:0051726, GO:0048743, GO:0045663, GO:0014891, GO:0071392, GO:0014842, GO:0071356, GO:0006355, GO:0014902, GO:0007519, GO:0030154, GO:0010831, GO:0001503, GO:0048741, GO:0045944	cellular response to growth factor stimulus, regulation of myoblast fusion, skeletal muscle cell differentiation, positive regulation of DNA-templated transcription, response to denervation involved in regulation of muscle adaptation, positive regulation of oxidative phosphorylation, cellular response to lithium ion, muscle cell differentiation, muscle organ development, negative regulation of gl…	0.976409	0
Ppef1	-7.26214	-0.761536	3.59011e-05	0.00736469	chrX	159404997	159534286	-	PROTEIN_CODING	Ppef1	237178	ENSMUSG00000062168			protein phosphatase with EF hand calcium-binding domain 1	GO:0005829, GO:0005634	cytosol, nucleus	GO:0005509, GO:0016787, GO:0046872, GO:0005506, GO:0004722, GO:0030145, GO:0004721	calcium ion binding, hydrolase activity, metal ion binding, iron ion binding, protein serine/threonine phosphatase activity, manganese ion binding, phosphoprotein phosphatase activity	GO:0050906	detection of stimulus involved in sensory perception	0.976409	0
Ccl20	-3.17942	1.68181	3.61999e-05	0.0073693	chr1	83094487	83096888	+	PROTEIN_CODING	Ccl20	20297	ENSMUSG00000026166			C-C motif chemokine ligand 20	GO:0005576, GO:0005615	extracellular region, extracellular space	GO:0042379, GO:0031731, GO:0008009, GO:0005515, GO:0005125	chemokine receptor binding, CCR6 chemokine receptor binding, chemokine activity, protein binding, cytokine activity	GO:0072678, GO:0006954, GO:0031640, GO:2000406, GO:0019722, GO:0006935, GO:0060326, GO:0072679, GO:0002724, GO:0016477, GO:2000319, GO:0061844, GO:0006955, GO:0032730	T cell migration, inflammatory response, killing of cells of another organism, positive regulation of T cell migration, calcium-mediated signaling, chemotaxis, cell chemotaxis, thymocyte migration, regulation of T cell cytokine production, cell migration, regulation of T-helper 17 cell differentiation, antimicrobial humoral immune response mediated by antimicrobial peptide, immune response, posit…	5.6015	0.612611
Stfa2	7.25265	-0.765633	3.85031e-05	0.00777879	chr16	36224308	36228725	-	PROTEIN_CODING	Stfa2	20862	ENSMUSG00000022902			stefin A2	GO:0005829, GO:0001533, GO:0005654, GO:0005615, GO:1904090, GO:0005737	cytosol, cornified envelope, nucleoplasm, extracellular space, peptidase inhibitor complex, cytoplasm	GO:0004869, GO:0030414, GO:0002020, GO:0004866	cysteine-type endopeptidase inhibitor activity, peptidase inhibitor activity, protease binding, endopeptidase inhibitor activity	GO:0030216, GO:0098609, GO:0045861	keratinocyte differentiation, cell-cell adhesion, negative regulation of proteolysis	0	0.969968
Ccl7	-3.22614	1.47085	4.01139e-05	0.00798326	chr11	81936538	81938351	+	PROTEIN_CODING	Ccl7	20306	ENSMUSG00000035373			C-C motif chemokine ligand 7	GO:0005576, GO:0005615	extracellular region, extracellular space	GO:0031726, GO:0048020, GO:0008201, GO:0031727, GO:0008009, GO:0005125	CCR1 chemokine receptor binding, CCR chemokine receptor binding, heparin binding, CCR2 chemokine receptor binding, chemokine activity, cytokine activity	GO:0007249, GO:0008360, GO:0050729, GO:0006954, GO:0071361, GO:0010332, GO:0023019, GO:0006935, GO:0030335, GO:0007010, GO:0061844, GO:0048245, GO:0070098, GO:2000503, GO:0006955, GO:1900016	canonical NF-kappaB signal transduction, regulation of cell shape, positive regulation of inflammatory response, inflammatory response, cellular response to ethanol, response to gamma radiation, signal transduction involved in regulation of gene expression, chemotaxis, positive regulation of cell migration, cytoskeleton organization, antimicrobial humoral immune response mediated by antimicrobial…	4.83065	0.510509
Chrna1	-3.22614	1.47085	4.01139e-05	0.00798326	chr2	73393625	73410682	-	PROTEIN_CODING	Chrna1	11435	ENSMUSG00000027107			cholinergic receptor nicotinic alpha 1 subunit	GO:0009986, GO:0031594, GO:0016020, GO:0045211, GO:0043005, GO:0099634, GO:0005892, GO:0045202, GO:0005886, GO:0098793	cell surface, neuromuscular junction, membrane, postsynaptic membrane, neuron projection, postsynaptic specialization membrane, acetylcholine-gated channel complex, synapse, plasma membrane, presynapse	GO:0004888, GO:0015464, GO:0022848, GO:1904315, GO:0005216, GO:0042166, GO:0005515, GO:0005230, GO:0005231	transmembrane signaling receptor activity, acetylcholine receptor activity, acetylcholine-gated monoatomic cation-selective channel activity, transmitter-gated monoatomic ion channel activity involved in regulation of postsynaptic membrane potential, monoatomic ion channel activity, acetylcholine binding, protein binding, extracellular ligand-gated monoatomic ion channel activity, excitatory extr…	GO:0006811, GO:0099171, GO:0006812, GO:0048630, GO:0046716, GO:0060078, GO:0007271, GO:0042391, GO:0034220, GO:0019228, GO:0050905, GO:0035094, GO:0007528, GO:0050881, GO:0070050, GO:0095500, GO:0003009, GO:0007274, GO:0060079, GO:0051899	monoatomic ion transport, presynaptic modulation of chemical synaptic transmission, monoatomic cation transport, skeletal muscle tissue growth, muscle cell cellular homeostasis, regulation of postsynaptic membrane potential, synaptic transmission, cholinergic, regulation of membrane potential, monoatomic ion transmembrane transport, neuronal action potential, neuromuscular process, response to ni…	4.83065	0.510509
Fbp1	-3.6689	0.622567	4.17426e-05	0.00824586	chr13	63012567	63036112	-	PROTEIN_CODING	Fbp1	14121	ENSMUSG00000069805			fructose bisphosphatase 1	GO:0005829, GO:0005615, GO:0005737, GO:0005634	cytosol, extracellular space, cytoplasm, nucleus	GO:0042802, GO:0003824, GO:0016787, GO:0048029, GO:0046872, GO:0016208, GO:0061629, GO:0042578, GO:0016791, GO:0042132	identical protein binding, catalytic activity, hydrolase activity, monosaccharide binding, metal ion binding, AMP binding, RNA polymerase II-specific DNA-binding transcription factor binding, phosphoric ester hydrolase activity, phosphatase activity, fructose 1,6-bisphosphate 1-phosphatase activity	GO:1904628, GO:0030388, GO:0097403, GO:0071320, GO:0032869, GO:0071286, GO:0071475, GO:0005975, GO:0045820, GO:0071477, GO:0071466, GO:0030308, GO:0006111, GO:0000122, GO:0046580, GO:0006000, GO:0006094, GO:0006002, GO:0031667	cellular response to phorbol 13-acetate 12-myristate, fructose 1,6-bisphosphate metabolic process, cellular response to raffinose, cellular response to cAMP, cellular response to insulin stimulus, cellular response to magnesium ion, cellular hyperosmotic salinity response, carbohydrate metabolic process, negative regulation of glycolytic process, cellular hypotonic salinity response, cellular res…	2.67228	0.204204
Cxcl9	-3.12554	1.63484	4.85998e-05	0.00952985	chr5	92469190	92475938	-	PROTEIN_CODING	Cxcl9	17329	ENSMUSG00000029417			C-X-C motif chemokine ligand 9	GO:0009897, GO:0005576, GO:0005615	external side of plasma membrane, extracellular region, extracellular space	GO:0045236, GO:0048248, GO:0008009, GO:0005125	CXCR chemokine receptor binding, CXCR3 chemokine receptor binding, chemokine activity, cytokine activity	GO:0006954, GO:0031640, GO:0006952, GO:0007189, GO:0006935, GO:0042127, GO:0051281, GO:0030593, GO:0071222, GO:0009617, GO:0061844, GO:1901741, GO:0070098, GO:0006955, GO:0045663, GO:0051607	inflammatory response, killing of cells of another organism, defense response, adenylate cyclase-activating G protein-coupled receptor signaling pathway, chemotaxis, regulation of cell population proliferation, positive regulation of release of sequestered calcium ion into cytosol, neutrophil chemotaxis, cellular response to lipopolysaccharide, response to bacterium, antimicrobial humoral immune …	5.39594	0.612611
Gm54300	7.17518	-0.829701	5.34059e-05	0.0103958	chr5	5126036	5138383	+	ncRNA	Gm54300	118568748				predicted gene, 54300							0	0.918917
Ighv1-59	-2.78942	3.38155	5.92469e-05	0.0114493	chr12	115298677	115299133	-	OTHER	Ighv1-59	432708				immunoglobulin heavy variable V1-59			GO:0003823	antigen binding	GO:0016064	immunoglobulin mediated immune response	18.0379	2.6036
Igkv8-19	-2.93716	2.18367	6.15939e-05	0.0118172	chr6	70317860	70318432	-	OTHER	Igkv8-19	232065	ENSMUSG00000096594			immunoglobulin kappa variable 8-19	GO:0019814	immunoglobulin complex			GO:0006955, GO:0002376, GO:0002250	immune response, immune system process, adaptive immune response	7.86266	1.02102
Sult1d1	2.71939	4.15861	6.65753e-05	0.0126817	chr5	87702509	87716865	-	PROTEIN_CODING	Sult1d1	53315	ENSMUSG00000029273			sulfotransferase family 1D, member 1	GO:0005737	cytoplasm	GO:0004062, GO:0016740, GO:0008146	aryl sulfotransferase activity, transferase activity, sulfotransferase activity	GO:0000103, GO:0051923, GO:0006584, GO:0006629	sulfate assimilation, sulfation, catecholamine metabolic process, lipid metabolic process	4.67648	30.8348
Cebpe	-2.97699	1.90582	6.75585e-05	0.0127777	chr14	54947823	54949604	-	PROTEIN_CODING	Cebpe	110794	ENSMUSG00000052435			CCAAT/enhancer binding protein epsilon	GO:0090575, GO:0005886, GO:0005654, GO:0005634	RNA polymerase II transcription regulator complex, plasma membrane, nucleoplasm, nucleus	GO:0001228, GO:0000978, GO:0042802, GO:0003677, GO:0000981, GO:1990837, GO:0044877, GO:0003700	DNA-binding transcription activator activity, RNA polymerase II-specific, RNA polymerase II cis-regulatory region sequence-specific DNA binding, identical protein binding, DNA binding, DNA-binding transcription factor activity, RNA polymerase II-specific, sequence-specific double-stranded DNA binding, protein-containing complex binding, DNA-binding transcription factor activity	GO:0006357, GO:0006909, GO:0030099, GO:0030851, GO:0006355, GO:0071222, GO:0006351, GO:0030225, GO:0010628, GO:0045944	regulation of transcription by RNA polymerase II, phagocytosis, myeloid cell differentiation, granulocyte differentiation, regulation of DNA-templated transcription, cellular response to lipopolysaccharide, DNA-templated transcription, macrophage differentiation, positive regulation of gene expression, positive regulation of transcription by RNA polymerase II	6.47513	0.816815
Timd2	-7.10278	-0.892909	7.00729e-05	0.0131599	chr11	46559787	46597934	-	PROTEIN_CODING	Timd2	171284	ENSMUSG00000040413			T cell immunoglobulin and mucin domain containing 2	GO:0009986, GO:0031514, GO:0005886, GO:0016020	cell surface, motile cilium, plasma membrane, membrane	GO:0070287, GO:0001786, GO:0001618	ferritin receptor activity, phosphatidylserine binding, virus receptor activity	GO:0046718, GO:0006911, GO:0006826, GO:0033005	symbiont entry into host cell, phagocytosis, engulfment, iron ion transport, positive regulation of mast cell activation	0.873629	0
Gm31839	7.0933	-0.896749	7.48628e-05	0.0137515	chr14	40696300	40703307	+	ncRNA	Gm31839	102634198				predicted gene, 31839							0	0.867866
Fmo6	4.58263	-0.289475	7.5226e-05	0.0137515	chr1	162744120	162765135	-	PROTEIN_CODING	Fmo6	226565	ENSMUSG00000095576			flavin containing monooxygenase 6	GO:0016020, GO:0005789, GO:0005783, GO:0005575	membrane, endoplasmic reticulum membrane, endoplasmic reticulum, cellular_component	GO:0050660, GO:0016491, GO:0050661, GO:0004499, GO:0004497	flavin adenine dinucleotide binding, oxidoreductase activity, NADP binding, N,N-dimethylaniline monooxygenase activity, monooxygenase activity	GO:0006805, GO:0042412	xenobiotic metabolic process, taurine biosynthetic process	0.0513899	1.37838
Gm39079	4.58263	-0.289475	7.5226e-05	0.0137515	chr7	119206903	119241666	-	ncRNA	Gm39079	105243043	ENSMUSG00000109093			predicted gene, 39079							0.0513899	1.37838
Igkv14-130	-3.55371	0.52293	7.52856e-05	0.0137515	chr6	67768030	67768495	+	OTHER	Igkv14-130	628072	ENSMUSG00000096461			immunoglobulin kappa variable 14-130	GO:0019814	immunoglobulin complex			GO:0006955	immune response	2.46672	0.204204
Ighv1-4	-2.71983	3.62308	7.77133e-05	0.0140984	chr12	114450756	114451049	-	OTHER	Ighv1-4	432702				immunoglobulin heavy variable 1-4	GO:0005576, GO:0019814	extracellular region, immunoglobulin complex	GO:0003823	antigen binding	GO:0002376, GO:0016064, GO:0002250	immune system process, immunoglobulin mediated immune response, adaptive immune response	21.224	3.21621
Ighv1-77	-3.72743	0.300437	7.84557e-05	0.0141369	chr12	115825487	115825780	-	OTHER	Ighv1-77	619994	ENSMUSG00000096452			immunoglobulin heavy variable 1-77	GO:0005576, GO:0019814	extracellular region, immunoglobulin complex	GO:0003823	antigen binding	GO:0002376, GO:0016064, GO:0002250	immune system process, immunoglobulin mediated immune response, adaptive immune response	2.10699	0.153153
Cyp1a1	2.80636	2.65212	8.06339e-05	0.0144318	chr9	57595211	57611107	+	PROTEIN_CODING	Cyp1a1	13076	ENSMUSG00000032315			cytochrome P450, family 1, subfamily a, polypeptide 1	GO:0005739, GO:0016020, GO:0005783, GO:0005789, GO:0005743, GO:0005737	mitochondrion, membrane, endoplasmic reticulum, endoplasmic reticulum membrane, mitochondrial inner membrane, cytoplasm	GO:0070576, GO:0101020, GO:0005506, GO:0019899, GO:0120319, GO:0016705, GO:0016712, GO:0030544, GO:0016829, GO:0051879, GO:0020037, GO:0106256, GO:0101021, GO:0008391, GO:0016679, GO:0008395, GO:0004497, GO:0016491, GO:0046872, GO:0032451, GO:0016711, GO:0102033	vitamin D 24-hydroxylase activity, estrogen 16-alpha-hydroxylase activity, iron ion binding, enzyme binding, long-chain fatty acid omega-1 hydroxylase activity, oxidoreductase activity, acting on paired donors, with incorporation or reduction of molecular oxygen, oxidoreductase activity, acting on paired donors, with incorporation or reduction of molecular oxygen, reduced flavin or flavoprotein a…	GO:1901497, GO:0006631, GO:1904612, GO:0008210, GO:0010041, GO:0042359, GO:0048565, GO:0017143, GO:0009804, GO:0042178, GO:0018958, GO:0032094, GO:0046685, GO:0046209, GO:0008202, GO:0009404, GO:0009308, GO:0006805, GO:0009410, GO:0006706, GO:0032496, GO:0009635, GO:0009624, GO:1904681, GO:0033595, GO:0048771, GO:1900087, GO:0035902, GO:0042904, GO:0055093, GO:0001666, GO:0060137, GO:1904010, GO:…	response to diphenyl ether, fatty acid metabolic process, response to 2,3,7,8-tetrachlorodibenzodioxine, estrogen metabolic process, response to iron(III) ion, vitamin D metabolic process, digestive tract development, insecticide metabolic process, coumarin metabolic process, xenobiotic catabolic process, phenol-containing compound metabolic process, response to food, response to arsenic-containi…	1.5417	10.8228
Gm53853	3.30954	0.859758	8.3887e-05	0.014914	chr14	36602687	36607700	-	ncRNA	Gm53853	118568137				predicted gene, 53853							0.30834	3.11411
Car6	-4.54643	-0.330666	8.9286e-05	0.0157687	chr4	150271472	150285592	-	PROTEIN_CODING	Car6	12353	ENSMUSG00000028972			carbonic anhydrase 6	GO:0005829, GO:0005576, GO:0005615, GO:0005737	cytosol, extracellular region, extracellular space, cytoplasm	GO:0016829, GO:0008270, GO:0046872, GO:0004089	lyase activity, zinc ion binding, metal ion binding, carbonate dehydratase activity	GO:0001580	detection of chemical stimulus involved in sensory perception of bitter taste	1.33614	0.0510509
Gm53997	3.50464	0.491525	9.58169e-05	0.0168022	chr17	33998120	34002888	+	ncRNA	Gm53997	118568328				predicted gene, 53997							0.20556	2.39939
Ighv1-36	4.52844	-0.335232	9.64529e-05	0.0168022	chr12	114843508	114843801	-	OTHER	Ighv1-36	629897				immunoglobulin heavy variable 1-36			GO:0003823	antigen binding	GO:0016064	immunoglobulin mediated immune response	0.0513899	1.32732
Ighm	-2.5835	10.7386	9.85983e-05	0.0168022	chr12	113382446	113386350	-	OTHER	Ighm	16019	ENSMUSG00000076617			immunoglobulin heavy constant mu	GO:0009986, GO:0009897, GO:0016020, GO:0071756, GO:0048471, GO:0019815, GO:0042571, GO:0005576, GO:0005615, GO:0071757, GO:0005737, GO:0005886, GO:0071755	cell surface, external side of plasma membrane, membrane, pentameric IgM immunoglobulin complex, perinuclear region of cytoplasm, B cell receptor complex, immunoglobulin complex, circulating, extracellular region, extracellular space, hexameric IgM immunoglobulin complex, cytoplasm, plasma membrane, IgM B cell receptor complex	GO:0042802, GO:0042834, GO:0004888, GO:0003823, GO:0034987, GO:0031210, GO:0003697, GO:0005515	identical protein binding, peptidoglycan binding, transmembrane signaling receptor activity, antigen binding, immunoglobulin receptor binding, phosphatidylcholine binding, single-stranded DNA binding, protein binding	GO:0002455, GO:0030890, GO:0045087, GO:0016064, GO:0022604, GO:0002331, GO:0002637, GO:0002344, GO:0002250, GO:0019882, GO:0043410, GO:0050829, GO:0050778, GO:0045022, GO:0050871, GO:0045807, GO:0006958, GO:0019731, GO:0050853	humoral immune response mediated by circulating immunoglobulin, positive regulation of B cell proliferation, innate immune response, immunoglobulin mediated immune response, regulation of cell morphogenesis, pre-B cell allelic exclusion, regulation of immunoglobulin production, B cell affinity maturation, adaptive immune response, antigen processing and presentation, positive regulation of MAPK c…	2928.4	488.557
Ighv1-53	-2.65883	3.87605	9.89514e-05	0.0168022	chr12	115122065	115122455	-	OTHER	Ighv1-53	780931	ENSMUSG00000093894			immunoglobulin heavy variable 1-53	GO:0005576, GO:0019814	extracellular region, immunoglobulin complex	GO:0003823	antigen binding	GO:0002376, GO:0016064, GO:0002250	immune system process, immunoglobulin mediated immune response, adaptive immune response	25.1811	3.98197
Igkv6-15	-2.60854	5.37265	9.93067e-05	0.0168022	chr6	70383453	70383976	-	OTHER	Igkv6-15	108022	ENSMUSG00000094797			immunoglobulin kappa variable 6-15	GO:0019814	immunoglobulin complex			GO:0006955, GO:0002376, GO:0002250	immune response, immune system process, adaptive immune response	71.0209	11.6396
LOC105246046	-7.01597	-0.963368	9.95482e-05	0.0168022	chr15	102511443	102516446	+	ncRNA	LOC105246046	105246046	ENSMUSG00000134081			uncharacterized LOC105246046							0.822239	0
Npy	-7.01597	-0.963368	9.95482e-05	0.0168022	chr6	49799690	49806487	+	PROTEIN_CODING	Npy	109648	ENSMUSG00000029819			neuropeptide Y	GO:0043204, GO:0043195, GO:0098982, GO:0048471, GO:0098992, GO:0005576, GO:0005615, GO:0005794, GO:0005737, GO:0031410	perikaryon, terminal bouton, GABA-ergic synapse, perinuclear region of cytoplasm, neuronal dense core vesicle, extracellular region, extracellular space, Golgi apparatus, cytoplasm, cytoplasmic vesicle	GO:0001664, GO:0005184, GO:0031841, GO:0005179	G protein-coupled receptor binding, neuropeptide hormone activity, neuropeptide Y receptor binding, hormone activity	GO:0048589, GO:0042117, GO:0045087, GO:0007631, GO:0008284, GO:0021987, GO:0010811, GO:0048572, GO:1904407, GO:0007268, GO:2000300, GO:0032903, GO:0070374, GO:0007218, GO:0045776, GO:0002865, GO:0019732, GO:0001878, GO:0008217, GO:1904000, GO:0021954, GO:0032100, GO:0050829, GO:0099509, GO:0050830, GO:0099538, GO:0042756, GO:0031175, GO:0061844, GO:0019731, GO:0008343, GO:0045964	developmental growth, monocyte activation, innate immune response, feeding behavior, positive regulation of cell population proliferation, cerebral cortex development, positive regulation of cell-substrate adhesion, short-day photoperiodism, positive regulation of nitric oxide metabolic process, chemical synaptic transmission, regulation of synaptic vesicle exocytosis, regulation of nerve growth …	0.822239	0
Gm26413	7.0065	-0.967069	0.000106132	0.0175796	chr11	116054736	116054862	-	ncRNA	Gm26413	115487888	ENSMUSG00000105120			predicted gene, 26413							0	0.816815
Gm41067	7.0065	-0.967069	0.000106132	0.0175796	chr13	112905173	112935905	+	ncRNA	Gm41067	105245639				predicted gene, 41067							0	0.816815
Mov10l1	7.0065	-0.967069	0.000106132	0.0175796	chr15	88867094	88939355	+	PROTEIN_CODING	Mov10l1	83456	ENSMUSG00000015365			Mov10 like RISC complex RNA helicase 1	GO:0005829, GO:0005737, GO:0071546, GO:0043186	cytosol, cytoplasm, pi-body, P granule	GO:0003723, GO:0005524, GO:0000166, GO:0004386, GO:0034584, GO:0016787, GO:0003724, GO:0016887, GO:0005515	RNA binding, ATP binding, nucleotide binding, helicase activity, piRNA binding, hydrolase activity, RNA helicase activity, ATP hydrolysis activity, protein binding	GO:0035194, GO:0007140, GO:0007283, GO:0007141, GO:0045786, GO:0030154, GO:0031047, GO:0034587, GO:0141196, GO:0051321	regulatory ncRNA-mediated post-transcriptional gene silencing, male meiotic nuclear division, spermatogenesis, male meiosis I, negative regulation of cell cycle, cell differentiation, regulatory ncRNA-mediated gene silencing, piRNA processing, transposable element silencing by piRNA-mediated DNA methylation, meiotic cell cycle	0	0.816815
Igkv1-135	-2.61655	4.49262	0.000107519	0.0176995	chr6	67586729	67587492	+	OTHER	Igkv1-135	243420	ENSMUSG00000096336			immunoglobulin kappa variable 1-135	GO:0005886, GO:0005576, GO:0019814	plasma membrane, extracellular region, immunoglobulin complex			GO:0002376, GO:0006955, GO:0002250	immune system process, immune response, adaptive immune response	38.5424	6.27926
Hrob	-4.49012	-0.37802	0.00011531	0.0188656	chr11	102139677	102156009	+	PROTEIN_CODING	Hrob	217216	ENSMUSG00000034773			homologous recombination factor with OB-fold	GO:0005694, GO:0090734, GO:0005634	chromosome, site of DNA damage, nucleus	GO:0003697, GO:0003677	single-stranded DNA binding, DNA binding	GO:0000731, GO:0006281, GO:0006974, GO:0000725, GO:0036297, GO:0007292, GO:0048232, GO:0006310, GO:0071897	DNA synthesis involved in DNA repair, DNA repair, DNA damage response, recombinational repair, interstrand cross-link repair, female gamete generation, male gamete generation, DNA recombination, DNA biosynthetic process	1.28475	0.0510509
Gm36193	-3.92741	-0.0368007	0.000119297	0.0193989	chr15	58109318	58116765	+	ncRNA	Gm36193	102640018				predicted gene, 36193							1.64448	0.102102
Gm30205	4.47213	-0.382489	0.000124392	0.0201048	chr5	135801667	135805202	+	ncRNA	Gm30205	105244798				predicted gene, 30205							0.0513899	1.27627
Sumo2	-2.55621	5.47191	0.000130766	0.0210076	chr11	115413935	115427056	-	PROTEIN_CODING	Sumo2	170930	ENSMUSG00000020738			small ubiquitin-like modifier 2	GO:0016605, GO:0098978, GO:0099523, GO:0098686, GO:0099524, GO:0005654, GO:0098982, GO:0098794, GO:0098793, GO:0005634	PML body, glutamatergic synapse, presynaptic cytosol, hippocampal mossy fiber to CA3 synapse, postsynaptic cytosol, nucleoplasm, GABA-ergic synapse, postsynapse, presynapse, nucleus	GO:0044389, GO:0046965, GO:0031386, GO:0019789, GO:0031625, GO:0005515	ubiquitin-like protein ligase binding, nuclear retinoid X receptor binding, protein tag activity, SUMO transferase activity, ubiquitin protein ligase binding, protein binding	GO:0032436, GO:0016925, GO:0045944	positive regulation of proteasomal ubiquitin-dependent protein catabolic process, protein sumoylation, positive regulation of transcription by RNA polymerase II	75.6974	12.8648
H2-M2	-2.73783	2.38132	0.000134431	0.0214671	chr17	37791742	37794445	-	PROTEIN_CODING	H2-M2	14990	ENSMUSG00000016283			histocompatibility 2, M region locus 2	GO:0009986, GO:0031901, GO:0030670, GO:0009897, GO:0000139, GO:0005783, GO:0005615, GO:0042612, GO:0005794, GO:0005765, GO:0005886, GO:0016020, GO:0098553, GO:0032398	cell surface, early endosome membrane, phagocytic vesicle membrane, external side of plasma membrane, Golgi membrane, endoplasmic reticulum, extracellular space, MHC class I protein complex, Golgi apparatus, lysosomal membrane, plasma membrane, membrane, lumenal side of endoplasmic reticulum membrane, MHC class Ib protein complex	GO:0048018, GO:0046978, GO:0042605, GO:0046979, GO:0030881, GO:0046977, GO:0071889, GO:0051087, GO:0005102	receptor ligand activity, TAP1 binding, peptide antigen binding, TAP2 binding, beta-2-microglobulin binding, TAP binding, 14-3-3 protein binding, protein-folding chaperone binding, signaling receptor binding	GO:0002476, GO:0002474, GO:0001916, GO:0002376, GO:0002486, GO:0006955	antigen processing and presentation of endogenous peptide antigen via MHC class Ib, antigen processing and presentation of peptide antigen via MHC class I, positive regulation of T cell mediated cytotoxicity, immune system process, antigen processing and presentation of endogenous peptide antigen via MHC class I via ER pathway, TAP-independent, immune response	8.89046	1.32732
Gm33047	3.2119	0.776188	0.000137806	0.021875	chr6	52537363	52556798	-	ncRNA	Gm33047	102635799				predicted gene, 33047							0.30834	2.9099
Gm14853	2.8388	1.79729	0.000140964	0.0220161	chrX	104887822	104892681	-	PSEUDO	Gm14853	108168478				ribosomal protein 17a pseudogene							0.822239	5.92191
Chil3	-2.51758	11.5831	0.000141807	0.0220161	chr3	106054870	106074852	-	PROTEIN_CODING	Chil3	12655	ENSMUSG00000040809			chitinase-like 3	GO:0048237, GO:0005635, GO:0005576, GO:0005783, GO:0005615, GO:0005737, GO:0031410, GO:0005634	rough endoplasmic reticulum lumen, nuclear envelope, extracellular region, endoplasmic reticulum, extracellular space, cytoplasm, cytoplasmic vesicle, nucleus	GO:0019900, GO:0016798, GO:0030246, GO:0016787, GO:0008061, GO:0004568, GO:0004563	kinase binding, hydrolase activity, acting on glycosyl bonds, carbohydrate binding, hydrolase activity, chitin binding, chitinase activity, beta-N-acetylhexosaminidase activity	GO:0009624, GO:0006954, GO:0005975, GO:0002532, GO:0010269, GO:0000272, GO:0032722, GO:0006032	response to nematode, inflammatory response, carbohydrate metabolic process, production of molecular mediator involved in inflammatory response, response to selenium ion, polysaccharide catabolic process, positive regulation of chemokine production, chitin catabolic process	5223.63	912.229
Gabra1	-6.92361	-1.03744	0.000143162	0.0220161	chr11	42021766	42073893	-	PROTEIN_CODING	Gabra1	14394	ENSMUSG00000010803			gamma-aminobutyric acid type A receptor subunit alpha 1	GO:0045202, GO:1902711, GO:1902710, GO:0030659, GO:0043197, GO:0032590, GO:0034707, GO:0005886, GO:0016020, GO:0031410, GO:0045211, GO:0098982, GO:0098794, GO:0099634	synapse, GABA-A receptor complex, GABA receptor complex, cytoplasmic vesicle membrane, dendritic spine, dendrite membrane, chloride channel complex, plasma membrane, membrane, cytoplasmic vesicle, postsynaptic membrane, GABA-ergic synapse, postsynapse, postsynaptic specialization membrane	GO:0004890, GO:0008503, GO:0099507, GO:1904315, GO:0050809, GO:0004888, GO:0022851, GO:0005216, GO:0005254, GO:0016917, GO:0005515, GO:0005230	GABA-A receptor activity, benzodiazepine receptor activity, ligand-gated monoatomic ion channel activity involved in regulation of presynaptic membrane potential, transmitter-gated monoatomic ion channel activity involved in regulation of postsynaptic membrane potential, diazepam binding, transmembrane signaling receptor activity, GABA-gated chloride ion channel activity, monoatomic ion channel a…	GO:0071420, GO:0006811, GO:0051932, GO:0006821, GO:0060078, GO:0034220, GO:0007214, GO:1902476, GO:1904862	cellular response to histamine, monoatomic ion transport, synaptic transmission, GABAergic, chloride transport, regulation of postsynaptic membrane potential, monoatomic ion transmembrane transport, gamma-aminobutyric acid signaling pathway, chloride transmembrane transport, inhibitory synapse assembly	0.770849	0
Nell2	-6.92361	-1.03744	0.000143162	0.0220161	chr15	95117321	95426677	-	PROTEIN_CODING	Nell2	54003	ENSMUSG00000022454			NEL-like 2	GO:0043204, GO:0030425, GO:0005576, GO:0005615, GO:0005737	perikaryon, dendrite, extracellular region, extracellular space, cytoplasm	GO:0005509, GO:0008201, GO:0046872, GO:0042802, GO:0005515, GO:0005080	calcium ion binding, heparin binding, metal ion binding, identical protein binding, protein binding, protein kinase C binding	GO:0046543, GO:0046887, GO:0022008, GO:0040008, GO:0071679, GO:0009566, GO:0070050	development of secondary female sexual characteristics, positive regulation of hormone secretion, neurogenesis, regulation of growth, commissural neuron axon guidance, fertilization, neuron cellular homeostasis	0.770849	0
Spsb4	-6.92361	-1.03744	0.000143162	0.0220161	chr9	96825535	96900408	-	PROTEIN_CODING	Spsb4	211949	ENSMUSG00000046997			splA/ryanodine receptor domain and SOCS box containing 4	GO:0019005, GO:0005829, GO:0005737	SCF ubiquitin ligase complex, cytosol, cytoplasm	GO:1990756, GO:0005515	ubiquitin-like ligase-substrate adaptor activity, protein binding	GO:0048511, GO:0042752, GO:0035556, GO:1902916, GO:0043161, GO:0006511, GO:0016567	rhythmic process, regulation of circadian rhythm, intracellular signal transduction, positive regulation of protein polyubiquitination, proteasome-mediated ubiquitin-dependent protein catabolic process, ubiquitin-dependent protein catabolic process, protein ubiquitination	0.770849	0
Txlnb	2.67989	2.72091	0.000143648	0.0220161	chr10	17671967	17721411	+	PROTEIN_CODING	Txlnb	378431	ENSMUSG00000039891			taxilin beta	GO:0005737	cytoplasm	GO:0019905, GO:0003674	syntaxin binding, molecular_function	GO:0008150	biological_process	1.74726	11.2312
Ccl24	-2.83275	1.78196	0.000145914	0.0222357	chr5	135598789	135601977	-	PROTEIN_CODING	Ccl24	56221	ENSMUSG00000004814			C-C motif chemokine ligand 24	GO:0005576, GO:0005615	extracellular region, extracellular space	GO:0048018, GO:0048020, GO:0031728, GO:0008009, GO:0005125	receptor ligand activity, CCR chemokine receptor binding, CCR3 chemokine receptor binding, chemokine activity, cytokine activity	GO:0045766, GO:0008360, GO:2000418, GO:0050729, GO:0006954, GO:0001938, GO:0030838, GO:0006935, GO:0030335, GO:0007010, GO:0061844, GO:0048245, GO:0070098, GO:0006955	positive regulation of angiogenesis, regulation of cell shape, positive regulation of eosinophil migration, positive regulation of inflammatory response, inflammatory response, positive regulation of endothelial cell proliferation, positive regulation of actin filament polymerization, chemotaxis, positive regulation of cell migration, cytoskeleton organization, antimicrobial humoral immune respon…	5.85845	0.816815
Chia1	-2.5111	8.23755	0.000149512	0.0225761	chr3	106020698	106039434	+	PROTEIN_CODING	Chia1	81600	ENSMUSG00000062778			chitinase, acidic 1	GO:0005615, GO:0005576, GO:0005737	extracellular space, extracellular region, cytoplasm	GO:0016787, GO:0008061, GO:0019900, GO:0004568, GO:0016798, GO:0004553, GO:0008843	hydrolase activity, chitin binding, kinase binding, chitinase activity, hydrolase activity, acting on glycosyl bonds, hydrolase activity, hydrolyzing O-glycosyl compounds, endochitinase activity	GO:0000272, GO:0032722, GO:0002376, GO:0006954, GO:0006032, GO:0005975, GO:0002532, GO:0006915	polysaccharide catabolic process, positive regulation of chemokine production, immune system process, inflammatory response, chitin catabolic process, carbohydrate metabolic process, production of molecular mediator involved in inflammatory response, apoptotic process	513.385	90.0538
Mobp	-4.43153	-0.42698	0.000149841	0.0225761	chr9	119978740	120010554	+	PROTEIN_CODING	Mobp	17433	ENSMUSG00000032517			myelin-associated oligodendrocytic basic protein	GO:0005829, GO:0005739, GO:0043209, GO:0048471, GO:0005737	cytosol, mitochondrion, myelin sheath, perinuclear region of cytoplasm, cytoplasm	GO:0019911	structural constituent of myelin sheath			1.23336	0.0510509
Gm52529	3.40974	0.41069	0.000152985	0.0229203	chr2	145116742	145173372	-	ncRNA	Gm52529	115489481				predicted gene, 52529							0.20556	2.24624
Ighe	-2.88209	1.53599	0.00015453	0.0230224	chr12	113232883	113236868	-	OTHER	Ighe	380792	ENSMUSG00000087642			Immunoglobulin heavy constant epsilon	GO:0016020, GO:0071744, GO:0042571, GO:0005576, GO:0005615, GO:0005737, GO:0005886	membrane, IgE B cell receptor complex, immunoglobulin complex, circulating, extracellular region, extracellular space, cytoplasm, plasma membrane	GO:0003823, GO:0034987	antigen binding, immunoglobulin receptor binding	GO:0002450, GO:0002455, GO:0043306, GO:0002553, GO:0042116, GO:0032765, GO:0051649, GO:0043308, GO:0016064, GO:0001788, GO:0030225, GO:0090720, GO:0001812, GO:0043303, GO:0042113, GO:0050778, GO:0030183, GO:0160006, GO:0032725, GO:0032752, GO:1903131, GO:0042100, GO:0090716, GO:0045576, GO:0006958, GO:0032755, GO:0019731, GO:0001820, GO:0042092, GO:0032760, GO:0050853, GO:0019370, GO:0016068, GO:…	B cell antigen processing and presentation, humoral immune response mediated by circulating immunoglobulin, positive regulation of mast cell degranulation, histamine secretion by mast cell, macrophage activation, positive regulation of mast cell cytokine production, establishment of localization in cell, eosinophil degranulation, immunoglobulin mediated immune response, antibody-dependent cellula…	4.93343	0.663662
Pimreg	-3.39545	0.387858	0.000164882	0.0244283	chr11	71932867	71938197	+	PROTEIN_CODING	Pimreg	109212	ENSMUSG00000020808			PICALM interacting mitotic regulator	GO:0005654, GO:0005730, GO:0005634	nucleoplasm, nucleolus, nucleus	GO:0003674	molecular_function	GO:0051301	cell division	2.20977	0.204204
Ahsp	-2.66988	2.47752	0.000173955	0.0256301	chr7	127902016	127902926	+	PROTEIN_CODING	Ahsp	170812	ENSMUSG00000121605			alpha hemoglobin stabilizing protein	GO:0005737	cytoplasm	GO:0030492	hemoglobin binding	GO:0030218, GO:0050821, GO:0006457	erythrocyte differentiation, protein stabilization, protein folding	9.45575	1.48048
Gm46949	3.37667	0.382705	0.000179603	0.0263168	chr6	5151237	5154012	-	ncRNA	Gm46949	108169128				predicted gene, 46949							0.20556	2.19519
Igkv10-95	-3.83467	-0.114886	0.000183679	0.0267669	chr6	68657363	68657832	+	OTHER	Igkv10-95	434031	ENSMUSG00000094902			immunoglobulin kappa variable 10-95	GO:0005886, GO:0005576, GO:0019814	plasma membrane, extracellular region, immunoglobulin complex			GO:0002376, GO:0006955, GO:0002250	immune system process, immune response, adaptive immune response	1.5417	0.102102
Ighv1-66	-3.24058	0.548369	0.0001907	0.0276391	chr12	115556730	115557023	-	OTHER	Ighv1-66	380824				immunoglobulin heavy variable 1-66	GO:0005576, GO:0019814	extracellular region, immunoglobulin complex	GO:0003823	antigen binding	GO:0002376, GO:0016064, GO:0002250	immune system process, immunoglobulin mediated immune response, adaptive immune response	2.46672	0.255255
D130017N08Rik	3.13407	0.71017	0.00020296	0.0292569	chr5	143744109	143750697	+	ncRNA	D130017N08Rik	320064				RIKEN cDNA D130017N08 gene							0.30834	2.75675
Arg1	-2.55266	3.31222	0.000205079	0.0292803	chr10	24791105	24803368	-	PROTEIN_CODING	Arg1	11846	ENSMUSG00000019987			arginase, liver	GO:0005829, GO:0005615, GO:0005737, GO:0043025	cytosol, extracellular space, cytoplasm, neuronal cell body	GO:0016813, GO:0042802, GO:0030145, GO:0016787, GO:0046872, GO:0004053	hydrolase activity, acting on carbon-nitrogen (but not peptide) bonds, in linear amidines, identical protein binding, manganese ion binding, hydrolase activity, metal ion binding, arginase activity	GO:0009624, GO:0045087, GO:0042832, GO:0001938, GO:0006525, GO:0070965, GO:0042127, GO:0032964, GO:0046007, GO:1905541, GO:0002376, GO:0000050, GO:2000552, GO:0042130, GO:0060336, GO:0002250	response to nematode, innate immune response, defense response to protozoan, positive regulation of endothelial cell proliferation, arginine metabolic process, positive regulation of neutrophil mediated killing of fungus, regulation of cell population proliferation, collagen biosynthetic process, negative regulation of activated T cell proliferation, regulation of L-arginine import across plasma …	16.8045	2.85885
Gcnt3	-6.82492	-1.11552	0.000208611	0.0292803	chr9	69938777	69947172	-	PROTEIN_CODING	Gcnt3	72077	ENSMUSG00000032226			glucosaminyl (N-acetyl) transferase 3, mucin type	GO:0016020, GO:0000139, GO:0005794	membrane, Golgi membrane, Golgi apparatus	GO:0008375, GO:0003829, GO:0008109, GO:0016740, GO:0047225, GO:0016757	acetylglucosaminyltransferase activity, beta-1,3-galactosyl-O-glycosyl-glycoprotein beta-1,6-N-acetylglucosaminyltransferase activity, N-acetyllactosaminide beta-1,6-N-acetylglucosaminyltransferase activity, transferase activity, acetylgalactosaminyl-O-glycosyl-glycoprotein beta-1,6-N-acetylglucosaminyltransferase activity, glycosyltransferase activity	GO:0006493, GO:0060993, GO:0006486, GO:0048729, GO:0050892	protein O-linked glycosylation, kidney morphogenesis, protein glycosylation, tissue morphogenesis, intestinal absorption	0.719459	0
Ighv1-49	-6.82492	-1.11552	0.000208611	0.0292803	chr12	115018843	115019136	-	OTHER	Ighv1-49	629925	ENSMUSG00000076710			immunoglobulin heavy variable 1-49	GO:0005576, GO:0019814	extracellular region, immunoglobulin complex	GO:0003823	antigen binding	GO:0002376, GO:0016064, GO:0002250	immune system process, immunoglobulin mediated immune response, adaptive immune response	0.719459	0
Lipn	-6.82492	-1.11552	0.000208611	0.0292803	chr19	34044458	34063346	+	PROTEIN_CODING	Lipn	70166	ENSMUSG00000024770			lipase, family member N	GO:0043231, GO:0005576	intracellular membrane-bounded organelle, extracellular region	GO:0016788, GO:0016787, GO:0004771, GO:0016298, GO:0004806	hydrolase activity, acting on ester bonds, hydrolase activity, sterol ester esterase activity, lipase activity, triacylglycerol lipase activity	GO:0016042, GO:0006629	lipid catabolic process, lipid metabolic process	0.719459	0
Try5	-6.82492	-1.11552	0.000208611	0.0292803	chr6	41288166	41291644	-	PROTEIN_CODING	Try5	103964	ENSMUSG00000036938			trypsin 5	GO:0001669, GO:0005576, GO:0005615, GO:0031410	acrosomal vesicle, extracellular region, extracellular space, cytoplasmic vesicle	GO:0008236, GO:0005509, GO:0016787, GO:0008233, GO:0004252	serine-type peptidase activity, calcium ion binding, hydrolase activity, peptidase activity, serine-type endopeptidase activity	GO:0006508	proteolysis	0.719459	0
Gm39387	4.35246	-0.481922	0.000210784	0.0294303	chr9	83762936	83779279	-	ncRNA	Gm39387	105243473				predicted gene, 39387							0.0513899	1.17417
Trem2	-2.52722	3.56779	0.000214194	0.0297506	chr17	48653429	48659304	+	PROTEIN_CODING	Trem2	83433	ENSMUSG00000023992			triggering receptor expressed on myeloid cells 2	GO:0016020, GO:0044853, GO:0005886, GO:0005576	membrane, plasma membrane raft, plasma membrane, extracellular region	GO:0097367, GO:0005543, GO:0008289, GO:0038023, GO:0001540, GO:0001786, GO:0070891, GO:0071813, GO:0030215, GO:0034189, GO:0042834, GO:0034186, GO:0008429, GO:0120146, GO:0034185, GO:0004888, GO:0001530, GO:0097110, GO:1990782, GO:0008035, GO:0019209, GO:0017154, GO:0030169, GO:0005515, GO:0008013, GO:0044877	carbohydrate derivative binding, phospholipid binding, lipid binding, signaling receptor activity, amyloid-beta binding, phosphatidylserine binding, lipoteichoic acid binding, lipoprotein particle binding, semaphorin receptor binding, very-low-density lipoprotein particle binding, peptidoglycan binding, apolipoprotein A-I binding, phosphatidylethanolamine binding, sulfatide binding, apolipoprotei…	GO:0034151, GO:0034136, GO:0150094, GO:0043268, GO:0061518, GO:0002931, GO:0006911, GO:0070374, GO:0042742, GO:1904646, GO:0010507, GO:1902227, GO:0034351, GO:0097242, GO:0002862, GO:0048468, GO:0060075, GO:0071223, GO:0006910, GO:0032499, GO:0150062, GO:1905805, GO:1900223, GO:0048143, GO:0030316, GO:1901224, GO:0043124, GO:0150076, GO:0035176, GO:0043277, GO:0070345, GO:0032691, GO:1904093, GO:…	regulation of toll-like receptor 6 signaling pathway, negative regulation of toll-like receptor 2 signaling pathway, amyloid-beta clearance by cellular catabolic process, positive regulation of potassium ion transport, microglial cell proliferation, response to ischemia, phagocytosis, engulfment, positive regulation of ERK1 and ERK2 cascade, defense response to bacterium, cellular response to amy…	20.0421	3.47146
Ighv2-9-1	-2.79109	1.56126	0.000220184	0.0299716	chr12	113733477	113733762	-	OTHER	Ighv2-9-1	791089				immunoglobulin heavy variable 2-9-1	GO:0005576, GO:0019814	extracellular region, immunoglobulin complex	GO:0003823	antigen binding	GO:0002376, GO:0016064, GO:0002250	immune system process, immunoglobulin mediated immune response, adaptive immune response	4.98482	0.714713
Ccdc83	6.81545	-1.11892	0.000221404	0.0299716	chr7	89872641	89914640	-	PROTEIN_CODING	Ccdc83	75338	ENSMUSG00000030617			coiled-coil domain containing 83	GO:0005575	cellular_component	GO:0003674	molecular_function	GO:0008150	biological_process	0	0.714713
Gm3086	6.81545	-1.11892	0.000221404	0.0299716	chr12	70010183	70016518	+	PSEUDO	Gm3086	100040999	ENSMUSG00000121663			RuvB-like protein 1 pseudogene							0	0.714713
Gm32709	6.81545	-1.11892	0.000221404	0.0299716	chr8	11311247	11335958	+	ncRNA	Gm32709	102635346				predicted gene, 32709							0	0.714713
Gm52910	6.81545	-1.11892	0.000221404	0.0299716	chr6	89375739	89388659	-	ncRNA	Gm52910	115490420				predicted gene, 52910							0	0.714713
Tmem182	2.83561	1.39648	0.000222982	0.0300327	chr1	40844738	40896047	+	PROTEIN_CODING	Tmem182	381339	ENSMUSG00000079588			transmembrane protein 182	GO:0005886, GO:0016020, GO:0005575	plasma membrane, membrane, cellular_component	GO:0003674	molecular_function	GO:0045662, GO:0014908, GO:0014906, GO:1901740, GO:0007517	negative regulation of myoblast differentiation, myotube differentiation involved in skeletal muscle regeneration, myotube cell development involved in skeletal muscle regeneration, negative regulation of myoblast fusion, muscle organ development	0.616679	4.44143
Gm33869	3.19145	0.517617	0.000240852	0.0322766	chr12	46747849	46755312	-	PROTEIN_CODING	Gm33869	102636931				predicted gene, 33869							0.25695	2.39939
Igkv4-70	-2.78911	1.45719	0.000249182	0.0330665	chr6	69244872	69245396	-	OTHER	Igkv4-70	385120				immunoglobulin kappa chain variable 4-70	GO:0019814	immunoglobulin complex			GO:0006955, GO:0002376, GO:0002250	immune response, immune system process, adaptive immune response	4.62509	0.663662
Gm32497	2.65345	2.08489	0.000249227	0.0330665	chr14	25581929	25594415	-	ncRNA	Gm32497	102635066				predicted gene, 32497							1.13058	7.14713
Btnl4	-4.30667	-0.530181	0.000258063	0.0339016	chr17	34687320	34696402	-	PROTEIN_CODING	Btnl4	632126	ENSMUSG00000058435			butyrophilin-like 4	GO:0016020, GO:0009897, GO:0005737	membrane, external side of plasma membrane, cytoplasm	GO:0008270, GO:0005102	zinc ion binding, signaling receptor binding	GO:0050852, GO:0001817	T cell receptor signaling pathway, regulation of cytokine production	1.13058	0.0510509
Gm39847	-4.30667	-0.530181	0.000258063	0.0339016	chr2	72287652	72295072	-	ncRNA	Gm39847	105244197				predicted gene, 39847							1.13058	0.0510509
Cfi	-2.9442	0.925016	0.000274686	0.0359084	chr3	129630432	129668978	+	PROTEIN_CODING	Cfi	12630	ENSMUSG00000058952			complement component factor i	GO:0016020, GO:0005576, GO:0005615	membrane, extracellular region, extracellular space	GO:0008236, GO:0016787, GO:0008233, GO:0046872, GO:0004252	serine-type peptidase activity, hydrolase activity, peptidase activity, metal ion binding, serine-type endopeptidase activity	GO:0002376, GO:0006956, GO:0045087, GO:0006958, GO:0006508	immune system process, complement activation, innate immune response, complement activation, classical pathway, proteolysis	3.18618	0.408407
Gapt	-2.49983	3.21582	0.000276531	0.0359734	chr13	110489148	110493739	-	PROTEIN_CODING	Gapt	238875	ENSMUSG00000046006			Grb2-binding adaptor, transmembrane	GO:0005886, GO:0016020, GO:0005794	plasma membrane, membrane, Golgi apparatus			GO:0042113, GO:0001782, GO:0002322	B cell activation, B cell homeostasis, B cell proliferation involved in immune response	15.6225	2.75675
Itln1	-3.45824	0.0727843	0.000284248	0.0367977	chr1	171345691	171362893	-	PROTEIN_CODING	Itln1	16429	ENSMUSG00000038209			intelectin 1 (galactofuranose binding)	GO:0031526, GO:0005886, GO:0098552, GO:0016020, GO:0043235, GO:0005576, GO:0031012, GO:0045121, GO:0005615	brush border membrane, plasma membrane, side of membrane, membrane, receptor complex, extracellular region, extracellular matrix, membrane raft, extracellular space	GO:0030246, GO:0005509, GO:0046872, GO:0042802, GO:0070492	carbohydrate binding, calcium ion binding, metal ion binding, identical protein binding, oligosaccharide binding	GO:0009624, GO:0046326, GO:0001934	response to nematode, positive regulation of D-glucose import, positive regulation of protein phosphorylation	1.74726	0.153153
Bcat1	-2.88843	1.03752	0.000286697	0.0369355	chr6	144939561	145021883	-	PROTEIN_CODING	Bcat1	12035	ENSMUSG00000030268			branched chain aminotransferase 1, cytosolic	GO:0005829, GO:0005739, GO:0005737	cytosol, mitochondrion, cytoplasm	GO:0052655, GO:0042802, GO:0003824, GO:0016740, GO:0052656, GO:0008483, GO:0004084, GO:0052654	L-valine-2-oxoglutarate transaminase activity, identical protein binding, catalytic activity, transferase activity, L-isoleucine-2-oxoglutarate transaminase activity, transaminase activity, branched-chain-amino-acid transaminase activity, L-leucine-2-oxoglutarate transaminase activity	GO:0009083, GO:0009098, GO:0009082, GO:0009081, GO:0009099, GO:0008652, GO:0006629	branched-chain amino acid catabolic process, L-leucine biosynthetic process, branched-chain amino acid biosynthetic process, branched-chain amino acid metabolic process, L-valine biosynthetic process, amino acid biosynthetic process, lipid metabolic process	3.44313	0.459458
Igkv4-53	-2.49714	3.10397	0.000292369	0.037485	chr6	69625808	69626338	-	OTHER	Igkv4-53	546213	ENSMUSG00000095753			immunoglobulin kappa variable 4-53	GO:0019814	immunoglobulin complex			GO:0006955	immune response	14.4406	2.55255
Gm49958	2.92527	0.919605	0.000300229	0.0383087	chr17	13012812	13020721	-	ncRNA	Gm49958	118568315				predicted gene, 49958							0.411119	3.16516
Gm38862	2.72683	1.51735	0.000304369	0.0383172	chr6	92381521	92401667	+	ncRNA	Gm38862	105242720				predicted gene, 38862							0.719459	4.79879
Caln1	-6.71898	-1.19806	0.000308337	0.0383172	chr5	130398245	130876253	+	PROTEIN_CODING	Caln1	140904	ENSMUSG00000060371			calneuron 1	GO:0005737, GO:0005886, GO:0016020, GO:0032588, GO:0048471, GO:0005794	cytoplasm, plasma membrane, membrane, trans-Golgi network membrane, perinuclear region of cytoplasm, Golgi apparatus	GO:0005509, GO:0046872	calcium ion binding, metal ion binding	GO:0008150	biological_process	0.668069	0
Gm53223	-6.71898	-1.19806	0.000308337	0.0383172	chr17	83787659	83797325	-	ncRNA	Gm53223	115488798				predicted gene, 53223							0.668069	0
Il13	-6.71898	-1.19806	0.000308337	0.0383172	chr11	53522150	53525529	-	PROTEIN_CODING	Il13	16163	ENSMUSG00000020383			interleukin 13	GO:0009897, GO:0005576, GO:0005615, GO:0005737	external side of plasma membrane, extracellular region, extracellular space, cytoplasm	GO:0005144, GO:0005125, GO:0005126, GO:0005515	interleukin-13 receptor binding, cytokine activity, cytokine receptor binding, protein binding	GO:0009624, GO:0001774, GO:0006954, GO:0002639, GO:0030890, GO:0043306, GO:0007179, GO:0071345, GO:0042116, GO:2000231, GO:0043032, GO:0035772, GO:0010269, GO:0032733, GO:0006955, GO:1903660, GO:0035094, GO:0071635, GO:0050728, GO:0050714, GO:0032905, GO:0051281, GO:0010155, GO:0043270, GO:0120162, GO:0048661, GO:0010628, GO:0045944, GO:2000352	response to nematode, microglial cell activation, inflammatory response, positive regulation of immunoglobulin production, positive regulation of B cell proliferation, positive regulation of mast cell degranulation, transforming growth factor beta receptor signaling pathway, cellular response to cytokine stimulus, macrophage activation, positive regulation of pancreatic stellate cell proliferatio…	0.668069	0
Nrxn3	-6.71898	-1.19806	0.000308337	0.0383172	chr12	88689454	90301709	+	PROTEIN_CODING	Nrxn3	18191	ENSMUSG00000066392			neurexin III	GO:0045202, GO:0032991, GO:0098978, GO:0048787, GO:0098820, GO:0005886, GO:0016020, GO:0042995, GO:0098982, GO:0042734	synapse, protein-containing complex, glutamatergic synapse, presynaptic active zone membrane, trans-synaptic protein complex, plasma membrane, membrane, cell projection, GABA-ergic synapse, presynaptic membrane	GO:0005246, GO:0046872, GO:0005515	calcium channel regulator activity, metal ion binding, protein binding	GO:0072657, GO:0065008, GO:0099171, GO:0099072, GO:0099537, GO:0030534, GO:0007155, GO:0007268, GO:0050804, GO:0035176, GO:0007269, GO:0035418, GO:0099550, GO:0007612, GO:0071625, GO:0097107, GO:0099645, GO:0007416	protein localization to membrane, regulation of biological quality, presynaptic modulation of chemical synaptic transmission, regulation of postsynaptic membrane neurotransmitter receptor levels, trans-synaptic signaling, adult behavior, cell adhesion, chemical synaptic transmission, modulation of chemical synaptic transmission, social behavior, neurotransmitter secretion, protein localization to…	0.668069	0
Birc5	-2.57945	2.24723	0.000308917	0.0383172	chr11	117740063	117746569	+	PROTEIN_CODING	Birc5	11799	ENSMUSG00000017716			baculoviral IAP repeat-containing 5	GO:0005829, GO:0032991, GO:0005694, GO:0005881, GO:0005819, GO:0015630, GO:0005634, GO:0016324, GO:0005876, GO:0005856, GO:0030496, GO:0031021, GO:0005737, GO:0000775, GO:0005874, GO:0005814, GO:0032133, GO:0000228, GO:0000776, GO:1990713	cytosol, protein-containing complex, chromosome, cytoplasmic microtubule, spindle, microtubule cytoskeleton, nucleus, apical plasma membrane, spindle microtubule, cytoskeleton, midbody, interphase microtubule organizing center, cytoplasm, chromosome, centromeric region, microtubule, centriole, chromosome passenger complex, nuclear chromosome, kinetochore, survivin complex	GO:0042802, GO:0015631, GO:0043027, GO:0031267, GO:0042803, GO:0004869, GO:0046982, GO:0030414, GO:0019899, GO:0008017, GO:0008270, GO:0046872, GO:0051087, GO:0005515, GO:0061630	identical protein binding, tubulin binding, cysteine-type endopeptidase inhibitor activity involved in apoptotic process, small GTPase binding, protein homodimerization activity, cysteine-type endopeptidase inhibitor activity, protein heterodimerization activity, peptidase inhibitor activity, enzyme binding, microtubule binding, zinc ion binding, metal ion binding, protein-folding chaperone bindi…	GO:0045787, GO:0043524, GO:1903490, GO:0007346, GO:1902425, GO:0043066, GO:0007094, GO:0006915, GO:0007052, GO:0045931, GO:0061469, GO:0007059, GO:0000278, GO:0051726, GO:0051256, GO:0031536, GO:0051301, GO:1901970, GO:0031503, GO:0090267, GO:0000226, GO:0050000, GO:0000086, GO:0045892, GO:0031398, GO:0007127, GO:0061178, GO:0000281	positive regulation of cell cycle, negative regulation of neuron apoptotic process, positive regulation of mitotic cytokinesis, regulation of mitotic cell cycle, positive regulation of attachment of mitotic spindle microtubules to kinetochore, negative regulation of apoptotic process, mitotic spindle assembly checkpoint signaling, apoptotic process, mitotic spindle organization, positive regulati…	7.96544	1.32732
Pclaf	-2.4449	3.58016	0.000323356	0.0399225	chr9	65797605	65810833	+	PROTEIN_CODING	Pclaf	68026	ENSMUSG00000040204			PCNA clamp associated factor	GO:0005737, GO:0005813, GO:0048471, GO:0005634	cytoplasm, centrosome, perinuclear region of cytoplasm, nucleus	GO:0060090, GO:0003682	molecular adaptor activity, chromatin binding	GO:0019985, GO:0009411, GO:0051726, GO:0006260, GO:0006974, GO:0007098, GO:0006281	translesion synthesis, response to UV, regulation of cell cycle, DNA replication, DNA damage response, centrosome cycle, DNA repair	20.0421	3.67567
Gm32584	6.70952	-1.20131	0.000326439	0.0399334	chr5	36787506	36819002	-	PROTEIN_CODING	Gm32584	102635181				predicted gene, 32584							0	0.663662
Gm52381	6.70952	-1.20131	0.000326439	0.0399334	chr19	6541034	6547034	-	ncRNA	Gm52381	115489006				predicted gene, 52381							0	0.663662
Mgl2	-2.37953	5.59256	0.000332002	0.0402671	chr11	70020953	70028368	+	PROTEIN_CODING	Mgl2	216864	ENSMUSG00000040950			macrophage galactose N-acetyl-galactosamine specific lectin 2	GO:0009897, GO:0016020	external side of plasma membrane, membrane	GO:0030246, GO:0005537, GO:0042806, GO:0038187	carbohydrate binding, D-mannose binding, fucose binding, pattern recognition receptor activity	GO:0006955	immune response	80.785	15.5195
Ighg2c	-2.36397	7.74362	0.00033258	0.0402671	chr12	113251009	113252552	-	OTHER	Ighg2c	404711	ENSMUSG00000076612			immunoglobulin heavy constant gamma 2C	GO:0071735, GO:0042571, GO:0016020, GO:0005615	IgG immunoglobulin complex, immunoglobulin complex, circulating, membrane, extracellular space	GO:0034987, GO:0003823, GO:0034988	immunoglobulin receptor binding, antigen binding, Fc-gamma receptor I complex binding	GO:0002455, GO:0006958, GO:0042742, GO:0019731, GO:0016064	humoral immune response mediated by circulating immunoglobulin, complement activation, classical pathway, defense response to bacterium, antibacterial humoral response, immunoglobulin mediated immune response	358.753	69.6845
LOC102631979	2.57918	2.14451	0.000333697	0.0402671	chr11	11908406	11917525	-	ncRNA	LOC102631979	102631979				uncharacterized LOC102631979							1.23336	7.40238
Mzb1	-2.37824	4.87715	0.000356828	0.0428644	chr18	35780318	35782420	-	PROTEIN_CODING	Mzb1	69816	ENSMUSG00000024353			marginal zone B and B1 cell-specific protein 1	GO:0005788, GO:0034663, GO:0005576, GO:0005783, GO:0005737	endoplasmic reticulum lumen, endoplasmic reticulum chaperone complex, extracellular region, endoplasmic reticulum, cytoplasm	GO:0005515	protein binding	GO:0046626, GO:0002639, GO:0033622, GO:0008284, GO:0030888, GO:0042127	regulation of insulin receptor signaling pathway, positive regulation of immunoglobulin production, integrin activation, positive regulation of cell population proliferation, regulation of B cell proliferation, regulation of cell population proliferation	49.1288	9.44442
6430590A07Rik	4.22196	-0.588726	0.000366916	0.0438785	chr3	40840292	40848539	-	ncRNA	6430590A07Rik	619719	ENSMUSG00000097583			RIKEN cDNA 6430590A07 gene	GO:0005575	cellular_component	GO:0003674	molecular_function	GO:0008150	biological_process	0.0513899	1.07207
Ccr3	-2.39004	3.91563	0.000392095	0.0466803	chr9	123817799	123831729	+	PROTEIN_CODING	Ccr3	12771	ENSMUSG00000035448			C-C motif chemokine receptor 3	GO:0009897, GO:0005615, GO:0005737, GO:0005886, GO:0016020, GO:0005768	external side of plasma membrane, extracellular space, cytoplasm, plasma membrane, membrane, endosome	GO:0004930, GO:0019957, GO:0004950, GO:0016493, GO:0005515	G protein-coupled receptor activity, C-C chemokine binding, chemokine receptor activity, C-C chemokine receptor activity, protein binding	GO:0045766, GO:0007186, GO:0006954, GO:0001938, GO:0007165, GO:0002551, GO:0019722, GO:0006935, GO:0060326, GO:0007204, GO:0070371, GO:0048245, GO:0035476, GO:0006955, GO:0070098	positive regulation of angiogenesis, G protein-coupled receptor signaling pathway, inflammatory response, positive regulation of endothelial cell proliferation, signal transduction, mast cell chemotaxis, calcium-mediated signaling, chemotaxis, cell chemotaxis, positive regulation of cytosolic calcium ion concentration, ERK1 and ERK2 cascade, eosinophil chemotaxis, angioblast cell migration, immun…	25.1811	4.79879
Gm36496	-2.74564	1.19132	0.000405334	0.0478295	chr12	25237504	25240220	-	ncRNA	Gm36496	102640433	ENSMUSG00000120697			predicted gene, 36496							3.80285	0.56156
Pbk	-2.74564	1.19132	0.000405334	0.0478295	chr14	66043337	66055271	+	PROTEIN_CODING	Pbk	52033	ENSMUSG00000022033			PDZ binding kinase	GO:0005634	nucleus	GO:0004713, GO:0004674, GO:0016740, GO:0005524, GO:0106310, GO:0000166, GO:0004708, GO:0004672, GO:0016301	protein tyrosine kinase activity, protein serine/threonine kinase activity, transferase activity, ATP binding, protein serine kinase activity, nucleotide binding, MAP kinase kinase activity, protein kinase activity, kinase activity	GO:0032873, GO:0032435, GO:0050728, GO:0051403, GO:0034644	negative regulation of stress-activated MAPK cascade, negative regulation of proteasomal ubiquitin-dependent protein catabolic process, negative regulation of inflammatory response, stress-activated MAPK cascade, cellular response to UV	3.80285	0.56156
Slc5a1	-2.37919	3.96626	0.000409691	0.0481306	chr5	33261563	33320043	+	PROTEIN_CODING	Slc5a1	20537	ENSMUSG00000011034			solute carrier family 5 (sodium/glucose cotransporter), member 1	GO:0016324, GO:0031526, GO:0043226, GO:0005911, GO:0031965, GO:0005769, GO:0005794, GO:0005886, GO:0016020, GO:0048471, GO:0005903	apical plasma membrane, brush border membrane, organelle, cell-cell junction, nuclear membrane, early endosome, Golgi apparatus, plasma membrane, membrane, perinuclear region of cytoplasm, brush border	GO:0005372, GO:0015151, GO:0055056, GO:0022857, GO:0015371, GO:0005412, GO:0015293	water transmembrane transporter activity, alpha-glucoside transmembrane transporter activity, D-glucose transmembrane transporter activity, transmembrane transporter activity, galactose:sodium symporter activity, D-glucose:sodium symporter activity, symporter activity	GO:0150104, GO:0006811, GO:0015757, GO:0009758, GO:0035377, GO:0098708, GO:0006833, GO:0035623, GO:0001656, GO:0098719, GO:0006814, GO:0035725, GO:0000017, GO:0050892, GO:0055085, GO:0001951, GO:1904659	transport across blood-brain barrier, monoatomic ion transport, galactose transmembrane transport, carbohydrate utilization, transepithelial water transport, D-glucose import across plasma membrane, water transport, renal D-glucose absorption, metanephros development, sodium ion import across plasma membrane, sodium ion transport, sodium ion transmembrane transport, alpha-glucoside transport, int…	26.0547	5.00299
Spdef	-2.57493	1.87561	0.000414558	0.0484888	chr17	27933416	27949977	-	PROTEIN_CODING	Spdef	30051	ENSMUSG00000024215			SAM pointed domain containing ets transcription factor	GO:0005634	nucleus	GO:0043565, GO:0000981, GO:1990837, GO:0003677, GO:0003700	sequence-specific DNA binding, DNA-binding transcription factor activity, RNA polymerase II-specific, sequence-specific double-stranded DNA binding, DNA binding, DNA-binding transcription factor activity	GO:0072148, GO:0010455, GO:0006357, GO:0060480, GO:0030154, GO:0000122, GO:0006355, GO:0060576, GO:0002068, GO:0043065, GO:0010454, GO:0045944	epithelial cell fate commitment, positive regulation of cell fate commitment, regulation of transcription by RNA polymerase II, lung goblet cell differentiation, cell differentiation, negative regulation of transcription by RNA polymerase II, regulation of DNA-templated transcription, intestinal epithelial cell development, glandular epithelial cell development, positive regulation of apoptotic p…	6.1154	1.02102
Ugt1a6b	3.06348	0.41082	0.000441756	0.0514443	chr1	88030979	88146720	+	PROTEIN_CODING	Ugt1a6b	394435	ENSMUSG00000090145			UDP glucuronosyltransferase 1 family, polypeptide A6B	GO:0032991, GO:0016020, GO:0005789, GO:0005783	protein-containing complex, membrane, endoplasmic reticulum membrane, endoplasmic reticulum	GO:0019899, GO:0015020, GO:0008194, GO:0042803, GO:0046982, GO:0016740, GO:0044877, GO:0016757	enzyme binding, glucuronosyltransferase activity, UDP-glycosyltransferase activity, protein homodimerization activity, protein heterodimerization activity, transferase activity, protein-containing complex binding, glycosyltransferase activity	GO:0071385, GO:0006805, GO:0018880	cellular response to glucocorticoid stimulus, xenobiotic metabolic process, 4-chlorobiphenyl metabolic process	0.25695	2.19519
Hrc	2.44276	2.71548	0.000450197	0.051642	chr7	44984693	44988397	+	PROTEIN_CODING	Hrc	15464	ENSMUSG00000038239			histidine rich calcium binding protein	GO:0005829, GO:0005739, GO:0005783, GO:0033017, GO:0030018	cytosol, mitochondrion, endoplasmic reticulum, sarcoplasmic reticulum membrane, Z disc	GO:0005509, GO:0044325, GO:0051117	calcium ion binding, transmembrane transporter binding, ATPase binding	GO:0051481, GO:0010460, GO:1902081, GO:1901844, GO:0045823, GO:0002027, GO:1901899, GO:0055074, GO:0051480, GO:0008016, GO:0010880, GO:1903169	negative regulation of cytosolic calcium ion concentration, positive regulation of heart rate, negative regulation of calcium ion import into sarcoplasmic reticulum, regulation of cell communication by electrical coupling involved in cardiac conduction, positive regulation of heart contraction, regulation of heart rate, positive regulation of relaxation of cardiac muscle, calcium ion homeostasis,…	2.00421	10.9249
Acta1	-4.16998	-0.64133	0.00045733	0.051642	chr8	124618497	124621514	-	PROTEIN_CODING	Acta1	11459	ENSMUSG00000031972			actin alpha 1, skeletal muscle	GO:0044297, GO:0032991, GO:0005856, GO:0030175, GO:0001725, GO:0005737, GO:0030017, GO:0030027, GO:0005884, GO:0015629, GO:0005865	cell body, protein-containing complex, cytoskeleton, filopodium, stress fiber, cytoplasm, sarcomere, lamellipodium, actin filament, actin cytoskeleton, striated muscle thin filament	GO:0005524, GO:0000166, GO:0016787, GO:0005515	ATP binding, nucleotide binding, hydrolase activity, protein binding	GO:0090131, GO:0030240, GO:0048741, GO:0010628	mesenchyme migration, skeletal muscle thin filament assembly, skeletal muscle fiber development, positive regulation of gene expression	1.0278	0.0510509
Grin2b	-4.16998	-0.64133	0.00045733	0.051642	chr6	135690219	136150658	-	PROTEIN_CODING	Grin2b	14812	ENSMUSG00000030209			glutamate receptor, ionotropic, NMDA2B (epsilon 2)	GO:0009986, GO:0014069, GO:0098978, GO:0043197, GO:0098686, GO:0016020, GO:0045211, GO:0097060, GO:0045202, GO:0030425, GO:0048787, GO:0043083, GO:0005789, GO:0005764, GO:0097440, GO:0098839, GO:0017146, GO:0030018, GO:0043195, GO:0042995, GO:0043005, GO:0043025, GO:0044307, GO:0005856, GO:0098688, GO:0005737, GO:0005886, GO:0008021, GO:0030658, GO:0005770, GO:0005768, GO:0098794, GO:0042734, GO:…	cell surface, postsynaptic density, glutamatergic synapse, dendritic spine, hippocampal mossy fiber to CA3 synapse, membrane, postsynaptic membrane, synaptic membrane, synapse, dendrite, presynaptic active zone membrane, synaptic cleft, endoplasmic reticulum membrane, lysosome, apical dendrite, postsynaptic density membrane, NMDA selective glutamate receptor complex, Z disc, terminal bouton, cell…	GO:0004970, GO:0099507, GO:0016595, GO:0005261, GO:0015276, GO:0038023, GO:0097110, GO:0035255, GO:0050839, GO:0036094, GO:1990782, GO:0005216, GO:0031749, GO:0016594, GO:0005515, GO:0035254, GO:0004972, GO:0008013, GO:0005149, GO:0005102, GO:0005262, GO:0005234, GO:0120283, GO:1901363, GO:1904315, GO:0008270, GO:0046872, GO:0044877, GO:0022849	glutamate-gated receptor activity, ligand-gated monoatomic ion channel activity involved in regulation of presynaptic membrane potential, glutamate binding, monoatomic cation channel activity, ligand-gated monoatomic ion channel activity, signaling receptor activity, scaffold protein binding, ionotropic glutamate receptor binding, cell adhesion molecule binding, small molecule binding, protein ty…	GO:0048511, GO:0006811, GO:0051290, GO:0006812, GO:2000463, GO:0141161, GO:0001508, GO:0060078, GO:0042596, GO:0035235, GO:0051968, GO:0034220, GO:0032012, GO:0043408, GO:0097553, GO:0014049, GO:0048266, GO:0046960, GO:0006874, GO:1904062, GO:0035249, GO:0098655, GO:0001967, GO:0007611, GO:0060079, GO:0097151, GO:0007613, GO:0048168, GO:0048167, GO:0048169, GO:0045471, GO:1902951, GO:0008306, GO:…	rhythmic process, monoatomic ion transport, protein heterotetramerization, monoatomic cation transport, positive regulation of excitatory postsynaptic potential, regulation of cAMP/PKA signal transduction, action potential, regulation of postsynaptic membrane potential, fear response, ionotropic glutamate receptor signaling pathway, positive regulation of synaptic transmission, glutamatergic, mon…	1.0278	0.0510509
Ifng	-4.16998	-0.64133	0.00045733	0.051642	chr10	118276951	118281799	+	PROTEIN_CODING	Ifng	15978	ENSMUSG00000055170			interferon gamma	GO:0009897, GO:0005576, GO:0043204, GO:0005615	external side of plasma membrane, extracellular region, perikaryon, extracellular space	GO:0005133, GO:0005515, GO:0005125	type II interferon receptor binding, protein binding, cytokine activity	GO:0019627, GO:0001781, GO:0031644, GO:2000309, GO:0007259, GO:0098908, GO:0045893, GO:1900451, GO:1902004, GO:1904440, GO:0045666, GO:0000122, GO:0038096, GO:0042742, GO:0006959, GO:0038110, GO:0043065, GO:0010629, GO:0002250, GO:0002026, GO:0010628, GO:0034393, GO:0045348, GO:0051044, GO:0050830, GO:0050796, GO:0006925, GO:0006355, GO:0050852, GO:0050954, GO:1901857, GO:0030968, GO:0031334, GO:…	urea metabolic process, neutrophil apoptotic process, regulation of nervous system process, positive regulation of tumor necrosis factor (ligand) superfamily member 11 production, cell surface receptor signaling pathway via JAK-STAT, regulation of neuronal action potential, positive regulation of DNA-templated transcription, positive regulation of glutamate receptor signaling pathway, positive re…	1.0278	0.0510509
Gabrb2	-6.60465	-1.28561	0.000462819	0.051642	chr11	42310342	42523418	+	PROTEIN_CODING	Gabrb2	14401	ENSMUSG00000007653			gamma-aminobutyric acid type A receptor subunit beta 2	GO:0098978, GO:1902710, GO:0043197, GO:0034707, GO:0016020, GO:0045211, GO:0098982, GO:0099634, GO:0045202, GO:1902711, GO:0048787, GO:0005886, GO:0031410	glutamatergic synapse, GABA receptor complex, dendritic spine, chloride channel complex, membrane, postsynaptic membrane, GABA-ergic synapse, postsynaptic specialization membrane, synapse, GABA-A receptor complex, presynaptic active zone membrane, plasma membrane, cytoplasmic vesicle	GO:0099507, GO:0004888, GO:0022851, GO:0038023, GO:0016917, GO:0004890, GO:1904315, GO:0005216, GO:0005237, GO:0005254, GO:0005515, GO:0005230	ligand-gated monoatomic ion channel activity involved in regulation of presynaptic membrane potential, transmembrane signaling receptor activity, GABA-gated chloride ion channel activity, signaling receptor activity, GABA receptor activity, GABA-A receptor activity, transmitter-gated monoatomic ion channel activity involved in regulation of postsynaptic membrane potential, monoatomic ion channel …	GO:0090102, GO:0051932, GO:0006811, GO:0007268, GO:0060078, GO:0034220, GO:1902476, GO:0060119, GO:1904862, GO:0071420, GO:0006821, GO:0060384, GO:0007214, GO:0048666	cochlea development, synaptic transmission, GABAergic, monoatomic ion transport, chemical synaptic transmission, regulation of postsynaptic membrane potential, monoatomic ion transmembrane transport, chloride transmembrane transport, inner ear receptor cell development, inhibitory synapse assembly, cellular response to histamine, chloride transport, innervation, gamma-aminobutyric acid signaling …	0.616679	0
Gm23346	-6.60465	-1.28561	0.000462819	0.051642	chr6	70832428	70832563	+	snoRNA	Gm23346	115490470	ENSMUSG00000065750			predicted gene, 23346	GO:0005730	nucleolus			GO:0006396	RNA processing	0.616679	0
Hoxc10	-6.60465	-1.28561	0.000462819	0.051642	chr15	102875231	102880333	+	PROTEIN_CODING	Hoxc10	209448	ENSMUSG00000022484			homeobox C10	GO:0005634, GO:0016604, GO:0005654	nucleus, nuclear body, nucleoplasm	GO:0001228, GO:0000978, GO:0003677, GO:0000977, GO:0000981, GO:1990837	DNA-binding transcription activator activity, RNA polymerase II-specific, RNA polymerase II cis-regulatory region sequence-specific DNA binding, DNA binding, RNA polymerase II transcription regulatory region sequence-specific DNA binding, DNA-binding transcription factor activity, RNA polymerase II-specific, sequence-specific double-stranded DNA binding	GO:0050905, GO:0006357, GO:0001501, GO:0006355, GO:0009954, GO:0009952, GO:0030326, GO:0045944, GO:0120163, GO:0021520	neuromuscular process, regulation of transcription by RNA polymerase II, skeletal system development, regulation of DNA-templated transcription, proximal/distal pattern formation, anterior/posterior pattern specification, embryonic limb morphogenesis, positive regulation of transcription by RNA polymerase II, negative regulation of cold-induced thermogenesis, spinal cord motor neuron cell fate sp…	0.616679	0
Lemd1	-6.60465	-1.28561	0.000462819	0.051642	chr1	132118361	132185120	+	PROTEIN_CODING	Lemd1	213409	ENSMUSG00000079330			LEM domain containing 1	GO:0005575	cellular_component	GO:0003674	molecular_function	GO:0008150	biological_process	0.616679	0
Rtn4r	-6.60465	-1.28561	0.000462819	0.051642	chr16	17945506	17970272	+	PROTEIN_CODING	Rtn4r	65079	ENSMUSG00000043811			reticulon 4 receptor	GO:0009986, GO:0043198, GO:0098978, GO:0009897, GO:0045121, GO:0016020, GO:0043204, GO:0042995, GO:0030426, GO:0043005, GO:0043025, GO:0098552, GO:0030425, GO:0005783, GO:0005886, GO:0030424, GO:0098793, GO:0044295	cell surface, dendritic shaft, glutamatergic synapse, external side of plasma membrane, membrane raft, membrane, perikaryon, cell projection, growth cone, neuron projection, neuronal cell body, side of membrane, dendrite, endoplasmic reticulum, plasma membrane, axon, presynapse, axonal growth cone	GO:1905576, GO:0035374, GO:0038023, GO:0048495, GO:0038131, GO:0008201, GO:1905573, GO:0044877, GO:0005515	ganglioside GT1b binding, chondroitin sulfate binding, signaling receptor activity, Roundabout binding, neuregulin receptor activity, heparin binding, ganglioside GM1 binding, protein-containing complex binding, protein binding	GO:0043547, GO:0050919, GO:0010977, GO:0035025, GO:0022038, GO:0023041, GO:0030517, GO:0007409, GO:0007411, GO:0051963, GO:0150052, GO:0048681, GO:0007166	positive regulation of GTPase activity, negative chemotaxis, negative regulation of neuron projection development, positive regulation of Rho protein signal transduction, corpus callosum development, neuronal signal transduction, negative regulation of axon extension, axonogenesis, axon guidance, regulation of synapse assembly, regulation of postsynapse assembly, negative regulation of axon regen…	0.616679	0
Sncb	-6.60465	-1.28561	0.000462819	0.051642	chr13	54906673	54914435	-	PROTEIN_CODING	Sncb	104069	ENSMUSG00000034891			synuclein, beta	GO:0045202, GO:0005739, GO:0099523, GO:0005737, GO:0016234, GO:0043195, GO:0030426, GO:0043025, GO:0043679	synapse, mitochondrion, presynaptic cytosol, cytoplasm, inclusion body, terminal bouton, growth cone, neuronal cell body, axon terminus	GO:0005509, GO:0046914, GO:1903136, GO:0048487, GO:0043014	calcium ion binding, transition metal ion binding, cuprous ion binding, beta-tubulin binding, alpha-tubulin binding	GO:0043524, GO:0007268, GO:0048488, GO:0042417, GO:0050808, GO:0051402	negative regulation of neuron apoptotic process, chemical synaptic transmission, synaptic vesicle endocytosis, dopamine metabolic process, synapse organization, neuron apoptotic process	0.616679	0
Syt1	-3.04847	0.387726	0.00047615	0.052674	chr10	108333511	108846852	-	PROTEIN_CODING	Syt1	20979	ENSMUSG00000035864			synaptotagmin I	GO:0014069, GO:0098978, GO:0030141, GO:0098686, GO:0016020, GO:0045211, GO:0045202, GO:0070382, GO:0030672, GO:0031410, GO:0048786, GO:0042584, GO:0031045, GO:0044306, GO:0043005, GO:0060076, GO:0099523, GO:0042734, GO:0005794, GO:0005737, GO:0005886, GO:0008021, GO:0099524, GO:0030424, GO:0030658	postsynaptic density, glutamatergic synapse, secretory granule, hippocampal mossy fiber to CA3 synapse, membrane, postsynaptic membrane, synapse, exocytic vesicle, synaptic vesicle membrane, cytoplasmic vesicle, presynaptic active zone, chromaffin granule membrane, dense core granule, neuron projection terminus, neuron projection, excitatory synapse, presynaptic cytosol, presynaptic membrane, Gol…	GO:0005543, GO:0005516, GO:0008289, GO:0050750, GO:0001786, GO:0005546, GO:0019905, GO:0048306, GO:0030276, GO:0005515, GO:0042802, GO:0000149, GO:0017075, GO:0140693, GO:0046982, GO:0061891, GO:0005544, GO:0005509, GO:0046872, GO:0030348	phospholipid binding, calmodulin binding, lipid binding, low-density lipoprotein particle receptor binding, phosphatidylserine binding, phosphatidylinositol-4,5-bisphosphate binding, syntaxin binding, calcium-dependent protein binding, clathrin binding, protein binding, identical protein binding, SNARE binding, syntaxin-1 binding, molecular condensate scaffold activity, protein heterodimerization…	GO:0006906, GO:0016079, GO:0030100, GO:1903235, GO:0098746, GO:0150037, GO:0071277, GO:0061669, GO:0033603, GO:0051291, GO:0017158, GO:0005513, GO:1903305, GO:0071911, GO:0030154, GO:0051966, GO:0060080, GO:0045956, GO:0014059, GO:0031338, GO:0006903, GO:2000300, GO:0051205, GO:0048791, GO:0016192, GO:0007269, GO:0140694, GO:0048278, GO:0016050, GO:0050806, GO:0006855, GO:0099502, GO:1903861, GO:…	vesicle fusion, synaptic vesicle exocytosis, regulation of endocytosis, positive regulation of calcium ion-dependent exocytosis of neurotransmitter, fast, calcium ion-dependent exocytosis of neurotransmitter, regulation of calcium-dependent activation of synaptic vesicle fusion, cellular response to calcium ion, spontaneous neurotransmitter secretion, positive regulation of dopamine secretion, pr…	2.15838	0.255255
Gdpd2	2.3309	4.5171	0.000476379	0.052674	chrX	99773442	99782507	+	PROTEIN_CODING	Gdpd2	71584	ENSMUSG00000019359			glycerophosphodiester phosphodiesterase domain containing 2	GO:0030027, GO:0005884, GO:0005886, GO:0016020, GO:0005856, GO:0005737	lamellipodium, actin filament, plasma membrane, membrane, cytoskeleton, cytoplasm	GO:0047394, GO:0016787, GO:0046872, GO:0008889, GO:0008081	glycerophosphoinositol inositolphosphodiesterase activity, hydrolase activity, metal ion binding, glycerophosphodiester phosphodiesterase activity, phosphoric diester hydrolase activity	GO:0007015, GO:0045669, GO:0045597, GO:0006629	actin filament organization, positive regulation of osteoblast differentiation, positive regulation of cell differentiation, lipid metabolic process	7.55432	38.0329
Alox15	-2.31851	4.86571	0.000485507	0.052674	chr11	70234973	70279465	-	PROTEIN_CODING	Alox15	11687	ENSMUSG00000018924			arachidonate 15-lipoxygenase	GO:0005829, GO:0016020, GO:0005811, GO:0005737, GO:0005886, GO:0009898	cytosol, membrane, lipid droplet, cytoplasm, plasma membrane, cytoplasmic side of plasma membrane	GO:0106255, GO:0050473, GO:0008289, GO:0016165, GO:0005506, GO:0004052, GO:0005546, GO:0047977, GO:0051213, GO:0016491, GO:0046872, GO:0016702	hydroperoxy icosatetraenoate isomerase activity, arachidonate 15-lipoxygenase activity, lipid binding, linoleate 13S-lipoxygenase activity, iron ion binding, arachidonate 12(S)-lipoxygenase activity, phosphatidylinositol-4,5-bisphosphate binding, hepoxilin-epoxide hydrolase activity, dioxygenase activity, oxidoreductase activity, metal ion binding, oxidoreductase activity, acting on single donors…	GO:0019369, GO:0006631, GO:1901074, GO:0010811, GO:0035358, GO:0043651, GO:0006646, GO:0043277, GO:0050727, GO:0071277, GO:0070374, GO:0030282, GO:2001303, GO:0034116, GO:0030838, GO:0035963, GO:0051122, GO:0034440, GO:0034976, GO:0042060, GO:0002820, GO:0001503, GO:0019372, GO:0019395, GO:0006629	arachidonate metabolic process, fatty acid metabolic process, regulation of engulfment of apoptotic cell, positive regulation of cell-substrate adhesion, regulation of peroxisome proliferator activated receptor signaling pathway, linoleic acid metabolic process, phosphatidylethanolamine biosynthetic process, apoptotic cell clearance, regulation of inflammatory response, cellular response to calci…	48.4093	9.69968
Ankle1	-2.95315	0.548247	0.000486763	0.052674	chr8	71858630	71868475	+	PROTEIN_CODING	Ankle1	234396	ENSMUSG00000046295			ankyrin repeat and LEM domain containing 1	GO:0005829, GO:0030496, GO:0005634, GO:0005737, GO:0005654	cytosol, midbody, nucleus, cytoplasm, nucleoplasm	GO:0000287, GO:0030145, GO:0004519, GO:0004520, GO:0016787, GO:0050897, GO:0004518	magnesium ion binding, manganese ion binding, endonuclease activity, DNA endonuclease activity, hydrolase activity, cobalt ion binding, nuclease activity	GO:0046637, GO:0043249, GO:0006974, GO:0045577, GO:1905453, GO:0000712, GO:0000724, GO:1905456, GO:0008340, GO:0033081, GO:0006611, GO:0006281, GO:0045950	regulation of alpha-beta T cell differentiation, erythrocyte maturation, DNA damage response, regulation of B cell differentiation, regulation of myeloid progenitor cell differentiation, resolution of meiotic recombination intermediates, double-strand break repair via homologous recombination, regulation of lymphoid progenitor cell differentiation, determination of adult lifespan, regulation of T…	2.41533	0.306306
1700110C19Rik	6.5952	-1.28868	0.000488712	0.052674	chr17	10543531	10548241	+	ncRNA	1700110C19Rik	76634	ENSMUSG00000099384			RIKEN cDNA 1700110C19 gene							0	0.612611
Gm41980	6.5952	-1.28868	0.000488712	0.052674	chr1	154897528	154936080	-	ncRNA	Gm41980	105246738				predicted gene, 41980							0	0.612611
Gm52634	6.5952	-1.28868	0.000488712	0.052674	chr3	152952304	152972718	+	ncRNA	Gm52634	115489736				predicted gene, 52634							0	0.612611
Zfp1009	6.5952	-1.28868	0.000488712	0.052674	chr2	175116918	175128598	+	PROTEIN_CODING	Zfp1009	100503353	ENSMUSG00000078901			zinc finger protein 1009							0	0.612611
Slc25a34	2.44941	2.48469	0.000489844	0.052674	chr4	141346130	141351202	-	PROTEIN_CODING	Slc25a34	384071	ENSMUSG00000040740			solute carrier family 25, member 34	GO:0005739, GO:0016020, GO:0005743	mitochondrion, membrane, mitochondrial inner membrane			GO:0001835	blastocyst hatching	1.69587	9.29127
Ptgdr	-3.32548	-0.0369617	0.00051814	0.055493	chr14	45088692	45096832	-	PROTEIN_CODING	Ptgdr	19214	ENSMUSG00000071489			prostaglandin D receptor	GO:0005886, GO:0016020	plasma membrane, membrane	GO:0004956, GO:0001785, GO:0004930	prostaglandin D receptor activity, prostaglandin J receptor activity, G protein-coupled receptor activity	GO:0007204, GO:0007186, GO:0006954, GO:0033993, GO:0043303, GO:0030238, GO:0046085, GO:0007165, GO:0030431, GO:0071799	positive regulation of cytosolic calcium ion concentration, G protein-coupled receptor signaling pathway, inflammatory response, response to lipid, mast cell degranulation, male sex determination, adenosine metabolic process, signal transduction, sleep, cellular response to prostaglandin D stimulus	1.59309	0.153153
Ptx3	-3.13992	0.174628	0.000546409	0.057957	chr3	66127308	66133227	+	PROTEIN_CODING	Ptx3	19288	ENSMUSG00000027832			pentraxin related gene	GO:0005576, GO:0005615, GO:0031012	extracellular region, extracellular space, extracellular matrix	GO:0001872, GO:0042802, GO:0046790, GO:0001849, GO:0005515	(1->3)-beta-D-glucan binding, identical protein binding, virion binding, complement component C1q complex binding, protein binding	GO:0001550, GO:0006955, GO:0045087, GO:0045429, GO:0008228, GO:0044793, GO:0030198, GO:0002376, GO:0046597, GO:0051707, GO:0044871, GO:0050766, GO:1903019, GO:0001878	ovarian cumulus expansion, immune response, innate immune response, positive regulation of nitric oxide biosynthetic process, opsonization, host-mediated suppression of viral proces, extracellular matrix organization, immune system process, host-mediated suppression of symbiont invasion, response to other organism, negative regulation by host of viral glycoprotein metabolic process, positive regu…	1.85004	0.204204
Asb5	-2.71675	1.03743	0.000547667	0.057957	chr8	55003366	55040877	+	PROTEIN_CODING	Asb5	76294	ENSMUSG00000031519			ankyrin repeat and SOCs box-containing 5	GO:0005575	cellular_component	GO:0003674	molecular_function	GO:0035556, GO:0045732, GO:0016567	intracellular signal transduction, positive regulation of protein catabolic process, protein ubiquitination	3.39174	0.510509
Cd207	-2.71675	1.03743	0.000547667	0.057957	chr6	83648189	83654839	-	PROTEIN_CODING	Cd207	246278	ENSMUSG00000034783			CD207 antigen	GO:0005886, GO:0009897, GO:0016020	plasma membrane, external side of plasma membrane, membrane	GO:0030246, GO:0038187	carbohydrate binding, pattern recognition receptor activity	GO:0006955, GO:0051607	immune response, defense response to virus	3.39174	0.510509
Cdkn2a	-3.01381	0.359124	0.000558706	0.0588916	chr4	89192710	89212856	-	PROTEIN_CODING	Cdkn2a	12578	ENSMUSG00000044303			cyclin dependent kinase inhibitor 2A	GO:0035985, GO:0005739, GO:0005634, GO:0032991, GO:0005730, GO:0001652, GO:0005654, GO:0005737, GO:0016604	senescence-associated heterochromatin focus, mitochondrion, nucleus, protein-containing complex, nucleolus, granular component, nucleoplasm, cytoplasm, nuclear body	GO:0097718, GO:0019789, GO:0055104, GO:0097371, GO:0140297, GO:0019901, GO:0004861, GO:1990948, GO:0005515, GO:0003677, GO:0061629, GO:0001228, GO:0055105, GO:0002039, GO:0051059	disordered domain specific binding, SUMO transferase activity, ligase inhibitor activity, MDM2/MDM4 family protein binding, DNA-binding transcription factor binding, protein kinase binding, cyclin-dependent protein serine/threonine kinase inhibitor activity, ubiquitin ligase inhibitor activity, protein binding, DNA binding, RNA polymerase II-specific DNA-binding transcription factor binding, DNA-…	GO:0050821, GO:0031647, GO:0045893, GO:0033235, GO:0048103, GO:1901798, GO:0090399, GO:0051726, GO:0000122, GO:0043517, GO:0034504, GO:0043065, GO:0042593, GO:1902570, GO:0030216, GO:0009410, GO:0060058, GO:0010468, GO:1904750, GO:0030889, GO:0046825, GO:0071480, GO:1900182, GO:0045944, GO:0051882, GO:0070301, GO:0000422, GO:0000209, GO:0006915, GO:0043616, GO:1990000, GO:0008285, GO:0033600, GO:…	protein stabilization, regulation of protein stability, positive regulation of DNA-templated transcription, positive regulation of protein sumoylation, somatic stem cell division, positive regulation of signal transduction by p53 class mediator, replicative senescence, regulation of cell cycle, negative regulation of transcription by RNA polymerase II, positive regulation of DNA damage response, …	2.10699	0.255255
Csf2	-2.92221	0.522683	0.000562413	0.059049	chr11	54138096	54140725	-	PROTEIN_CODING	Csf2	12981	ENSMUSG00000018916			colony stimulating factor 2 (granulocyte-macrophage)	GO:0030526, GO:0005576, GO:0005615	granulocyte macrophage colony-stimulating factor receptor complex, extracellular region, extracellular space	GO:0008083, GO:0005129, GO:0005125	growth factor activity, granulocyte macrophage colony-stimulating factor receptor binding, cytokine activity	GO:0010628, GO:0070665, GO:0045187, GO:0001821, GO:0032747, GO:0008284, GO:0071803, GO:0007259, GO:0042045, GO:0038157, GO:0030099, GO:0030223, GO:0043011, GO:0097696, GO:0030224, GO:0097011, GO:0042127, GO:2001240, GO:0010468, GO:0045892, GO:0001892, GO:0030335, GO:0010744, GO:0097028, GO:0030225, GO:0006955	positive regulation of gene expression, positive regulation of leukocyte proliferation, regulation of circadian sleep/wake cycle, sleep, histamine secretion, positive regulation of interleukin-23 production, positive regulation of cell population proliferation, positive regulation of podosome assembly, cell surface receptor signaling pathway via JAK-STAT, epithelial fluid transport, granulocyte-m…	2.36394	0.306306
Gm4631	-3.57283	-0.330848	0.000585093	0.0611893	chr2	175147864	175180107	-	PROTEIN_CODING	Gm4631	102633156	ENSMUSG00000078899			predicted gene 4631							1.28475	0.102102
Gm46741	3.12114	0.169947	0.000591306	0.0615975	chr2	52584588	52589153	-	ncRNA	Gm46741	108168756				predicted gene, 46741							0.20556	1.83783
B3gnt7	-2.28153	4.3759	0.000622598	0.0645734	chr1	86230943	86235027	+	PROTEIN_CODING	B3gnt7	227327	ENSMUSG00000079445			UDP-GlcNAc:betaGal beta-1,3-N-acetylglucosaminyltransferase 7	GO:0016020, GO:0005794, GO:0000139	membrane, Golgi apparatus, Golgi membrane	GO:0008375, GO:0008194, GO:0016758, GO:0016740, GO:0016757	acetylglucosaminyltransferase activity, UDP-glycosyltransferase activity, hexosyltransferase activity, transferase activity, glycosyltransferase activity	GO:0018146, GO:0006493, GO:0006486, GO:0030311	keratan sulfate proteoglycan biosynthetic process, protein O-linked glycosylation, protein glycosylation, poly-N-acetyllactosamine biosynthetic process	34.2771	7.04503
Igkc	-2.23967	10.5381	0.000624716	0.0645734	chr6	70703419	70703738	+	OTHER	Igkc	16071	ENSMUSG00000076609			immunoglobulin kappa constant	GO:0042105, GO:0071735, GO:0005576, GO:0005886	alpha-beta T cell receptor complex, IgG immunoglobulin complex, extracellular region, plasma membrane			GO:0030183, GO:0002250	B cell differentiation, adaptive immune response	2454.02	519.596
Gm51627	3.55435	-0.335049	0.000628828	0.0646824	chr1	64995738	65006760	+	ncRNA	Gm51627	115487094				predicted gene, 51627							0.10278	1.27627
Ighv1-31	-2.77173	0.781488	0.000630622	0.0646824	chr12	114792884	114793177	-	OTHER	Ighv1-31	629893	ENSMUSG00000096649			immunoglobulin heavy variable 1-31	GO:0005576, GO:0019814	extracellular region, immunoglobulin complex	GO:0003823	antigen binding	GO:0002376, GO:0016064, GO:0002250	immune system process, immunoglobulin mediated immune response, adaptive immune response	2.82645	0.408407
Tbx20	2.51275	1.68735	0.000635264	0.0649089	chr9	24632108	24685580	-	PROTEIN_CODING	Tbx20	57246	ENSMUSG00000031965			T-box 20	GO:0000785, GO:0005654, GO:0005634, GO:0005737	chromatin, nucleoplasm, nucleus, cytoplasm	GO:0003677, GO:1990837, GO:0061629, GO:0001228, GO:0000978, GO:0000977, GO:0000981, GO:0003700	DNA binding, sequence-specific double-stranded DNA binding, RNA polymerase II-specific DNA-binding transcription factor binding, DNA-binding transcription activator activity, RNA polymerase II-specific, RNA polymerase II cis-regulatory region sequence-specific DNA binding, RNA polymerase II transcription regulatory region sequence-specific DNA binding, DNA-binding transcription factor activity, R…	GO:0008015, GO:0035922, GO:0006936, GO:0045893, GO:0003193, GO:0003344, GO:0001569, GO:0090068, GO:0003279, GO:0001708, GO:0010718, GO:0003215, GO:0021524, GO:0000122, GO:0014031, GO:0003151, GO:0035050, GO:0003180, GO:0055008, GO:0009953, GO:0043065, GO:0060413, GO:0030513, GO:0008283, GO:0010717, GO:0006357, GO:0060577, GO:0003148, GO:0097475, GO:0060045, GO:0003179, GO:0060392, GO:0003176, GO:…	blood circulation, foramen ovale closure, muscle contraction, positive regulation of DNA-templated transcription, pulmonary valve formation, pericardium morphogenesis, branching involved in blood vessel morphogenesis, positive regulation of cell cycle process, cardiac septum development, cell fate specification, positive regulation of epithelial to mesenchymal transition, cardiac right ventricle …	0.925019	5.3093
Gm16016	-2.82402	0.646089	0.000641499	0.0652958	chr3	57434933	57437452	+	PSEUDO	Gm16016	115489687				NEDD8-conjugating enzyme UBE2F pseudogene							2.5695	0.357356
Rgs16	-2.89058	0.496657	0.000651009	0.0660118	chr1	153616099	153621212	+	PROTEIN_CODING	Rgs16	19734	ENSMUSG00000026475			regulator of G-protein signaling 16	GO:0005737, GO:0016020	cytoplasm, membrane	GO:0005515, GO:0005096	protein binding, GTPase activator activity	GO:0009968, GO:0043547, GO:0007186	negative regulation of signal transduction, positive regulation of GTPase activity, G protein-coupled receptor signaling pathway	2.31255	0.306306
Gm35601	4.07848	-0.704082	0.000657989	0.0660395	chr1	172460596	172486246	+	ncRNA	Gm35601	102639246				predicted gene, 35601							0.0513899	0.969968
Gm3561	4.07848	-0.704082	0.000657989	0.0660395	chr18	34891998	34894030	-	PROTEIN_CODING	Gm3561	100041879				predicted gene 3561							0.0513899	0.969968
Gm32645	2.48134	1.80809	0.000658711	0.0660395	chr14	25402144	25426850	+	ncRNA	Gm32645	102635259	ENSMUSG00000131864			predicted gene, 32645							1.0278	5.76875
Igkv12-46	-2.44082	2.01946	0.000670799	0.0669995	chr6	69741507	69741976	-	OTHER	Igkv12-46	692245	ENSMUSG00000076564			immunoglobulin kappa variable 12-46	GO:0005886, GO:0005576, GO:0019814	plasma membrane, extracellular region, immunoglobulin complex			GO:0002376, GO:0006955, GO:0002250	immune system process, immune response, adaptive immune response	6.68069	1.22522
Rtl1	-2.48174	1.72685	0.000697096	0.0687602	chr12	109531141	109570852	-	PROTEIN_CODING	Rtl1	353326	ENSMUSG00000085925			retrotransposon Gaglike 1	GO:0016020, GO:0030018	membrane, Z disc	GO:0003674	molecular_function	GO:0007519, GO:0001892, GO:0001890, GO:0060711, GO:0001525, GO:0014841, GO:0010467	skeletal muscle tissue development, embryonic placenta development, placenta development, labyrinthine layer development, angiogenesis, skeletal muscle satellite cell proliferation, gene expression	5.44733	0.969968
Trim63	2.80512	0.641099	0.000697154	0.0687602	chr4	134042431	134056940	+	PROTEIN_CODING	Trim63	433766	ENSMUSG00000028834			tripartite motif-containing 63	GO:0005829, GO:0043292, GO:0031430, GO:0080008, GO:0005737, GO:0030018, GO:0005634	cytosol, contractile muscle fiber, M band, Cul4-RING E3 ubiquitin ligase complex, cytoplasm, Z disc, nucleus	GO:0004842, GO:0008270, GO:0046872, GO:0016740, GO:0031432, GO:0005515, GO:0061630	ubiquitin-protein transferase activity, zinc ion binding, metal ion binding, transferase activity, titin binding, protein binding, ubiquitin protein ligase activity	GO:0006513, GO:0071549, GO:0045087, GO:0006936, GO:0014894, GO:0043161, GO:0045820, GO:0010468, GO:0014904, GO:0014878, GO:0010614, GO:0016567	protein monoubiquitination, cellular response to dexamethasone stimulus, innate immune response, muscle contraction, response to denervation involved in regulation of muscle adaptation, proteasome-mediated ubiquitin-dependent protein catabolic process, negative regulation of glycolytic process, regulation of gene expression, myotube cell development, response to electrical stimulus involved in re…	0.359729	2.55255
Ryr2	2.25125	4.66836	0.000697733	0.0687602	chr13	11567985	12121831	-	PROTEIN_CODING	Ryr2	20191	ENSMUSG00000021313			ryanodine receptor 2, cardiac	GO:0032991, GO:0034704, GO:0005635, GO:0033017, GO:0031234, GO:0016020, GO:0030018, GO:0042383, GO:0005790, GO:0030017, GO:0031672, GO:0016529	protein-containing complex, calcium channel complex, nuclear envelope, sarcoplasmic reticulum membrane, extrinsic component of cytoplasmic side of plasma membrane, membrane, Z disc, sarcolemma, smooth endoplasmic reticulum, sarcomere, A band, sarcoplasmic reticulum	GO:0043924, GO:0034237, GO:0005516, GO:0042802, GO:0097110, GO:0005262, GO:0005219, GO:0019901, GO:0019899, GO:0005509, GO:0005216, GO:0015278, GO:0034236, GO:0005515, GO:0048763	suramin binding, protein kinase A regulatory subunit binding, calmodulin binding, identical protein binding, scaffold protein binding, calcium channel activity, ryanodine-sensitive calcium-release channel activity, protein kinase binding, enzyme binding, calcium ion binding, monoatomic ion channel activity, intracellularly gated calcium channel activity, protein kinase A catalytic subunit binding…	GO:0006811, GO:0086029, GO:0098904, GO:0051284, GO:0051775, GO:0071872, GO:0006941, GO:0051649, GO:0055117, GO:0071421, GO:0070296, GO:0019722, GO:0002027, GO:0001666, GO:0034220, GO:0098911, GO:0086005, GO:0014850, GO:0098910, GO:0071313, GO:0051481, GO:0051209, GO:0032026, GO:0005513, GO:0003220, GO:0097553, GO:0010881, GO:0010460, GO:0010882, GO:0006874, GO:0097050, GO:0006816, GO:0098907, GO:…	monoatomic ion transport, Purkinje myocyte to ventricular cardiac muscle cell signaling, regulation of AV node cell action potential, positive regulation of sequestering of calcium ion, response to redox state, cellular response to epinephrine stimulus, striated muscle contraction, establishment of localization in cell, regulation of cardiac muscle contraction, manganese ion transmembrane transpo…	8.78768	41.8618
Gm57811	2.87171	0.491775	0.000706454	0.0687602	chr14	25895662	25902858	-	ncRNA	Gm57811	118568117				predicted gene, 57811							0.30834	2.29729
C4bp	-6.48046	-1.37881	0.000706476	0.0687602	chr1	130562510	130589365	-	PROTEIN_CODING	C4bp	12269	ENSMUSG00000026405			complement component 4 binding protein	GO:0005886, GO:0005576, GO:0005615	plasma membrane, extracellular region, extracellular space	GO:0005515	protein binding	GO:0002376, GO:1903027, GO:0045732, GO:0045087, GO:0006958, GO:0002456, GO:0045959, GO:0009609	immune system process, regulation of opsonization, positive regulation of protein catabolic process, innate immune response, complement activation, classical pathway, T cell mediated immunity, negative regulation of complement activation, classical pathway, response to symbiotic bacterium	0.565289	0
Msx3	-6.48046	-1.37881	0.000706476	0.0687602	chr7	139626070	139629001	-	PROTEIN_CODING	Msx3	17703	ENSMUSG00000025469			msh homeobox 3	GO:0005634	nucleus	GO:0000981, GO:0003677, GO:0035034, GO:0000977, GO:0035035, GO:0005515	DNA-binding transcription factor activity, RNA polymerase II-specific, DNA binding, histone acetyltransferase regulator activity, RNA polymerase II transcription regulatory region sequence-specific DNA binding, histone acetyltransferase binding, protein binding	GO:0048598, GO:0006357, GO:0000122, GO:0006355	embryonic morphogenesis, regulation of transcription by RNA polymerase II, negative regulation of transcription by RNA polymerase II, regulation of DNA-templated transcription	0.565289	0
Wfdc16	-6.48046	-1.37881	0.000706476	0.0687602	chr2	164476621	164480728	-	PROTEIN_CODING	Wfdc16	277345	ENSMUSG00000070530			WAP four-disulfide core domain 16	GO:0005576, GO:0005615	extracellular region, extracellular space	GO:0030414, GO:0004867	peptidase inhibitor activity, serine-type endopeptidase inhibitor activity	GO:0019731, GO:0045087	antibacterial humoral response, innate immune response	0.565289	0
Top2a	-2.25053	4.38121	0.000725945	0.0703982	chr11	98883773	98915037	-	PROTEIN_CODING	Top2a	21973	ENSMUSG00000020914			topoisomerase (DNA) II alpha	GO:0032991, GO:0000793, GO:0005730, GO:0005654, GO:1990904, GO:0005634, GO:0001673, GO:0005737, GO:0000775, GO:0009330, GO:0005814, GO:0000228	protein-containing complex, condensed chromosome, nucleolus, nucleoplasm, ribonucleoprotein complex, nucleus, male germ cell nucleus, cytoplasm, chromosome, centromeric region, DNA topoisomerase type II (double strand cut, ATP-hydrolyzing) complex, centriole, nuclear chromosome	GO:0003677, GO:0000287, GO:0005524, GO:0016853, GO:0043565, GO:0042803, GO:0046982, GO:0003682, GO:0008094, GO:0000166, GO:0003916, GO:0005080, GO:0008301, GO:0046872, GO:0043130, GO:0003918, GO:0005515	DNA binding, magnesium ion binding, ATP binding, isomerase activity, sequence-specific DNA binding, protein homodimerization activity, protein heterodimerization activity, chromatin binding, ATP-dependent activity, acting on DNA, nucleotide binding, DNA topoisomerase activity, protein kinase C binding, DNA binding, bending, metal ion binding, ubiquitin binding, DNA topoisomerase type II (double s…	GO:0048511, GO:0006325, GO:0000819, GO:0045870, GO:0007059, GO:0042752, GO:0040016, GO:0030263, GO:0043065, GO:0006259, GO:0030261, GO:0006974, GO:0002244, GO:0006265, GO:0007143, GO:0000712, GO:0051309, GO:0045944	rhythmic process, chromatin organization, sister chromatid segregation, positive regulation of single stranded viral RNA replication via double stranded DNA intermediate, chromosome segregation, regulation of circadian rhythm, embryonic cleavage, apoptotic chromosome condensation, positive regulation of apoptotic process, DNA metabolic process, chromosome condensation, DNA damage response, hemato…	34.2771	7.19818
D830005E20Rik	6.47102	-1.38171	0.000743931	0.0705739	chr10	33098341	33132353	-	ncRNA	Trdnos	442820				triadin, opposite strand							0	0.56156
Gm30354	6.47102	-1.38171	0.000743931	0.0705739	chrX	165651854	165667578	-	ncRNA	Gm30354	102632216				predicted gene, 30354							0	0.56156
Gm32707	6.47102	-1.38171	0.000743931	0.0705739	chr7	127946027	127953311	-	ncRNA	Gm32707	102635344				predicted gene, 32707							0	0.56156
Ighv9-2	6.47102	-1.38171	0.000743931	0.0705739	chr12	114072621	114073050	-	OTHER	Ighv9-2	629818	ENSMUSG00000094102			immunoglobulin heavy variable V9-2	GO:0005886, GO:0005576, GO:0019814	plasma membrane, extracellular region, immunoglobulin complex	GO:0003823	antigen binding	GO:0002376, GO:0016064, GO:0002250	immune system process, immunoglobulin mediated immune response, adaptive immune response	0	0.56156
Trim69	6.47102	-1.38171	0.000743931	0.0705739	chr2	121991189	122009503	+	PROTEIN_CODING	Trim69	70928	ENSMUSG00000033368			tripartite motif-containing 69	GO:0005634, GO:0005737, GO:0005856, GO:0005813, GO:0016607	nucleus, cytoplasm, cytoskeleton, centrosome, nuclear speck	GO:0008270, GO:0004842, GO:0046872, GO:0042802, GO:0016740, GO:0061630	zinc ion binding, ubiquitin-protein transferase activity, metal ion binding, identical protein binding, transferase activity, ubiquitin protein ligase activity	GO:0051299, GO:0007098, GO:0045087, GO:0006915, GO:0016567, GO:0071539	centrosome separation, centrosome cycle, innate immune response, apoptotic process, protein ubiquitination, protein localization to centrosome	0	0.56156
Chrna1os	-3.51424	-0.378206	0.000748928	0.0705739	chr2	73415204	73419552	+	ncRNA	Chrna1os	102633437	ENSMUSG00000086382			cholinergic receptor nicotinic alpha 1 subunit, opposite strand							1.23336	0.102102
Hmga2	-3.51424	-0.378206	0.000748928	0.0705739	chr10	120197173	120312374	-	PROTEIN_CODING	Hmga2	15364	ENSMUSG00000056758			high mobility group AT-hook 2	GO:0000785, GO:0035985, GO:0005634, GO:0001673, GO:0000228, GO:0032993, GO:0071141	chromatin, senescence-associated heterochromatin focus, nucleus, male germ cell nucleus, nuclear chromosome, protein-DNA complex, SMAD protein complex	GO:0003906, GO:0070742, GO:0003676, GO:0000976, GO:0003680, GO:0019899, GO:0046332, GO:0031492, GO:0035497, GO:0005515, GO:0003677, GO:0051575, GO:0061629, GO:0003712, GO:0035501, GO:0003714, GO:0008301, GO:0035500	DNA-(apurinic or apyrimidinic site) endonuclease activity, C2H2 zinc finger domain binding, nucleic acid binding, transcription cis-regulatory region binding, minor groove of adenine-thymine-rich DNA binding, enzyme binding, SMAD binding, nucleosomal DNA binding, cAMP response element binding, protein binding, DNA binding, 5'-deoxyribose-5-phosphate lyase activity, RNA polymerase II-specific DNA-…	GO:0045766, GO:0048863, GO:0006284, GO:0043066, GO:0045893, GO:0060613, GO:0035264, GO:0000122, GO:0043392, GO:0001837, GO:0045869, GO:0006355, GO:0021983, GO:0010468, GO:0007283, GO:0030178, GO:0003131, GO:0045944, GO:0040018, GO:0051321, GO:0035988, GO:0008284, GO:0060441, GO:0031507, GO:0060612, GO:0046426, GO:0060501, GO:0010557, GO:2000648, GO:0035556, GO:2001033, GO:0021846, GO:0090276, GO:…	positive regulation of angiogenesis, stem cell differentiation, base-excision repair, negative regulation of apoptotic process, positive regulation of DNA-templated transcription, fat pad development, multicellular organism growth, negative regulation of transcription by RNA polymerase II, negative regulation of DNA binding, epithelial to mesenchymal transition, negative regulation of single stra…	1.23336	0.102102
Ska1	-3.51424	-0.378206	0.000748928	0.0705739	chr18	74328370	74340889	-	PROTEIN_CODING	Ska1	66468	ENSMUSG00000036223			spindle and kinetochore associated complex subunit 1	GO:0034451, GO:0015630, GO:0005876, GO:0072687, GO:0000940, GO:0045171, GO:0005856, GO:0170027, GO:0005929, GO:0005694, GO:0005737, GO:0000775, GO:0005874, GO:0036064, GO:0005813, GO:0005654, GO:0005819, GO:0072686, GO:1990498, GO:0000776	centriolar satellite, microtubule cytoskeleton, spindle microtubule, meiotic spindle, outer kinetochore, intercellular bridge, cytoskeleton, SKA complex, cilium, chromosome, cytoplasm, chromosome, centromeric region, microtubule, ciliary basal body, centrosome, nucleoplasm, spindle, mitotic spindle, mitotic spindle microtubule, kinetochore	GO:0008017	microtubule binding	GO:0051656, GO:0000280, GO:0007080, GO:0051649, GO:0051310, GO:0007059, GO:0000278, GO:0051296, GO:0007056, GO:0140499, GO:0031116, GO:0031110, GO:0051301, GO:0000070, GO:0098813, GO:0051315	establishment of organelle localization, nuclear division, mitotic metaphase chromosome alignment, establishment of localization in cell, metaphase chromosome alignment, chromosome segregation, mitotic cell cycle, establishment of meiotic spindle orientation, spindle assembly involved in female meiosis, negative regulation of mitotic spindle assembly checkpoint signaling, positive regulation of m…	1.23336	0.102102
Ighv2-6	-2.53139	1.34487	0.000797866	0.0747623	chr12	113680292	113680582	-	OTHER	Ighv2-6	630486				immunoglobulin heavy variable 2-6	GO:0005576, GO:0019814	extracellular region, immunoglobulin complex	GO:0003823	antigen binding	GO:0002376, GO:0016064, GO:0002250	immune system process, immunoglobulin mediated immune response, adaptive immune response	4.16258	0.714713
Ighv6-3	-2.26039	3.5954	0.000798982	0.0747623	chr12	114355332	114355630	-	OTHER	Ighv6-3	629845				immunoglobulin heavy variable 6-3	GO:0005576, GO:0019814	extracellular region, immunoglobulin complex	GO:0003823	antigen binding	GO:0002376, GO:0016064, GO:0002250	immune system process, immunoglobulin mediated immune response, adaptive immune response	19.8365	4.13513
Cdcp3	-4.01897	-0.761751	0.000836552	0.0776059	chr7	130776131	130908181	+	PROTEIN_CODING	Cdcp3	71395	ENSMUSG00000006204			CUB domain containing protein 3	GO:0016020	membrane	GO:0003674	molecular_function	GO:0008150	biological_process	0.925019	0.0510509
Trank1	-4.01897	-0.761751	0.000836552	0.0776059	chr9	111140351	111224843	+	PROTEIN_CODING	Trank1	320429	ENSMUSG00000062296			tetratricopeptide repeat and ankyrin repeat containing 1	GO:0005575	cellular_component	GO:0003674	molecular_function	GO:0008150	biological_process	0.925019	0.0510509
Cd209d	-2.50215	1.41597	0.000838102	0.0776059	chr8	3921824	3928548	-	PROTEIN_CODING	Cd209d	170779	ENSMUSG00000031495			CD209d antigen	GO:0005886, GO:0016020, GO:0009897	plasma membrane, membrane, external side of plasma membrane	GO:0030246, GO:0046872, GO:0048306, GO:0042802, GO:0001618, GO:0005537, GO:0038187	carbohydrate binding, metal ion binding, calcium-dependent protein binding, identical protein binding, virus receptor activity, D-mannose binding, pattern recognition receptor activity	GO:0001819, GO:0042742, GO:0006955, GO:0006897	positive regulation of cytokine production, defense response to bacterium, immune response, endocytosis	4.36814	0.765764
Tubb3	-2.76528	0.597938	0.000841393	0.077641	chr8	124138292	124148754	+	PROTEIN_CODING	Tubb3	22152	ENSMUSG00000062380			tubulin, beta 3 class III	GO:0045171, GO:0005856, GO:0030175, GO:0030425, GO:0005737, GO:0030027, GO:0005874, GO:0071944, GO:0042995, GO:0030424, GO:0030426, GO:0072686, GO:0043025, GO:0015630	intercellular bridge, cytoskeleton, filopodium, dendrite, cytoplasm, lamellipodium, microtubule, cell periphery, cell projection, axon, growth cone, mitotic spindle, neuronal cell body, microtubule cytoskeleton	GO:0042277, GO:1990890, GO:0005525, GO:0000166, GO:0046872, GO:0003924, GO:0005200, GO:0005515	peptide binding, netrin receptor binding, GTP binding, nucleotide binding, metal ion binding, GTPase activity, structural constituent of cytoskeleton, protein binding	GO:0000226, GO:0007411, GO:0000278, GO:0038007, GO:1990791, GO:0007017, GO:0030182	microtubule cytoskeleton organization, axon guidance, mitotic cell cycle, netrin-activated signaling pathway, dorsal root ganglion development, microtubule-based process, neuron differentiation	2.46672	0.357356
6530409C15Rik	3.21099	-0.119387	0.000848115	0.0779915	chr6	28215498	28234934	+	ncRNA	6530409C15Rik	115490342				RIKEN cDNA 6530409C15 gene							0.15417	1.48048
Pdk4	2.17832	5.98421	0.000910295	0.08338	chr6	5483351	5496278	-	PROTEIN_CODING	Pdk4	27273	ENSMUSG00000019577			pyruvate dehydrogenase kinase, isoenzyme 4	GO:0005739, GO:0005759, GO:0005743	mitochondrion, mitochondrial matrix, mitochondrial inner membrane	GO:0004712, GO:0005524, GO:0000166, GO:0016301, GO:0016740, GO:0004740, GO:0004672	protein serine/threonine/tyrosine kinase activity, ATP binding, nucleotide binding, kinase activity, transferase activity, pyruvate dehydrogenase (acetyl-transferring) kinase activity, protein kinase activity	GO:0045124, GO:0071398, GO:0010906, GO:2000811, GO:0046320, GO:0042594, GO:0010510, GO:0010565, GO:0008286, GO:0072593, GO:0042304, GO:0006885, GO:0009267, GO:0042593	regulation of bone resorption, cellular response to fatty acid, regulation of glucose metabolic process, negative regulation of anoikis, regulation of fatty acid oxidation, response to starvation, regulation of pyruvate decarboxylation to acetyl-CoA, regulation of ketone metabolic process, insulin receptor signaling pathway, reactive oxygen species metabolic process, regulation of fatty acid bios…	22.8685	103.531
Gm34189	2.74637	0.593061	0.000912965	0.08338	chr12	73820034	73828940	-	ncRNA	Gm34189	102637355				predicted gene, 34189							0.359729	2.45044
Cmya5	2.21643	3.92664	0.000924099	0.0841088	chr13	93177221	93281278	-	PROTEIN_CODING	Cmya5	76469	ENSMUSG00000047419			cardiomyopathy associated 5	GO:0005737, GO:0016529, GO:0043034, GO:0031430, GO:0048471, GO:0005634	cytoplasm, sarcoplasmic reticulum, costamere, M band, perinuclear region of cytoplasm, nucleus	GO:0004864, GO:0042802, GO:0005515	protein phosphatase inhibitor activity, identical protein binding, protein binding	GO:0014733, GO:0070885	regulation of skeletal muscle adaptation, negative regulation of calcineurin-NFAT signaling cascade	5.34455	24.8618
Pif1	-3.45316	-0.42717	0.000963969	0.0870318	chr9	65494432	65503249	+	PROTEIN_CODING	Pif1	208084	ENSMUSG00000041064			PIF1 5'-to-3' DNA helicase	GO:0005739, GO:0000781, GO:0042645, GO:0005634	mitochondrion, chromosome, telomeric region, mitochondrial nucleoid, nucleus	GO:0010521, GO:0043139, GO:0003677, GO:0000287, GO:0005524, GO:0000166, GO:0004386, GO:0016853, GO:0016787, GO:0003678, GO:0016887, GO:0017116, GO:0033678, GO:0042162, GO:0005515, GO:0051880	telomerase inhibitor activity, 5'-3' DNA helicase activity, DNA binding, magnesium ion binding, ATP binding, nucleotide binding, helicase activity, isomerase activity, hydrolase activity, DNA helicase activity, ATP hydrolysis activity, single-stranded DNA helicase activity, 5'-3' DNA/RNA helicase activity, telomeric DNA binding, protein binding, G-quadruplex DNA binding	GO:0001117, GO:0032211, GO:0006974, GO:0006310, GO:0000723, GO:0006281	protein-DNA-RNA complex disassembly, negative regulation of telomere maintenance via telomerase, DNA damage response, DNA recombination, telomere maintenance, DNA repair	1.18197	0.102102
Slc36a3os	-3.45316	-0.42717	0.000963969	0.0870318	chr11	55027825	55031020	+	ncRNA	Slc36a3os	102634079	ENSMUSG00000085531			solute carrier family 36 (proton/amino acid symporter), member 3, opposite strand	GO:0005575	cellular_component	GO:0003674	molecular_function	GO:0008150	biological_process	1.18197	0.102102
Slc6a20a	-2.22863	3.44029	0.000966005	0.0870318	chr9	123465972	123507897	-	PROTEIN_CODING	Slc6a20a	102680	ENSMUSG00000036814			solute carrier family 6 (neurotransmitter transporter), member 20A	GO:0016324, GO:0005886, GO:0016020	apical plasma membrane, plasma membrane, membrane	GO:0015171, GO:0005298, GO:0015175, GO:0015199, GO:0015193, GO:0015293, GO:0015370	amino acid transmembrane transporter activity, proline:sodium symporter activity, neutral L-amino acid transmembrane transporter activity, amino-acid betaine transmembrane transporter activity, L-proline transmembrane transporter activity, symporter activity, solute:sodium symporter activity	GO:1903804, GO:0035725, GO:0015824, GO:0035524, GO:0089718, GO:0015816, GO:1905647, GO:0015838, GO:1904271, GO:0006865	glycine import across plasma membrane, sodium ion transmembrane transport, proline transport, proline transmembrane transport, amino acid import across plasma membrane, glycine transport, proline import across plasma membrane, amino-acid betaine transport, L-proline import across plasma membrane, amino acid transport	17.7295	3.77777
Rapsn	-2.41212	1.66975	0.00097636	0.0874073	chr2	90864594	90876074	+	PROTEIN_CODING	Rapsn	19400	ENSMUSG00000002104			receptor-associated protein of the synapse	GO:0005829, GO:0045202, GO:0005856, GO:0031594, GO:0005794, GO:0005737, GO:0005886, GO:0016020, GO:0045211, GO:0005813, GO:0099634	cytosol, synapse, cytoskeleton, neuromuscular junction, Golgi apparatus, cytoplasm, plasma membrane, membrane, postsynaptic membrane, centrosome, postsynaptic specialization membrane	GO:0030674, GO:0008270, GO:0033130, GO:0046872, GO:0098879, GO:0035255, GO:0043495	protein-macromolecule adaptor activity, zinc ion binding, acetylcholine receptor binding, metal ion binding, structural constituent of postsynaptic specialization, ionotropic glutamate receptor binding, protein-membrane adaptor activity	GO:0007528, GO:1900075, GO:0007268, GO:0007271, GO:2000673, GO:0098880, GO:1901626, GO:1903540, GO:0099645, GO:0071340	neuromuscular junction development, positive regulation of neuromuscular synaptic transmission, chemical synaptic transmission, synaptic transmission, cholinergic, positive regulation of motor neuron apoptotic process, maintenance of postsynaptic specialization structure, regulation of postsynaptic membrane organization, establishment of protein localization to postsynaptic membrane, neurotransmi…	5.19038	0.969968
Pkp1	-3.17926	-0.155741	0.000976728	0.0874073	chr1	135799132	135846945	-	PROTEIN_CODING	Pkp1	18772	ENSMUSG00000026413			plakophilin 1	GO:0030057, GO:0010494, GO:0005737, GO:0001533, GO:0070161, GO:0097165, GO:0005886, GO:0016020, GO:0005654, GO:0005912, GO:0048471, GO:0005634	desmosome, cytoplasmic stress granule, cytoplasm, cornified envelope, anchoring junction, nuclear stress granule, plasma membrane, membrane, nucleoplasm, adherens junction, perinuclear region of cytoplasm, nucleus	GO:0003723, GO:0045296, GO:0003677, GO:0005521, GO:0005515	RNA binding, cadherin binding, DNA binding, lamin binding, protein binding	GO:0035377, GO:1902373, GO:0022409, GO:0098609, GO:0007155, GO:0045110, GO:1903676, GO:0002159, GO:0002160, GO:1905477, GO:1903078, GO:0045618, GO:0010628, GO:0045944, GO:0036305	transepithelial water transport, negative regulation of mRNA catabolic process, positive regulation of cell-cell adhesion, cell-cell adhesion, cell adhesion, intermediate filament bundle assembly, positive regulation of cap-dependent translational initiation, desmosome assembly, desmosome maintenance, positive regulation of protein localization to membrane, positive regulation of protein localiza…	1.43892	0.153153
Ighv1-75	2.38919	1.73251	0.00102972	0.0915089	chr12	115797570	115797863	-	OTHER	Ighv1-75	622728				immunoglobulin heavy variable 1-75	GO:0005576, GO:0019814	extracellular region, immunoglobulin complex	GO:0003823	antigen binding	GO:0002376, GO:0016064, GO:0002250	immune system process, immunoglobulin mediated immune response, adaptive immune response	1.0278	5.4114
Igkv1-117	-2.15824	5.51025	0.001031	0.0915089	chr6	68098075	68098809	+	OTHER	Igkv1-117	16098	ENSMUSG00000094335			immunoglobulin kappa variable 1-117	GO:0005886, GO:0005576, GO:0019814	plasma membrane, extracellular region, immunoglobulin complex			GO:0002376, GO:0006955, GO:0002250	immune system process, immune response, adaptive immune response	74.3098	16.6426
Gm52306	3.43468	-0.431159	0.00103285	0.0915089	chr17	78625523	78642395	-	ncRNA	Gm52306	115488801				predicted gene, 52306							0.10278	1.17417
Gm34866	2.71608	0.568429	0.00104723	0.0924756	chr3	144453353	144455851	+	ncRNA	Gm34866	108168908				predicted gene, 34866							0.359729	2.39939
Gm12191	-2.1558	5.05567	0.00107758	0.0941917	chr11	49569447	49569970	-	PSEUDO	Gm12191	666899				ribosomal protein L30 pseudogene							54.165	12.1501
Ccl1	-6.34457	-1.47844	0.00109846	0.0941917	chr11	82067492	82070638	-	PROTEIN_CODING	Ccl1	20290	ENSMUSG00000020702			C-C motif chemokine ligand 1	GO:0005576, GO:0005615	extracellular region, extracellular space	GO:0048020, GO:0008009, GO:0005515, GO:0005125	CCR chemokine receptor binding, chemokine activity, protein binding, cytokine activity	GO:0050729, GO:0006954, GO:0032740, GO:0031640, GO:0006935, GO:0007204, GO:0090026, GO:0030335, GO:0097398, GO:0061844, GO:0048245, GO:0070098, GO:0006955	positive regulation of inflammatory response, inflammatory response, positive regulation of interleukin-17 production, killing of cells of another organism, chemotaxis, positive regulation of cytosolic calcium ion concentration, positive regulation of monocyte chemotaxis, positive regulation of cell migration, cellular response to interleukin-17, antimicrobial humoral immune response mediated by …	0.513899	0
Hoxa11	-6.34457	-1.47844	0.00109846	0.0941917	chr6	52219086	52222784	-	PROTEIN_CODING	Hoxa11	15396	ENSMUSG00000038210			homeobox A11	GO:0032991, GO:0005654, GO:0005667, GO:0005634, GO:0032993	protein-containing complex, nucleoplasm, transcription regulator complex, nucleus, protein-DNA complex	GO:0003677, GO:1990837, GO:0000978, GO:0000981, GO:0005515	DNA binding, sequence-specific double-stranded DNA binding, RNA polymerase II cis-regulatory region sequence-specific DNA binding, DNA-binding transcription factor activity, RNA polymerase II-specific, protein binding	GO:0042733, GO:0043627, GO:0001658, GO:0035115, GO:0001501, GO:0045893, GO:1902761, GO:0030850, GO:0009954, GO:0033574, GO:0060348, GO:0001759, GO:0007338, GO:0009952, GO:0032330, GO:0030326, GO:0009953, GO:0008584, GO:0006357, GO:0001656, GO:0060065, GO:0006355, GO:0010468, GO:0032332, GO:0007283, GO:0007501, GO:0060351, GO:0060272, GO:0048589	embryonic digit morphogenesis, response to estrogen, branching involved in ureteric bud morphogenesis, embryonic forelimb morphogenesis, skeletal system development, positive regulation of DNA-templated transcription, positive regulation of chondrocyte development, prostate gland development, proximal/distal pattern formation, response to testosterone, bone development, organ induction, single fe…	0.513899	0
Krt76	-6.34457	-1.47844	0.00109846	0.0941917	chr15	101792786	101801355	-	PROTEIN_CODING	Krt76	77055	ENSMUSG00000075402			keratin 76	GO:0045095, GO:0005882	keratin filament, intermediate filament	GO:0030280	structural constituent of skin epidermis	GO:0043473, GO:0008544, GO:0045109, GO:0048733, GO:0031424	pigmentation, epidermis development, intermediate filament organization, sebaceous gland development, keratinization	0.513899	0
Lamp5	-6.34457	-1.47844	0.00109846	0.0941917	chr2	135893945	135911837	+	PROTEIN_CODING	Lamp5	76161	ENSMUSG00000027270			lysosomal-associated membrane protein family, member 5	GO:0005764, GO:0031901, GO:0045202, GO:0055038, GO:0030425, GO:0055037, GO:0030659, GO:0033116, GO:0032590, GO:0005765, GO:0005886, GO:0031902, GO:0016020, GO:0032584, GO:0008021, GO:0042995, GO:0005770, GO:0005768, GO:0098982, GO:0030672, GO:0010008, GO:0031410	lysosome, early endosome membrane, synapse, recycling endosome membrane, dendrite, recycling endosome, cytoplasmic vesicle membrane, endoplasmic reticulum-Golgi intermediate compartment membrane, dendrite membrane, lysosomal membrane, plasma membrane, late endosome membrane, membrane, growth cone membrane, synaptic vesicle, cell projection, late endosome, endosome, GABA-ergic synapse, synaptic ve…	GO:0003674	molecular_function	GO:0099171, GO:0072594	presynaptic modulation of chemical synaptic transmission, establishment of protein localization to organelle	0.513899	0
Mir692-2	-6.34457	-1.47844	0.00109846	0.0941917	chr4	125398542	125398650	+	ncRNA	Mir692-2	735288	ENSMUSG00000119232			microRNA 692-2							0.513899	0
Mpped1	-6.34457	-1.47844	0.00109846	0.0941917	chr15	83656256	83742688	+	PROTEIN_CODING	Mpped1	223726	ENSMUSG00000041708			metallophosphoesterase domain containing 1	GO:0005575	cellular_component	GO:0016787, GO:0003674	hydrolase activity, molecular_function	GO:0008150	biological_process	0.513899	0
Nefm	-6.34457	-1.47844	0.00109846	0.0941917	chr14	68356994	68362453	-	PROTEIN_CODING	Nefm	18040	ENSMUSG00000022054			neurofilament, medium polypeptide	GO:0097418, GO:0043209, GO:0014069, GO:0005856, GO:0005883, GO:0031594, GO:0005882, GO:0005737, GO:0043005, GO:0099182, GO:0043204, GO:0042995, GO:0030424, GO:0045111, GO:0099160	neurofibrillary tangle, myelin sheath, postsynaptic density, cytoskeleton, neurofilament, neuromuscular junction, intermediate filament, cytoplasm, neuron projection, presynaptic intermediate filament cytoskeleton, perikaryon, cell projection, axon, intermediate filament cytoskeleton, postsynaptic intermediate filament cytoskeleton	GO:0005198, GO:0015643, GO:0005200, GO:0044877, GO:0005102	structural molecule activity, toxic substance binding, structural constituent of cytoskeleton, protein-containing complex binding, signaling receptor binding	GO:0031133, GO:0045105, GO:0000226, GO:0045110, GO:0007010, GO:0033693, GO:0060052, GO:0045104, GO:0008088	regulation of axon diameter, intermediate filament polymerization or depolymerization, microtubule cytoskeleton organization, intermediate filament bundle assembly, cytoskeleton organization, neurofilament bundle assembly, neurofilament cytoskeleton organization, intermediate filament cytoskeleton organization, axo-dendritic transport	0.513899	0
Slc6a12	-6.34457	-1.47844	0.00109846	0.0941917	chr6	121319533	121342732	+	PROTEIN_CODING	Slc6a12	14411	ENSMUSG00000030109			solute carrier family 6 (neurotransmitter transporter, betaine/GABA), member 12	GO:0016323, GO:0005886, GO:0016020, GO:0042995	basolateral plasma membrane, plasma membrane, membrane, cell projection	GO:0008028, GO:0005332, GO:0015293	monocarboxylic acid transmembrane transporter activity, gamma-aminobutyric acid:sodium:chloride symporter activity, symporter activity	GO:0015812, GO:0031460, GO:0006836, GO:0035725, GO:0006865, GO:0015718, GO:0009992	gamma-aminobutyric acid transport, glycine betaine transport, neurotransmitter transport, sodium ion transmembrane transport, amino acid transport, monocarboxylic acid transport, intracellular water homeostasis	0.513899	0
Phgdh	-2.15443	4.54551	0.00114006	0.0958115	chr3	98220487	98247285	-	PROTEIN_CODING	Phgdh	236539	ENSMUSG00000053398			3-phosphoglycerate dehydrogenase	GO:0043209	myelin sheath	GO:0016491, GO:0004617, GO:0051287, GO:0016616	oxidoreductase activity, phosphoglycerate dehydrogenase activity, NAD binding, oxidoreductase activity, acting on the CH-OH group of donors, NAD or NADP as acceptor	GO:0009448, GO:0006563, GO:0021915, GO:0070314, GO:0009069, GO:0008652, GO:0006544, GO:0021782, GO:0019530, GO:0006566, GO:0010468, GO:0031175, GO:0006541, GO:0006564, GO:0022008, GO:0021510	gamma-aminobutyric acid metabolic process, L-serine metabolic process, neural tube development, G1 to G0 transition, serine family amino acid metabolic process, amino acid biosynthetic process, glycine metabolic process, glial cell development, taurine metabolic process, threonine metabolic process, regulation of gene expression, neuron projection development, glutamine metabolic process, L-serin…	37.9772	8.5255
Myf5	-3.93709	-0.82595	0.00114621	0.0958115	chr10	107318769	107322787	-	PROTEIN_CODING	Myf5	17877	ENSMUSG00000000435			myogenic factor 5	GO:0005654, GO:0005634	nucleoplasm, nucleus	GO:0001228, GO:0000978, GO:0003677, GO:0046983, GO:0043565, GO:0000981	DNA-binding transcription activator activity, RNA polymerase II-specific, RNA polymerase II cis-regulatory region sequence-specific DNA binding, DNA binding, protein dimerization activity, sequence-specific DNA binding, DNA-binding transcription factor activity, RNA polymerase II-specific	GO:0043010, GO:0006357, GO:0060415, GO:0035914, GO:0048704, GO:0048644, GO:0006355, GO:0007517, GO:0001952, GO:0030198, GO:0030154, GO:0001756, GO:0048743, GO:0001502, GO:0001503, GO:0007519, GO:0045663, GO:0045944	camera-type eye development, regulation of transcription by RNA polymerase II, muscle tissue morphogenesis, skeletal muscle cell differentiation, embryonic skeletal system morphogenesis, muscle organ morphogenesis, regulation of DNA-templated transcription, muscle organ development, regulation of cell-matrix adhesion, extracellular matrix organization, cell differentiation, somitogenesis, positiv…	0.873629	0.0510509
Spag11b	-3.93709	-0.82595	0.00114621	0.0958115	chr8	19190775	19193026	+	PROTEIN_CODING	Spag11b	546038	ENSMUSG00000059463			sperm associated antigen 11B	GO:0005576, GO:0005575	extracellular region, cellular_component	GO:0003674	molecular_function	GO:0042742, GO:0006952, GO:0009617	defense response to bacterium, defense response, response to bacterium	0.873629	0.0510509
Shcbp1	-2.49969	1.10771	0.00114761	0.0958115	chr8	4785976	4829549	-	PROTEIN_CODING	Shcbp1	20419	ENSMUSG00000022322			Shc SH2-domain binding protein 1	GO:0005856, GO:0030496, GO:0005819, GO:0005575, GO:0005737	cytoskeleton, midbody, spindle, cellular_component, cytoplasm	GO:0042169, GO:0005515	SH2 domain binding, protein binding	GO:2000177, GO:0008543	regulation of neural precursor cell proliferation, fibroblast growth factor receptor signaling pathway	3.49452	0.612611
Foxa3	-2.97062	0.0369655	0.00115176	0.0958115	chr7	18747208	18757464	-	PROTEIN_CODING	Foxa3	15377	ENSMUSG00000040891			forkhead box A3	GO:0005829, GO:0005634, GO:0015629, GO:0005654	cytosol, nucleus, actin cytoskeleton, nucleoplasm	GO:0000978, GO:0003677, GO:0043565, GO:0019904, GO:0000981, GO:1990837, GO:0000976, GO:0003700	RNA polymerase II cis-regulatory region sequence-specific DNA binding, DNA binding, sequence-specific DNA binding, protein domain specific binding, DNA-binding transcription factor activity, RNA polymerase II-specific, sequence-specific double-stranded DNA binding, transcription cis-regulatory region binding, DNA-binding transcription factor activity	GO:0006357, GO:0006325, GO:0070368, GO:0006355, GO:0008285, GO:0061484, GO:0007283, GO:0009653, GO:0030154, GO:0001678, GO:0009267, GO:0045944, GO:0042593	regulation of transcription by RNA polymerase II, chromatin organization, positive regulation of hepatocyte differentiation, regulation of DNA-templated transcription, negative regulation of cell population proliferation, hematopoietic stem cell homeostasis, spermatogenesis, anatomical structure morphogenesis, cell differentiation, intracellular glucose homeostasis, cellular response to starvatio…	1.64448	0.204204
Gm20658	-2.97062	0.0369655	0.00115176	0.0958115	chr12	116066402	116104678	-	ncRNA	Gm20658	102633213				predicted gene 20658							1.64448	0.204204
1700125H03Rik	6.33514	-1.48115	0.00115327	0.0958115	chr8	68821111	68828362	+	ncRNA	1700125H03Rik	73609	ENSMUSG00000085197			RIKEN cDNA 1700125H03 gene							0	0.510509
Gm2396	6.33514	-1.48115	0.00115327	0.0958115	chr9	88756786	88835615	-	PROTEIN_CODING	Gm2396	105245043	ENSMUSG00000099930			predicted gene 2396	GO:0005575	cellular_component	GO:0003674	molecular_function	GO:0008150	biological_process	0	0.510509
Gm35137	6.33514	-1.48115	0.00115327	0.0958115	chr4	98585130	98587380	-	ncRNA	Gm35137	102638614	ENSMUSG00000120805			predicted gene, 35137							0	0.510509
Rbm46os	6.33514	-1.48115	0.00115327	0.0958115	chr3	82784012	82850945	+	ncRNA	Rbm46os	78212	ENSMUSG00000086273			RNA binding motif protein 46, opposite strand							0	0.510509
Xirp2	2.34465	1.82909	0.00115907	0.0959944	chr2	67276343	67356964	+	PROTEIN_CODING	Xirp2	241431	ENSMUSG00000027022			xin actin-binding repeat containing 2	GO:0005829, GO:0005911, GO:0001725, GO:0030054, GO:0070161, GO:0030018, GO:0005925	cytosol, cell-cell junction, stress fiber, cell junction, anchoring junction, Z disc, focal adhesion	GO:0051015, GO:0051393, GO:0003779, GO:0046872, GO:0005515	actin filament binding, alpha-actinin binding, actin binding, metal ion binding, protein binding	GO:0110053, GO:0003281, GO:0007015, GO:0045216, GO:0030036, GO:1903829, GO:0055008	regulation of actin filament organization, ventricular septum development, actin filament organization, cell-cell junction organization, actin cytoskeleton organization, positive regulation of protein localization, cardiac muscle tissue morphogenesis	1.13058	5.76875
Cxcl10	-2.35179	1.75993	0.00117469	0.0969866	chr5	92494497	92496748	-	PROTEIN_CODING	Cxcl10	15945	ENSMUSG00000034855			C-X-C motif chemokine ligand 10	GO:0009897, GO:0005576, GO:0005615	external side of plasma membrane, extracellular region, extracellular space	GO:0045236, GO:0048248, GO:0008009, GO:0005125, GO:0042056, GO:0008201	CXCR chemokine receptor binding, CXCR3 chemokine receptor binding, chemokine activity, cytokine activity, chemoattractant activity, heparin binding	GO:0010819, GO:0007186, GO:0006954, GO:0008284, GO:2000406, GO:0031640, GO:0002690, GO:0007189, GO:0050918, GO:0042127, GO:0010818, GO:0045662, GO:0030593, GO:0042981, GO:0097398, GO:0042118, GO:0006955, GO:0098586, GO:0006952, GO:0006935, GO:0090026, GO:0051281, GO:0071222, GO:0030335, GO:0009617, GO:0061844, GO:1901740, GO:0016525, GO:1901509, GO:0070098, GO:0140374, GO:0051607	regulation of T cell chemotaxis, G protein-coupled receptor signaling pathway, inflammatory response, positive regulation of cell population proliferation, positive regulation of T cell migration, killing of cells of another organism, positive regulation of leukocyte chemotaxis, adenylate cyclase-activating G protein-coupled receptor signaling pathway, positive chemotaxis, regulation of cell popu…	5.49872	1.07207
Rrm2	-2.19995	3.18739	0.00118277	0.0970725	chr12	24758253	24764145	+	PROTEIN_CODING	Rrm2	20135	ENSMUSG00000020649			ribonucleotide reductase M2	GO:0005829, GO:0005635, GO:0005634, GO:0005737, GO:0005654, GO:0005971	cytosol, nuclear envelope, nucleus, cytoplasm, nucleoplasm, ribonucleoside-diphosphate reductase complex	GO:0042802, GO:0004748, GO:0016491, GO:0046872, GO:0042803, GO:0005515, GO:0008199	identical protein binding, ribonucleoside-diphosphate reductase activity, thioredoxin disulfide as acceptor, oxidoreductase activity, metal ion binding, protein homodimerization activity, protein binding, ferric iron binding	GO:0001824, GO:0051290, GO:0008284, GO:1900087, GO:0009263, GO:0009265, GO:0009262, GO:0009185	blastocyst development, protein heterotetramerization, positive regulation of cell population proliferation, positive regulation of G1/S transition of mitotic cell cycle, deoxyribonucleotide biosynthetic process, 2'-deoxyribonucleotide biosynthetic process, deoxyribonucleotide metabolic process, ribonucleoside diphosphate metabolic process	14.8003	3.21621
Rpl17	-2.11741	7.45877	0.00118415	0.0970725	chr18	75132049	75136455	+	PROTEIN_CODING	Rpl17	319195	ENSMUSG00000062328			ribosomal protein L17	GO:0005829, GO:0045202, GO:0005840, GO:0005737, GO:0022626, GO:0031672, GO:0015934, GO:0022625, GO:1990904, GO:0098794, GO:0098793	cytosol, synapse, ribosome, cytoplasm, cytosolic ribosome, A band, large ribosomal subunit, cytosolic large ribosomal subunit, ribonucleoprotein complex, postsynapse, presynapse	GO:0070180, GO:0003735, GO:0005515	large ribosomal subunit rRNA binding, structural constituent of ribosome, protein binding	GO:0002181, GO:1900087, GO:0034198, GO:1990928, GO:0140242, GO:0006412, GO:0140236	cytoplasmic translation, positive regulation of G1/S transition of mitotic cell cycle, cellular response to amino acid starvation, response to amino acid starvation, translation at postsynapse, translation, translation at presynapse	285.779	65.8557
Kif18b	-2.63455	0.669461	0.00118665	0.0970725	chr11	102796344	102815960	-	PROTEIN_CODING	Kif18b	70218	ENSMUSG00000051378			kinesin family member 18B	GO:0005829, GO:0035371, GO:0005856, GO:1990023, GO:0005871, GO:0005737, GO:0005730, GO:0061673, GO:0005874, GO:0016604, GO:1990752, GO:0005654, GO:0005819, GO:0000235, GO:0005634	cytosol, microtubule plus-end, cytoskeleton, mitotic spindle midzone, kinesin complex, cytoplasm, nucleolus, mitotic spindle astral microtubule, microtubule, nuclear body, microtubule end, nucleoplasm, spindle, astral microtubule, nucleus	GO:0008574, GO:0005524, GO:0000166, GO:0019894, GO:0003774, GO:0008017, GO:0003777, GO:0016887	plus-end-directed microtubule motor activity, ATP binding, nucleotide binding, kinesin binding, cytoskeletal motor activity, microtubule binding, microtubule motor activity, ATP hydrolysis activity	GO:0007019, GO:0007018, GO:0000278, GO:0051302, GO:0051301, GO:0000070	microtubule depolymerization, microtubule-based movement, mitotic cell cycle, regulation of cell division, cell division, mitotic sister chromatid segregation	2.5695	0.408407
Gm35154	-3.12703	-0.197609	0.00121632	0.0985127	chr10	44475109	44565111	+	ncRNA	Gm35154	102638637	ENSMUSG00000111535			predicted gene, 35154							1.38753	0.153153
1700049J03Rik	3.91912	-0.82948	0.00121963	0.0985127	chr17	26760361	26786232	-	ncRNA	1700049J03Rik	73365				RIKEN cDNA 1700049J03 gene	GO:0005575	cellular_component	GO:0003674	molecular_function	GO:0008150	biological_process	0.0513899	0.867866
C730002L08Rik	3.91912	-0.82948	0.00121963	0.0985127	chr19	20511891	20529694	-	ncRNA	C730002L08Rik	320155	ENSMUSG00000114469			RIKEN cDNA C730002L08 gene	GO:0005575	cellular_component	GO:0003674	molecular_function	GO:0008150	biological_process	0.0513899	0.867866
Mei4	3.91912	-0.82948	0.00121963	0.0985127	chr9	81745723	82088060	+	PROTEIN_CODING	Mei4	75033	ENSMUSG00000043289			meiotic double-stranded break formation protein 4	GO:0005694, GO:0000800	chromosome, lateral element	GO:0005515	protein binding	GO:0007283, GO:0007129, GO:0042138, GO:0048477, GO:0006310, GO:0051321	spermatogenesis, homologous chromosome pairing at meiosis, meiotic DNA double-strand break formation, oogenesis, DNA recombination, meiotic cell cycle	0.0513899	0.867866
Gm51811	2.36428	1.64093	0.00122273	0.0985127	chr10	81256627	81260012	+	ncRNA	Gm51811	115487464				predicted gene, 51811							0.976409	5.05404
Nefl	-3.38938	-0.477853	0.00124794	0.100241	chr14	68321312	68326544	+	PROTEIN_CODING	Nefl	18039	ENSMUSG00000022055			neurofilament, light polypeptide	GO:0031594, GO:1904115, GO:0042995, GO:0030426, GO:0099160, GO:0043005, GO:0043209, GO:0005856, GO:0098685, GO:0098981, GO:0005882, GO:0005737, GO:0099182, GO:0030424, GO:0005883, GO:0099512	neuromuscular junction, axon cytoplasm, cell projection, growth cone, postsynaptic intermediate filament cytoskeleton, neuron projection, myelin sheath, cytoskeleton, Schaffer collateral - CA1 synapse, cholinergic synapse, intermediate filament, cytoplasm, presynaptic intermediate filament cytoskeleton, axon, neurofilament, supramolecular fiber	GO:0099184, GO:0042802, GO:0015631, GO:0030674, GO:0019904, GO:0043274, GO:0005200, GO:0044877, GO:0005515	structural constituent of postsynaptic intermediate filament cytoskeleton, identical protein binding, tubulin binding, protein-macromolecule adaptor activity, protein domain specific binding, phospholipase binding, structural constituent of cytoskeleton, protein-containing complex binding, protein binding	GO:0045105, GO:0021766, GO:0051412, GO:0048812, GO:0008090, GO:0021987, GO:0040011, GO:1903937, GO:1903935, GO:0014012, GO:0090128, GO:0045109, GO:0051258, GO:0050885, GO:0031133, GO:2000672, GO:0000226, GO:0043434, GO:0019896, GO:0009636, GO:0045110, GO:0008089, GO:0007010, GO:0033693, GO:0099170, GO:0050772, GO:0099185, GO:0060052, GO:0021510	intermediate filament polymerization or depolymerization, hippocampus development, response to corticosterone, neuron projection morphogenesis, retrograde axonal transport, cerebral cortex development, locomotion, response to acrylamide, response to sodium arsenite, peripheral nervous system axon regeneration, regulation of synapse maturation, intermediate filament organization, protein polymeriz…	1.13058	0.102102
Ccdc187	2.24944	2.40356	0.00126283	0.101133	chr2	26161659	26184569	-	PROTEIN_CODING	Ccdc187	329366	ENSMUSG00000048038			coiled-coil domain containing 187	GO:0005813	centrosome	GO:0008017, GO:0003674	microtubule binding, molecular_function	GO:0034453, GO:0008150	microtubule anchoring, biological_process	1.79865	8.57656
Ms4a7	-2.17323	3.3952	0.00126912	0.101332	chr19	11298403	11313510	-	PROTEIN_CODING	Ms4a7	109225	ENSMUSG00000024672			membrane-spanning 4-domains, subfamily A, member 7	GO:0005886, GO:0005802	plasma membrane, trans-Golgi network			GO:0007166	cell surface receptor signaling pathway	17.0615	3.77777
Eid3	3.10836	-0.201755	0.00130632	0.103991	chr10	82702460	82703764	+	PROTEIN_CODING	Eid3	66341	ENSMUSG00000109864			EP300 interacting inhibitor of differentiation 3	GO:0030915, GO:0005634, GO:0005694, GO:0005730, GO:0000781, GO:0005654, GO:0005737	Smc5-Smc6 complex, nucleus, chromosome, nucleolus, chromosome, telomeric region, nucleoplasm, cytoplasm			GO:0006974, GO:0006310, GO:0006281	DNA damage response, DNA recombination, DNA repair	0.15417	1.37838
Igkv12-44	-2.14165	3.94936	0.00131727	0.104551	chr6	69791615	69792084	-	OTHER	Igkv12-44	545851	ENSMUSG00000096422			immunoglobulin kappa variable 12-44	GO:0005886, GO:0005576, GO:0019814	plasma membrane, extracellular region, immunoglobulin complex			GO:0002376, GO:0006955, GO:0002250	immune system process, immune response, adaptive immune response	25.0269	5.66665
Gm35918	3.3709	-0.481728	0.00133494	0.105015	chr18	11532709	11534952	-	ncRNA	Gm35918	102639660	ENSMUSG00000122951			predicted gene, 35918							0.10278	1.12312
Gm54044	3.3709	-0.481728	0.00133494	0.105015	chr19	40647883	40649824	-	ncRNA	Gm54044	118568393				predicted gene, 54044							0.10278	1.12312
Gm54121	3.3709	-0.481728	0.00133494	0.105015	chr2	145703106	145717493	+	ncRNA	Gm54121	118568522				predicted gene, 54121							0.10278	1.12312
Ighv3-8	-2.27172	2.04647	0.00137397	0.107384	chr12	114285996	114286286	-	OTHER	Ighv3-8	780831				immunoglobulin heavy variable V3-8	GO:0005576, GO:0019814	extracellular region, immunoglobulin complex	GO:0003823	antigen binding	GO:0002376, GO:0016064, GO:0002250	immune system process, immunoglobulin mediated immune response, adaptive immune response	6.68069	1.37838
Ube2c	-2.27172	2.04647	0.00137397	0.107384	chr2	164611849	164614822	+	PROTEIN_CODING	Ube2c	68612	ENSMUSG00000001403			ubiquitin-conjugating enzyme E2C	GO:0005829, GO:0005680, GO:0000151, GO:0005886, GO:0005634	cytosol, anaphase-promoting complex, ubiquitin ligase complex, plasma membrane, nucleus	GO:0004842, GO:0044389, GO:0005524, GO:0000166, GO:0061631, GO:0016740	ubiquitin-protein transferase activity, ubiquitin-like protein ligase binding, ATP binding, nucleotide binding, ubiquitin conjugating enzyme activity, transferase activity	GO:0031146, GO:0030071, GO:0000209, GO:0043161, GO:0006511, GO:0045842, GO:0070936, GO:0010994, GO:0031145, GO:0070979, GO:0010458, GO:0031536, GO:0051301, GO:0016567	SCF-dependent proteasomal ubiquitin-dependent protein catabolic process, regulation of mitotic metaphase/anaphase transition, protein polyubiquitination, proteasome-mediated ubiquitin-dependent protein catabolic process, ubiquitin-dependent protein catabolic process, positive regulation of mitotic metaphase/anaphase transition, protein K48-linked ubiquitination, free ubiquitin chain polymerizatio…	6.68069	1.37838
Gm41553	2.45938	1.08538	0.00137714	0.107384	chr17	26860685	26871830	+	ncRNA	Gm41553	105246241				predicted gene, 41553							0.616679	3.42041
Lockd	-2.72116	0.35899	0.00139244	0.10814	chr6	134906055	134928681	+	ncRNA	Lockd	381822	ENSMUSG00000098318			lncRNA downstream of Cdkn1b							2.0556	0.306306
Gm35383	2.14377	3.59569	0.00139493	0.10814	chr5	147596478	147610244	+	ncRNA	Gm35383	102638948				predicted gene, 35383							4.41953	19.5525
Nccrp1	-2.37549	1.40193	0.00140731	0.108684	chr7	28243017	28247168	-	PROTEIN_CODING	Nccrp1	233038	ENSMUSG00000047586			non-specific cytotoxic cell receptor protein 1 homolog (zebrafish)	GO:0019005, GO:0005829, GO:0005737	SCF ubiquitin ligase complex, cytosol, cytoplasm	GO:0061630	ubiquitin protein ligase activity	GO:0031146, GO:0008284, GO:0036503, GO:0006516	SCF-dependent proteasomal ubiquitin-dependent protein catabolic process, positive regulation of cell population proliferation, ERAD pathway, glycoprotein catabolic process	4.26536	0.816815
Slamf8	-2.23079	2.33764	0.00141011	0.108684	chr1	172408944	172418482	-	PROTEIN_CODING	Slamf8	74748	ENSMUSG00000053318			SLAM family member 8	GO:0016020	membrane	GO:0038023, GO:0042802	signaling receptor activity, identical protein binding	GO:0090027, GO:0071466, GO:0010760, GO:0090383, GO:1902623, GO:0042742, GO:0002336, GO:0002232, GO:2000509, GO:0006955, GO:0045577, GO:0060266	negative regulation of monocyte chemotaxis, cellular response to xenobiotic stimulus, negative regulation of macrophage chemotaxis, phagosome acidification, negative regulation of neutrophil migration, defense response to bacterium, B-1 B cell lineage commitment, leukocyte chemotaxis involved in inflammatory response, negative regulation of dendritic cell chemotaxis, immune response, regulation o…	8.171	1.73573
Tcf23	2.14024	3.47156	0.00145695	0.111971	chr5	31125946	31145406	+	PROTEIN_CODING	Tcf23	69852	ENSMUSG00000006642			transcription factor 23	GO:0005634, GO:0000791	nucleus, euchromatin	GO:0140416, GO:0000981, GO:0046983, GO:0061629, GO:0000977	transcription regulator inhibitor activity, DNA-binding transcription factor activity, RNA polymerase II-specific, protein dimerization activity, RNA polymerase II-specific DNA-binding transcription factor binding, RNA polymerase II transcription regulatory region sequence-specific DNA binding	GO:0032502, GO:0006357, GO:0030154, GO:0000122, GO:0051148, GO:0010628, GO:0007517, GO:0046697	developmental process, regulation of transcription by RNA polymerase II, cell differentiation, negative regulation of transcription by RNA polymerase II, negative regulation of muscle cell differentiation, positive regulation of gene expression, muscle organ development, decidualization	4.0598	17.9189
Cpxm1	-2.09896	4.68585	0.00146902	0.112574	chr2	130232695	130239549	-	PROTEIN_CODING	Cpxm1	56264	ENSMUSG00000027408			carboxypeptidase X, M14 family member 1	GO:0005576, GO:0005615	extracellular region, extracellular space	GO:0016787, GO:0008233, GO:0008270, GO:0046872, GO:0008237	hydrolase activity, peptidase activity, zinc ion binding, metal ion binding, metallopeptidase activity			41.5745	9.69968
Peg3	2.08622	5.23742	0.00149363	0.114132	chr7	6706891	6733443	-	PROTEIN_CODING	Peg3	18616	ENSMUSG00000002265			paternally expressed 3	GO:0005776, GO:0005737, GO:0005634	autophagosome, cytoplasm, nucleus	GO:0008270, GO:0046872, GO:0000981, GO:0000977	zinc ion binding, metal ion binding, DNA-binding transcription factor activity, RNA polymerase II-specific, RNA polymerase II transcription regulatory region sequence-specific DNA binding	GO:0010468, GO:0006357, GO:0000122, GO:0045944, GO:0006915	regulation of gene expression, regulation of transcription by RNA polymerase II, negative regulation of transcription by RNA polymerase II, positive regulation of transcription by RNA polymerase II, apoptotic process	14.3378	60.9038
Ighg3	-2.07807	5.61964	0.00151839	0.115572	chr12	113321062	113324852	-	OTHER	Ighg3	380795	ENSMUSG00000076615			Immunoglobulin heavy constant gamma 3	GO:0071735, GO:0042571, GO:0016020, GO:0005615	IgG immunoglobulin complex, immunoglobulin complex, circulating, membrane, extracellular space	GO:0034987, GO:0003823, GO:0034988	immunoglobulin receptor binding, antigen binding, Fc-gamma receptor I complex binding	GO:0050766, GO:0001798, GO:0002455, GO:0006911, GO:0006910, GO:0006958, GO:0019731, GO:0016064	positive regulation of phagocytosis, positive regulation of type IIa hypersensitivity, humoral immune response mediated by circulating immunoglobulin, phagocytosis, engulfment, phagocytosis, recognition, complement activation, classical pathway, antibacterial humoral response, immunoglobulin mediated immune response	79.346	18.7867
Vxn	-3.07284	-0.240728	0.00152114	0.115572	chr1	9671492	9697367	+	PROTEIN_CODING	Vxn	76982	ENSMUSG00000067879			vexin	GO:0005634, GO:0005886, GO:0016020	nucleus, plasma membrane, membrane	GO:0003674	molecular_function	GO:0007399, GO:0022008, GO:0030182	nervous system development, neurogenesis, neuron differentiation	1.33614	0.153153
Igkv3-7	-2.10037	3.90305	0.00161414	0.121745	chr6	70584421	70585020	+	OTHER	Igkv3-7	108005	ENSMUSG00000076598			immunoglobulin kappa variable 3-7	GO:0019814, GO:0071748, GO:0005886, GO:0071756, GO:0071751, GO:0005576, GO:0005615	immunoglobulin complex, monomeric IgA immunoglobulin complex, plasma membrane, pentameric IgM immunoglobulin complex, secretory IgA immunoglobulin complex, extracellular region, extracellular space			GO:0002376, GO:0006955, GO:0002250	immune system process, immune response, adaptive immune response	24.1019	5.6156
Ankfn1	2.30485	1.5929	0.00161485	0.121745	chr11	89280918	89668727	-	PROTEIN_CODING	Ankfn1	382543	ENSMUSG00000047773			ankyrin-repeat and fibronectin type III domain containing 1	GO:0005819	spindle	GO:0003674	molecular_function	GO:0045475, GO:0050957, GO:0001662, GO:0061172, GO:0000132	locomotor rhythm, equilibrioception, behavioral fear response, regulation of establishment of bipolar cell polarity, establishment of mitotic spindle orientation	0.976409	4.84984
H19	-2.19816	2.35219	0.00161608	0.121745	chr7	142129267	142131883	-	ncRNA	H19	14955	ENSMUSG00000000031			H19, imprinted maternally expressed transcript							8.22239	1.78678
Cyp4a32	2.16082	2.74901	0.00162938	0.122207	chr4	115458124	115479704	+	PROTEIN_CODING	Cyp4a32	100040843	ENSMUSG00000063929			cytochrome P450, family 4, subfamily a, polypeptide 32	GO:0016324, GO:0043231, GO:0005783, GO:0005615, GO:0005737, GO:0016020, GO:0005789	apical plasma membrane, intracellular membrane-bounded organelle, endoplasmic reticulum, extracellular space, cytoplasm, membrane, endoplasmic reticulum membrane	GO:0008392, GO:0008391, GO:0140981, GO:0004497, GO:0018685, GO:0050051, GO:0016491, GO:0103002, GO:0046872, GO:0005506, GO:0102033, GO:0020037, GO:0016705	arachidonate epoxygenase activity, arachidonate monooxygenase activity, medium-chain fatty acid omega-hydroxylase activity, monooxygenase activity, alkane 1-monooxygenase activity, leukotriene-B4 20-monooxygenase activity, oxidoreductase activity, 16-hydroxypalmitate dehydrogenase activity, metal ion binding, iron ion binding, long-chain fatty acid omega-hydroxylase activity, heme binding, oxidor…	GO:0019369, GO:0006631, GO:0043651, GO:0046456, GO:0048252, GO:0001822	arachidonate metabolic process, fatty acid metabolic process, linoleic acid metabolic process, icosanoid biosynthetic process, lauric acid metabolic process, kidney development	2.41533	10.8228
Asb11	3.05417	-0.244774	0.00163138	0.122207	chrX	163219976	163242166	+	PROTEIN_CODING	Asb11	68854	ENSMUSG00000031382			ankyrin repeat and SOCS box-containing 11	GO:0031466, GO:0005783	Cul5-RING ubiquitin ligase complex, endoplasmic reticulum	GO:0003674, GO:1990756	molecular_function, ubiquitin-like ligase-substrate adaptor activity	GO:0035556, GO:0045732, GO:0030968, GO:0070979, GO:0043161, GO:0016567	intracellular signal transduction, positive regulation of protein catabolic process, endoplasmic reticulum unfolded protein response, protein K11-linked ubiquitination, proteasome-mediated ubiquitin-dependent protein catabolic process, protein ubiquitination	0.15417	1.32732
A430093F15Rik	-2.87788	-0.0371227	0.00170389	0.124951	chr19	10718311	10763407	+	ncRNA	A430093F15Rik	403202	ENSMUSG00000067577			RIKEN cDNA A430093F15 gene							1.5417	0.204204
Gm52092	2.05464	5.55859	0.00170656	0.124951	chr14	55188497	55192424	+	ncRNA	Gm52092	115488289				predicted gene, 52092							18.2434	75.8106
Sit1	-2.41239	1.03724	0.0017111	0.124951	chr4	43482083	43483709	-	PROTEIN_CODING	Sit1	54390	ENSMUSG00000028460			suppression inducing transmembrane adaptor 1	GO:0005886, GO:0016020	plasma membrane, membrane	GO:0019900	kinase binding	GO:0002376, GO:0050863, GO:0043029, GO:0002250, GO:0007165	immune system process, regulation of T cell activation, T cell homeostasis, adaptive immune response, signal transduction	3.28896	0.612611
5330439A09Rik	-6.19454	-1.58546	0.00174297	0.124951	chr8	55021585	55036592	-	ncRNA	5330439A09Rik	77103				RIKEN cDNA 5330439A09 gene	GO:0005575	cellular_component	GO:0003674	molecular_function	GO:0008150	biological_process	0.462509	0
Car10	-6.19454	-1.58546	0.00174297	0.124951	chr11	92988807	93492577	+	PROTEIN_CODING	Car10	72605	ENSMUSG00000056158			carbonic anhydrase 10	GO:0005575	cellular_component	GO:0016836, GO:0008270, GO:0004089	hydro-lyase activity, zinc ion binding, carbonate dehydratase activity			0.462509	0
Clec4b2	-6.19454	-1.58546	0.00174297	0.124951	chr6	123149827	123181630	+	PROTEIN_CODING	Clec4b2	381809	ENSMUSG00000067767			C-type lectin domain family 4, member b2	GO:0005886, GO:0016020, GO:0009897	plasma membrane, membrane, external side of plasma membrane	GO:0030246, GO:0046872, GO:0038187	carbohydrate binding, metal ion binding, pattern recognition receptor activity	GO:0002376, GO:0045087, GO:0061760, GO:0002250, GO:0002579	immune system process, innate immune response, antifungal innate immune response, adaptive immune response, positive regulation of antigen processing and presentation	0.462509	0
Galr3	-6.19454	-1.58546	0.00174297	0.124951	chr15	78926085	78927758	+	PROTEIN_CODING	Galr3	14429	ENSMUSG00000114755			galanin receptor 3	GO:0097730, GO:0005886, GO:0016020, GO:0005929	non-motile cilium, plasma membrane, membrane, cilium	GO:0004966, GO:0017046, GO:0004930	galanin receptor activity, peptide hormone binding, G protein-coupled receptor activity	GO:0007186, GO:0090663, GO:0007218, GO:0007165, GO:0045944, GO:0007187	G protein-coupled receptor signaling pathway, galanin-activated signaling pathway, neuropeptide signaling pathway, signal transduction, positive regulation of transcription by RNA polymerase II, G protein-coupled receptor signaling pathway, coupled to cyclic nucleotide second messenger	0.462509	0
Gm40932	-6.19454	-1.58546	0.00174297	0.124951	chr13	45260427	45271360	+	ncRNA	Gm40932	105245484				predicted gene, 40932							0.462509	0
Gm7967	-6.19454	-1.58546	0.00174297	0.124951	chr1	98517242	98535115	+	ncRNA	Gm7967	666182	ENSMUSG00000100009			predicted gene 7967							0.462509	0
Gsg1	-6.19454	-1.58546	0.00174297	0.124951	chr6	135214327	135231334	-	PROTEIN_CODING	Gsg1	14840	ENSMUSG00000030206			germ cell associated 1	GO:0005783, GO:0016020, GO:0005789, GO:0005886	endoplasmic reticulum, membrane, endoplasmic reticulum membrane, plasma membrane	GO:0070063, GO:0005515	RNA polymerase binding, protein binding	GO:0008150	biological_process	0.462509	0
Retnlb	-6.19454	-1.58546	0.00174297	0.124951	chr16	48637219	48639255	+	PROTEIN_CODING	Retnlb	57263	ENSMUSG00000022650			resistin like beta	GO:0005576, GO:0005615	extracellular region, extracellular space	GO:0005179	hormone activity	GO:0009617, GO:0007165	response to bacterium, signal transduction	0.462509	0
Rpl39l	-6.19454	-1.58546	0.00174297	0.124951	chr16	9988061	9992775	+	PROTEIN_CODING	Rpl39l	68172	ENSMUSG00000039209			ribosomal protein L39-like	GO:0022625, GO:0005840, GO:1990904, GO:0005737	cytosolic large ribosomal subunit, ribosome, ribonucleoprotein complex, cytoplasm	GO:0003735	structural constituent of ribosome	GO:0007283, GO:0002181, GO:0006412	spermatogenesis, cytoplasmic translation, translation	0.462509	0
Slc30a3	-6.19454	-1.58546	0.00174297	0.124951	chr5	31243450	31265576	-	PROTEIN_CODING	Slc30a3	22784	ENSMUSG00000029151			solute carrier family 30 (zinc transporter), member 3	GO:0005764, GO:0045202, GO:0098978, GO:1990742, GO:0097457, GO:0005737, GO:0005765, GO:0005886, GO:0031902, GO:0016020, GO:0098686, GO:0008021, GO:0005770, GO:0005768, GO:0030672, GO:0043005, GO:0031410	lysosome, synapse, glutamatergic synapse, microvesicle, hippocampal mossy fiber, cytoplasm, lysosomal membrane, plasma membrane, late endosome membrane, membrane, hippocampal mossy fiber to CA3 synapse, synaptic vesicle, late endosome, endosome, synaptic vesicle membrane, neuron projection, cytoplasmic vesicle	GO:0008324, GO:0046872, GO:0015297, GO:0005385	monoatomic cation transmembrane transporter activity, metal ion binding, antiporter activity, zinc ion transmembrane transporter activity	GO:0051050, GO:0006811, GO:0006812, GO:0099180, GO:0006829, GO:0010312, GO:0140916, GO:0055085, GO:0071577, GO:0010043	positive regulation of transport, monoatomic ion transport, monoatomic cation transport, zinc ion import into synaptic vesicle, zinc ion transport, detoxification of zinc ion, zinc ion import into lysosome, transmembrane transport, zinc ion transmembrane transport, response to zinc ion	0.462509	0
Spink4	-6.19454	-1.58546	0.00174297	0.124951	chr4	40920056	40931395	+	PROTEIN_CODING	Spink4	20731	ENSMUSG00000028415			serine peptidase inhibitor, Kazal type 4	GO:0005576	extracellular region	GO:0030414, GO:0004867	peptidase inhibitor activity, serine-type endopeptidase inhibitor activity	GO:0009410	response to xenobiotic stimulus	0.462509	0
Sprr2a1	-6.19454	-1.58546	0.00174297	0.124951	chr3	92123142	92129798	+	PROTEIN_CODING	Sprr2a1	20755	ENSMUSG00000078664			small proline-rich protein 2A1	GO:0030133, GO:0005737, GO:0030141, GO:0005576, GO:0031410, GO:0001533, GO:0005634	transport vesicle, cytoplasm, secretory granule, extracellular region, cytoplasmic vesicle, cornified envelope, nucleus	GO:0008289, GO:0005200	lipid binding, structural constituent of cytoskeleton	GO:0008360, GO:0032355, GO:0007010, GO:0042742, GO:0019731, GO:0050830, GO:0048874	regulation of cell shape, response to estradiol, cytoskeleton organization, defense response to bacterium, antibacterial humoral response, defense response to Gram-positive bacterium, host-mediated modulation of intestinal microbiota composition	0.462509	0
Uroc1	-6.19454	-1.58546	0.00174297	0.124951	chr6	90310221	90341533	+	PROTEIN_CODING	Uroc1	243537	ENSMUSG00000034456			urocanase domain containing 1	GO:0005829	cytosol	GO:0016829, GO:0016153	lyase activity, urocanate hydratase activity	GO:0019557, GO:0019556, GO:0006547, GO:0006548	L-histidine catabolic process to glutamate and formate, L-histidine catabolic process to glutamate and formamide, L-histidine metabolic process, L-histidine catabolic process	0.462509	0
Batf3	-2.23884	1.85503	0.00176829	0.125986	chr1	190830611	190841140	+	PROTEIN_CODING	Batf3	381319	ENSMUSG00000026630			basic leucine zipper transcription factor, ATF-like 3	GO:0005829, GO:0090575, GO:0005654, GO:0005634, GO:0005730	cytosol, RNA polymerase II transcription regulator complex, nucleoplasm, nucleus, nucleolus	GO:0000981, GO:0000978, GO:1990837, GO:0003677, GO:0003700, GO:0001227	DNA-binding transcription factor activity, RNA polymerase II-specific, RNA polymerase II cis-regulatory region sequence-specific DNA binding, sequence-specific double-stranded DNA binding, DNA binding, DNA-binding transcription factor activity, DNA-binding transcription repressor activity, RNA polymerase II-specific	GO:0006357, GO:0030154, GO:0000122, GO:0097028, GO:0009615, GO:0043011, GO:0006355	regulation of transcription by RNA polymerase II, cell differentiation, negative regulation of transcription by RNA polymerase II, dendritic cell differentiation, response to virus, myeloid dendritic cell differentiation, regulation of DNA-templated transcription	5.80706	1.22522
Ccl6	-2.02688	9.47516	0.001818	0.125986	chr11	83478712	83483913	-	PROTEIN_CODING	Ccl6	20305	ENSMUSG00000018927			C-C motif chemokine ligand 6	GO:0005576, GO:0005615	extracellular region, extracellular space	GO:0031726, GO:0042056, GO:0008009, GO:0005125, GO:0048020	CCR1 chemokine receptor binding, chemoattractant activity, chemokine activity, cytokine activity, CCR chemokine receptor binding	GO:0030335, GO:0006954, GO:0060326, GO:0061844, GO:0070098, GO:0006955, GO:0006935	positive regulation of cell migration, inflammatory response, cell chemotaxis, antimicrobial humoral immune response mediated by antimicrobial peptide, chemokine-mediated signaling pathway, immune response, chemotaxis	1142.81	280.423
Gm15813	6.18512	-1.58796	0.00182418	0.125986	chr13	43271140	43279193	-	ncRNA	Gm15813	105245478	ENSMUSG00000087202			predicted gene 15813	GO:0005575	cellular_component	GO:0003674	molecular_function	GO:0008150	biological_process	0	0.459458
Gm33643	6.18512	-1.58796	0.00182418	0.125986	chr9	60771965	60775710	-	ncRNA	Gm33643	102636633				predicted gene, 33643							0	0.459458
Gm36848	6.18512	-1.58796	0.00182418	0.125986	chr7	121367672	121377068	-	ncRNA	Gm36848	102640890				predicted gene, 36848							0	0.459458
Gm39882	6.18512	-1.58796	0.00182418	0.125986	chr2	93088325	93089505	+	ncRNA	Gm39882	105244239				predicted gene, 39882							0	0.459458
Gm41404	6.18512	-1.58796	0.00182418	0.125986	chr15	101919026	101925684	-	ncRNA	Gm41404	105246044				predicted gene, 41404							0	0.459458
Gm51771	6.18512	-1.58796	0.00182418	0.125986	chr10	69926873	69946055	-	ncRNA	Gm51771	115487400				predicted gene, 51771							0	0.459458
Gm52861	6.18512	-1.58796	0.00182418	0.125986	chr6	47715771	47724735	+	ncRNA	Gm52861	115490350				predicted gene, 52861							0	0.459458
Gm54309	6.18512	-1.58796	0.00182418	0.125986	chr5	141268719	141283860	+	ncRNA	Gm54309	118568763				predicted gene, 54309							0	0.459458
H3c14	6.18512	-1.58796	0.00182418	0.125986	chr3	96154001	96154664	+	PROTEIN_CODING	H3c14	15077	ENSMUSG00000093769			H3 clustered histone 14	GO:0005694, GO:0000785, GO:0005654, GO:0005634, GO:0000786	chromosome, chromatin, nucleoplasm, nucleus, nucleosome	GO:0030527, GO:0046982, GO:0003677, GO:0003682, GO:0005515	structural constituent of chromatin, protein heterodimerization activity, DNA binding, chromatin binding, protein binding	GO:0006334, GO:0040029, GO:0000122, GO:0006325, GO:0010467	nucleosome assembly, epigenetic regulation of gene expression, negative regulation of transcription by RNA polymerase II, chromatin organization, gene expression	0	0.459458
Spata31f3	6.18512	-1.58796	0.00182418	0.125986	chr4	42867999	42874234	-	PROTEIN_CODING	Spata31f3	277773	ENSMUSG00000050141			spermatogenesis associated 31 subfamily F member 3	GO:0005575, GO:0016020	cellular_component, membrane	GO:0003674	molecular_function	GO:0008150	biological_process	0	0.459458
Sult2a1	6.18512	-1.58796	0.00182418	0.125986	chr7	13530171	13571335	-	PROTEIN_CODING	Sult2a1	20859	ENSMUSG00000078798			sulfotransferase family 2A, dehydroepiandrosterone (DHEA)-preferring, member 1	GO:0005829, GO:0005737	cytosol, cytoplasm	GO:0047704, GO:0050656, GO:0008146, GO:0016740, GO:0050294, GO:0004027	bile-salt sulfotransferase activity, 3'-phosphoadenosine 5'-phosphosulfate binding, sulfotransferase activity, transferase activity, steroid sulfotransferase activity, alcohol sulfotransferase activity	GO:0006068, GO:0042403, GO:0051923, GO:0008202, GO:0008203, GO:0006805, GO:0050427, GO:0006629	ethanol catabolic process, thyroid hormone metabolic process, sulfation, steroid metabolic process, cholesterol metabolic process, xenobiotic metabolic process, 3'-phosphoadenosine 5'-phosphosulfate metabolic process, lipid metabolic process	0	0.459458
Ern2	-2.74462	0.141275	0.00182828	0.125986	chr7	121769116	121785454	-	PROTEIN_CODING	Ern2	26918	ENSMUSG00000030866			endoplasmic reticulum to nucleus signalling 2	GO:0005829, GO:0044322, GO:0005783, GO:0016020, GO:0005789, GO:1990604	cytosol, endoplasmic reticulum quality control compartment, endoplasmic reticulum, membrane, endoplasmic reticulum membrane, IRE1-TRAF2-ASK1 complex	GO:0003824, GO:0000287, GO:0004521, GO:0005524, GO:0004519, GO:0106310, GO:0000166, GO:0051082, GO:0004540, GO:0016301, GO:0016787, GO:0046872, GO:0004674, GO:0016740, GO:0005515, GO:0004672	catalytic activity, magnesium ion binding, RNA endonuclease activity, ATP binding, endonuclease activity, protein serine kinase activity, nucleotide binding, unfolded protein binding, RNA nuclease activity, kinase activity, hydrolase activity, metal ion binding, protein serine/threonine kinase activity, transferase activity, protein binding, protein kinase activity	GO:0046330, GO:0070059, GO:0016075, GO:0006355, GO:0006915, GO:0006986, GO:0034976, GO:0045892, GO:0006397, GO:0030968, GO:0030263, GO:0036498, GO:0006468	positive regulation of JNK cascade, intrinsic apoptotic signaling pathway in response to endoplasmic reticulum stress, rRNA catabolic process, regulation of DNA-templated transcription, apoptotic process, response to unfolded protein, response to endoplasmic reticulum stress, negative regulation of DNA-templated transcription, mRNA processing, endoplasmic reticulum unfolded protein response, apop…	1.74726	0.255255
Moxd1	-2.74462	0.141275	0.00182828	0.125986	chr10	24099415	24178681	+	PROTEIN_CODING	Moxd1	59012	ENSMUSG00000020000			monooxygenase, DBH-like 1	GO:0016020, GO:0005789, GO:0005783, GO:0005615, GO:0030667	membrane, endoplasmic reticulum membrane, endoplasmic reticulum, extracellular space, secretory granule membrane	GO:0005507, GO:0004500, GO:0016491, GO:0016715, GO:0046872, GO:0003824, GO:0004497	copper ion binding, dopamine beta-monooxygenase activity, oxidoreductase activity, oxidoreductase activity, acting on paired donors, with incorporation or reduction of molecular oxygen, reduced ascorbate as one donor, and incorporation of one atom of oxygen, metal ion binding, catalytic activity, monooxygenase activity	GO:0006589, GO:0042421, GO:0042420	octopamine biosynthetic process, norepinephrine biosynthetic process, dopamine catabolic process	1.74726	0.255255
Ighv1-85	-2.26544	1.62232	0.00184596	0.126877	chr12	115963648	115963941	-	OTHER	Ighv1-85	668597				immunoglobulin heavy variable 1-85	GO:0005576, GO:0019814	extracellular region, immunoglobulin complex	GO:0003823	antigen binding	GO:0002376, GO:0016064, GO:0002250	immune system process, immunoglobulin mediated immune response, adaptive immune response	4.93343	1.02102
Trdn	2.36637	1.11978	0.00188688	0.129356	chr10	32959479	33352705	+	PROTEIN_CODING	Trdn	76757	ENSMUSG00000019787			triadin	GO:0005829, GO:0014701, GO:0034704, GO:0033017, GO:0005886, GO:0016020, GO:0016529, GO:0005654, GO:0030314	cytosol, junctional sarcoplasmic reticulum membrane, calcium channel complex, sarcoplasmic reticulum membrane, plasma membrane, membrane, sarcoplasmic reticulum, nucleoplasm, junctional membrane complex	GO:0005102, GO:0030674, GO:0005515	signaling receptor binding, protein-macromolecule adaptor activity, protein binding	GO:0051280, GO:0086036, GO:0006874, GO:0060047, GO:0051649, GO:0090158, GO:0031122, GO:0051281, GO:0014808, GO:0009617, GO:0051282, GO:0010880	negative regulation of release of sequestered calcium ion into cytosol, regulation of cardiac muscle cell membrane potential, intracellular calcium ion homeostasis, heart contraction, establishment of localization in cell, endoplasmic reticulum membrane organization, cytoplasmic microtubule organization, positive regulation of release of sequestered calcium ion into cytosol, release of sequestere…	0.668069	3.47146
Gm6209	-3.01653	-0.285173	0.00191075	0.130244	chr3	50490553	50541183	-	ncRNA	Gm6209	621304				predicted gene 6209	GO:0005575	cellular_component	GO:0003674	molecular_function	GO:0008150	biological_process	1.28475	0.153153
Gm8615	-3.01653	-0.285173	0.00191075	0.130244	chr5	149090938	149093002	-	PSEUDO	Gm8615	667410				glucosamine-6-phosphate deaminase 1 pseudogene							1.28475	0.153153
Uchl4	-2.64739	0.300024	0.00191449	0.130244	chr9	64142483	64143644	+	PROTEIN_CODING	Uchl4	93841	ENSMUSG00000035337			ubiquitin carboxyl-terminal esterase L4	GO:0005829, GO:0005794, GO:0005654, GO:0005737	cytosol, Golgi apparatus, nucleoplasm, cytoplasm	GO:0016787, GO:0008233, GO:0008234, GO:0043130, GO:0101005, GO:0004843	hydrolase activity, peptidase activity, cysteine-type peptidase activity, ubiquitin binding, deubiquitinase activity, cysteine-type deubiquitinase activity	GO:0030163, GO:0016579, GO:0006508, GO:0006511	protein catabolic process, protein deubiquitination, proteolysis, ubiquitin-dependent protein catabolic process	1.95282	0.306306
Aqp4	2.08154	3.42431	0.00193228	0.13112	chr18	15522451	15544039	-	PROTEIN_CODING	Aqp4	11829	ENSMUSG00000024411			aquaporin 4	GO:0032991, GO:0005911, GO:0009897, GO:0031253, GO:0016020, GO:0042995, GO:0010008, GO:0016323, GO:0009925, GO:0042383, GO:0005576, GO:0097450, GO:0005737, GO:0030315, GO:0005886, GO:0005768	protein-containing complex, cell-cell junction, external side of plasma membrane, cell projection membrane, membrane, cell projection, endosome membrane, basolateral plasma membrane, basal plasma membrane, sarcolemma, extracellular region, astrocyte end-foot, cytoplasm, T-tubule, plasma membrane, endosome	GO:0015267, GO:0042802, GO:0005515, GO:0015250	channel activity, identical protein binding, protein binding, water channel activity	GO:0007605, GO:0051649, GO:0033326, GO:0032691, GO:0010574, GO:0071333, GO:0032715, GO:0060354, GO:0071346, GO:0090660, GO:0006833, GO:0050891, GO:0098609, GO:0051289, GO:0070295, GO:0055085, GO:0009992, GO:0015670	sensory perception of sound, establishment of localization in cell, cerebrospinal fluid secretion, negative regulation of interleukin-1 beta production, regulation of vascular endothelial growth factor production, cellular response to glucose stimulus, negative regulation of interleukin-6 production, negative regulation of cell adhesion molecule production, cellular response to type II interferon…	4.0598	17.2042
Gm26578	2.72579	0.136967	0.00196824	0.132883	chr8	32499969	32508413	+	ncRNA	Gm26578	102641860				predicted gene, 26578							0.25695	1.73573
Gm38903	2.72579	0.136967	0.00196824	0.132883	chr6	127905584	127914398	+	ncRNA	Gm38903	105242780				predicted gene, 38903							0.25695	1.73573
Ighv10-1	-2.07471	3.40911	0.00199776	0.134536	chr12	114442627	114443071	-	OTHER	Ighv10-1	380808	ENSMUSG00000095981			immunoglobulin heavy variable 10-1	GO:0019814, GO:0005886, GO:0016020, GO:0005576	immunoglobulin complex, plasma membrane, membrane, extracellular region	GO:0003823	antigen binding	GO:0002376, GO:0016064, GO:0002250	immune system process, immunoglobulin mediated immune response, adaptive immune response	17.0101	4.03302
Pln	2.04782	4.07636	0.00201356	0.135258	chr10	53213782	53222095	+	PROTEIN_CODING	Pln	18821	ENSMUSG00000038583			phospholamban	GO:0032991, GO:0005739, GO:0033017, GO:0031966, GO:0016020, GO:1990629, GO:0005783, GO:0090534, GO:0016529, GO:0005789, GO:0031982	protein-containing complex, mitochondrion, sarcoplasmic reticulum membrane, mitochondrial membrane, membrane, phospholamban complex, endoplasmic reticulum, calcium ion-transporting ATPase complex, sarcoplasmic reticulum, endoplasmic reticulum membrane, vesicle	GO:0042802, GO:0044325, GO:0042803, GO:0042030, GO:0141110, GO:0005515	identical protein binding, transmembrane transporter binding, protein homodimerization activity, ATPase inhibitor activity, transporter inhibitor activity, protein binding	GO:0051924, GO:1902081, GO:0048738, GO:0045822, GO:0046716, GO:0008542, GO:0033574, GO:1901895, GO:0086023, GO:0010043, GO:0007219, GO:0086004, GO:0086092, GO:0008016, GO:0010880, GO:0002026, GO:0001675, GO:0010881, GO:0006874, GO:0051926, GO:0032868, GO:0050802, GO:0006816, GO:0010459, GO:0003015, GO:0007283, GO:0045475, GO:1901077, GO:0051480, GO:0090279	regulation of calcium ion transport, negative regulation of calcium ion import into sarcoplasmic reticulum, cardiac muscle tissue development, negative regulation of heart contraction, muscle cell cellular homeostasis, visual learning, response to testosterone, negative regulation of ATPase-coupled calcium transmembrane transporter activity, adenylate cyclase-activating adrenergic receptor signal…	6.52652	27.0059
Clec7a	-2.0083	6.9731	0.00203499	0.136354	chr6	129438554	129449748	-	PROTEIN_CODING	Clec7a	56644	ENSMUSG00000079293			C-type lectin domain family 7, member a	GO:0009986, GO:0009897, GO:0016020, GO:0005737, GO:0005886	cell surface, external side of plasma membrane, membrane, cytoplasm, plasma membrane	GO:0001846, GO:0042802, GO:0001874, GO:0030247, GO:0001872, GO:0030246, GO:0046872, GO:0005515, GO:0038187	opsonin binding, identical protein binding, (1->3)-beta-D-glucan immune receptor activity, polysaccharide binding, (1->3)-beta-D-glucan binding, carbohydrate binding, metal ion binding, protein binding, pattern recognition receptor activity	GO:0050731, GO:0032731, GO:0032757, GO:1900017, GO:0045321, GO:0006954, GO:0070886, GO:0045087, GO:0032729, GO:0008284, GO:0002720, GO:0061760, GO:0045429, GO:0032874, GO:0002238, GO:0002732, GO:2000318, GO:0002376, GO:0006911, GO:0016046, GO:0032733, GO:0032743, GO:0001775, GO:1903431, GO:0008037, GO:0001878, GO:0043123, GO:0032747, GO:0043410, GO:0060267, GO:0002366, GO:0001879, GO:0043122, GO:…	positive regulation of peptidyl-tyrosine phosphorylation, positive regulation of interleukin-1 beta production, positive regulation of interleukin-8 production, positive regulation of cytokine production involved in inflammatory response, leukocyte activation, inflammatory response, positive regulation of calcineurin-NFAT signaling cascade, innate immune response, positive regulation of type II i…	201.089	49.9789
Chi3l1	-2.00075	10.5739	0.00205766	0.137528	chr1	134109894	134117769	+	PROTEIN_CODING	Chi3l1	12654	ENSMUSG00000064246			chitinase 3 like 1	GO:0005576, GO:0005783, GO:0005615, GO:0005737	extracellular region, endoplasmic reticulum, extracellular space, cytoplasm	GO:0008061, GO:0004568, GO:0005515	chitin binding, chitinase activity, protein binding	GO:0045766, GO:0070555, GO:0032757, GO:0006954, GO:0007250, GO:0071356, GO:0034612, GO:0005975, GO:0006915, GO:0070741, GO:0010800, GO:0070374, GO:0009612, GO:0006032, GO:0030324, GO:0051897	positive regulation of angiogenesis, response to interleukin-1, positive regulation of interleukin-8 production, inflammatory response, activation of NF-kappaB-inducing kinase activity, cellular response to tumor necrosis factor, response to tumor necrosis factor, carbohydrate metabolic process, apoptotic process, response to interleukin-6, positive regulation of peptidyl-threonine phosphorylatio…	2438.86	609.395
Nrap	2.18458	1.98636	0.00206353	0.137576	chr19	56308473	56378466	-	PROTEIN_CODING	Nrap	18175	ENSMUSG00000049134			nebulin-related anchoring protein	GO:0005916, GO:0005737, GO:0030016, GO:0030018, GO:0005927	fascia adherens, cytoplasm, myofibril, Z disc, muscle tendon junction	GO:0051015, GO:0051371, GO:0046872, GO:0017166, GO:0003779, GO:0005515	actin filament binding, muscle alpha-actinin binding, metal ion binding, vinculin binding, actin binding, protein binding	GO:0030036, GO:0071691	actin cytoskeleton organization, cardiac muscle thin filament assembly	1.38753	6.33031
Cdc25c	-2.82918	-0.075643	0.00208284	0.138466	chr18	34866046	34884644	-	PROTEIN_CODING	Cdc25c	12532	ENSMUSG00000044201			cell division cycle 25C	GO:0005829, GO:0005758, GO:0005634, GO:0016607, GO:0005737, GO:0005654, GO:0048471	cytosol, mitochondrial intermembrane space, nucleus, nuclear speck, cytoplasm, nucleoplasm, perinuclear region of cytoplasm	GO:0019901, GO:0120283, GO:0004721, GO:0050699, GO:0016787, GO:0005515, GO:0004725	protein kinase binding, protein serine/threonine kinase binding, phosphoprotein phosphatase activity, WW domain binding, hydrolase activity, protein binding, protein tyrosine phosphatase activity	GO:1902751, GO:0000086, GO:0110032, GO:0010971, GO:0051301	positive regulation of cell cycle G2/M phase transition, G2/M transition of mitotic cell cycle, positive regulation of G2/MI transition of meiotic cell cycle, positive regulation of G2/M transition of mitotic cell cycle, cell division	1.49031	0.204204
Obscn	2.04464	3.93164	0.00208727	0.138466	chr11	58885082	59027201	-	PROTEIN_CODING	Obscn	380698	ENSMUSG00000061462			obscurin, cytoskeletal calmodulin and titin-interacting RhoGEF	GO:0005829, GO:0031430, GO:0016020, GO:0030018, GO:0005863, GO:0005634, GO:0014704, GO:0042383, GO:0005576, GO:0005615, GO:0005737, GO:0030017, GO:0005886, GO:0016604	cytosol, M band, membrane, Z disc, striated muscle myosin thick filament, nucleus, intercalated disc, sarcolemma, extracellular region, extracellular space, cytoplasm, sarcomere, plasma membrane, nuclear body	GO:0005085, GO:0005516, GO:0008289, GO:0005524, GO:0010314, GO:0016301, GO:0005547, GO:0032266, GO:0005546, GO:1902936, GO:0045296, GO:0070273, GO:0043325, GO:0106310, GO:0000166, GO:0046872, GO:0030506, GO:0004674, GO:0016740, GO:0031432, GO:0005515, GO:0004672	guanyl-nucleotide exchange factor activity, calmodulin binding, lipid binding, ATP binding, phosphatidylinositol-5-phosphate binding, kinase activity, phosphatidylinositol-3,4,5-trisphosphate binding, phosphatidylinositol-3-phosphate binding, phosphatidylinositol-4,5-bisphosphate binding, phosphatidylinositol bisphosphate binding, cadherin binding, phosphatidylinositol-4-phosphate binding, phosph…	GO:1902531, GO:0051898, GO:0030154, GO:0046777, GO:0006468	regulation of intracellular signal transduction, negative regulation of phosphatidylinositol 3-kinase/protein kinase B signal transduction, cell differentiation, protein autophosphorylation, protein phosphorylation	5.90984	24.4023
Aunip	-3.25269	-0.584888	0.00213018	0.140613	chr4	134238310	134251233	+	PROTEIN_CODING	Aunip	69885	ENSMUSG00000078521			aurora kinase A and ninein interacting protein	GO:0005694, GO:0000922, GO:0090734, GO:0005737, GO:0005856, GO:0005813, GO:0005634	chromosome, spindle pole, site of DNA damage, cytoplasm, cytoskeleton, centrosome, nucleus	GO:0003684, GO:0003677	damaged DNA binding, DNA binding	GO:0007051, GO:2001033, GO:0006974, GO:0000724, GO:0006281	spindle organization, negative regulation of double-strand break repair via nonhomologous end joining, DNA damage response, double-strand break repair via homologous recombination, DNA repair	1.0278	0.102102
Hoxc6	-3.25269	-0.584888	0.00213018	0.140613	chr15	102906658	102920314	+	PROTEIN_CODING	Hoxc6	15425	ENSMUSG00000001661			homeobox C6	GO:0005829, GO:0005654, GO:0005634	cytosol, nucleoplasm, nucleus	GO:0000981, GO:0000978, GO:0003677, GO:0003700	DNA-binding transcription factor activity, RNA polymerase II-specific, RNA polymerase II cis-regulatory region sequence-specific DNA binding, DNA binding, DNA-binding transcription factor activity	GO:0006357, GO:0009952, GO:0048706, GO:0006355	regulation of transcription by RNA polymerase II, anterior/posterior pattern specification, embryonic skeletal system development, regulation of DNA-templated transcription	1.0278	0.102102
Gm52889	2.18649	1.88018	0.00217308	0.14309	chr6	6561335	6565484	-	ncRNA	Gm52889	115490393				predicted gene, 52889							1.28475	5.87086
Gm39144	2.49565	0.568549	0.00218112	0.143266	chr8	25746187	25748525	+	ncRNA	Gm39144	105243144				predicted gene, 39144							0.411119	2.34834
Tdo2	-2.14083	2.22328	0.00219671	0.143936	chr3	81865719	81883035	-	PROTEIN_CODING	Tdo2	56720	ENSMUSG00000028011			tryptophan 2,3-dioxygenase			GO:0016491, GO:0046872, GO:0042802, GO:0016597, GO:0019825, GO:0020037, GO:0051213, GO:0004833	oxidoreductase activity, metal ion binding, identical protein binding, amino acid binding, oxygen binding, heme binding, dioxygenase activity, tryptophan 2,3-dioxygenase activity	GO:0019441, GO:0045471, GO:0006568, GO:1904842, GO:0051414, GO:0019442, GO:0051289, GO:0006569	L-tryptophan catabolic process to kynurenine, response to ethanol, L-tryptophan metabolic process, response to nitroglycerin, response to cortisol, L-tryptophan catabolic process to acetyl-CoA, protein homotetramerization, L-tryptophan catabolic process	7.45154	1.68468
3830403N18Rik	-3.75792	-0.963599	0.00221408	0.144365	chrX	54884612	55198856	+	PROTEIN_CODING	3830403N18Rik	70691	ENSMUSG00000031125			RIKEN cDNA 3830403N18 gene	GO:0000795, GO:0005634	synaptonemal complex, nucleus	GO:0003674	molecular_function	GO:0035092, GO:0002244, GO:0007286, GO:0051321	sperm DNA condensation, hematopoietic progenitor cell differentiation, spermatid development, meiotic cell cycle	0.770849	0.0510509
Slc6a1	-3.75792	-0.963599	0.00221408	0.144365	chr6	114259735	114294491	+	PROTEIN_CODING	Slc6a1	232333	ENSMUSG00000030310			solute carrier family 6 (neurotransmitter transporter, GABA), member 1	GO:0009986, GO:0045202, GO:0042734, GO:0043025, GO:0005886, GO:0016020, GO:0042995, GO:0030424, GO:0045211, GO:0098982, GO:0098793	cell surface, synapse, presynaptic membrane, neuronal cell body, plasma membrane, membrane, cell projection, axon, postsynaptic membrane, GABA-ergic synapse, presynapse	GO:0042802, GO:0005283, GO:0015378, GO:0015185, GO:0046872, GO:0005332, GO:0015293	identical protein binding, amino acid:sodium symporter activity, sodium:chloride symporter activity, gamma-aminobutyric acid transmembrane transporter activity, metal ion binding, gamma-aminobutyric acid:sodium:chloride symporter activity, symporter activity	GO:0051939, GO:0098810, GO:0008306, GO:0098658, GO:0098719, GO:0032229, GO:0035725, GO:0009636, GO:0014074, GO:0006836, GO:0007612, GO:0050808, GO:1902476, GO:0003333, GO:0006865, GO:0007613, GO:0014054	gamma-aminobutyric acid import, neurotransmitter reuptake, associative learning, inorganic anion import across plasma membrane, sodium ion import across plasma membrane, negative regulation of synaptic transmission, GABAergic, sodium ion transmembrane transport, response to toxic substance, response to purine-containing compound, neurotransmitter transport, learning, synapse organization, chlorid…	0.770849	0.0510509
Guca1a	-2.60904	0.269613	0.00225215	0.146489	chr17	47705482	47724439	-	PROTEIN_CODING	Guca1a	14913	ENSMUSG00000023982			guanylate cyclase activator 1a (retina)	GO:0001917, GO:0016020, GO:0042995, GO:0120199, GO:0001750	photoreceptor inner segment, membrane, cell projection, cone photoreceptor outer segment, photoreceptor outer segment	GO:0030249, GO:0005509, GO:0046872, GO:0008048	guanylate cyclase regulator activity, calcium ion binding, metal ion binding, calcium sensitive guanylate cyclase activator activity	GO:0009966, GO:0071277, GO:0010753, GO:0007601, GO:0007602	regulation of signal transduction, cellular response to calcium ion, positive regulation of cGMP-mediated signaling, visual perception, phototransduction	1.90143	0.306306
Samd5	2.07223	2.87506	0.0023222	0.150493	chr10	9138205	9551670	-	PROTEIN_CODING	Samd5	320825	ENSMUSG00000060487			sterile alpha motif domain containing 5	GO:0005737	cytoplasm			GO:1902531	regulation of intracellular signal transduction	2.77506	11.6907
Gkn3	-2.32039	1.07281	0.00232501	0.150493	chr6	87360301	87365917	-	PROTEIN_CODING	Gkn3	68888	ENSMUSG00000030048			gastrokine 3	GO:0005576, GO:0005615	extracellular region, extracellular space	GO:0003674	molecular_function	GO:0050680, GO:0042127	negative regulation of epithelial cell proliferation, regulation of cell population proliferation	3.34035	0.663662
Gm32878	2.59017	0.265277	0.00242552	0.15662	chr13	43642980	43648233	+	ncRNA	Gm32878	102635584				predicted gene, 32878							0.30834	1.88888
Gm12695	2.16786	1.80833	0.00244626	0.157577	chr4	96611818	96675067	-	PROTEIN_CODING	Gm12695	620779	ENSMUSG00000078639			predicted gene 12695	GO:0005930, GO:0005575, GO:0005929	axoneme, cellular_component, cilium	GO:0003674	molecular_function	GO:0008150	biological_process	1.23336	5.56455
Fbxo40	2.46403	0.54349	0.00249804	0.160525	chr16	36783823	36811321	-	PROTEIN_CODING	Fbxo40	207215	ENSMUSG00000047746			F-box protein 40	GO:0005737	cytoplasm	GO:0008270, GO:0046872, GO:0061630, GO:0003674	zinc ion binding, metal ion binding, ubiquitin protein ligase activity, molecular_function	GO:0042692, GO:0008150	muscle cell differentiation, biological_process	0.411119	2.29729
Gm33721	2.12335	2.0853	0.00253357	0.162416	chr7	112842799	112860941	-	ncRNA	Gm33721	102636729				predicted gene, 33721							1.5417	6.73872
Gm40667	2.93927	-0.334867	0.00257806	0.164872	chr13	12324591	12338374	+	ncRNA	Gm40667	105245177				predicted gene, 40667							0.15417	1.22522
Cdkn1a	1.94042	7.64485	0.00278384	0.172561	chr17	29309953	29319696	+	PROTEIN_CODING	Cdkn1a	12575	ENSMUSG00000023067			cyclin dependent kinase inhibitor 1A	GO:0005829, GO:0032991, GO:0005730, GO:0070557, GO:0005654, GO:0048471, GO:0005634, GO:0005737, GO:0000307, GO:0016604	cytosol, protein-containing complex, nucleolus, PCNA-p21 complex, nucleoplasm, perinuclear region of cytoplasm, nucleus, cytoplasm, cyclin-dependent protein kinase holoenzyme complex, nuclear body	GO:0140311, GO:0140678, GO:0019901, GO:0004861, GO:0140677, GO:0120283, GO:0008270, GO:0046872, GO:0031625, GO:0030332, GO:0004860, GO:0044877, GO:0005515	protein sequestering activity, molecular function inhibitor activity, protein kinase binding, cyclin-dependent protein serine/threonine kinase inhibitor activity, molecular function activator activity, protein serine/threonine kinase binding, zinc ion binding, metal ion binding, ubiquitin protein ligase binding, cyclin binding, protein kinase inhibitor activity, protein-containing complex binding…	GO:0010389, GO:0048144, GO:0007507, GO:0030890, GO:0042770, GO:0071493, GO:0008284, GO:0043066, GO:0007346, GO:0034198, GO:2000379, GO:0051170, GO:0030330, GO:0043068, GO:2000278, GO:0043616, GO:0071479, GO:1904706, GO:0008285, GO:0031571, GO:0030308, GO:0045926, GO:0051726, GO:0042771, GO:0010629, GO:0097193, GO:0090402, GO:2000045, GO:0007095, GO:0009411, GO:0072331, GO:2000279, GO:0042246, GO:…	regulation of G2/M transition of mitotic cell cycle, fibroblast proliferation, heart development, positive regulation of B cell proliferation, signal transduction in response to DNA damage, cellular response to UV-B, positive regulation of cell population proliferation, negative regulation of apoptotic process, regulation of mitotic cell cycle, cellular response to amino acid starvation, positive…	82.6864	317.384
Gm52633	-3.17916	-0.641536	0.00281017	0.172561	chr3	153301156	153307314	+	ncRNA	Gm52633	115489735				predicted gene, 52633							0.976409	0.102102
Gm54127	2.105	2.02317	0.00282004	0.172561	chr2	158324433	158333654	+	ncRNA	Gm54127	118568531				predicted gene, 54127							1.49031	6.43242
Adgrf3	-6.02708	-1.70104	0.00282884	0.172561	chr5	30398429	30410752	-	PROTEIN_CODING	Adgrf3	381628	ENSMUSG00000067642			adhesion G protein-coupled receptor F3	GO:0016020	membrane	GO:0004888, GO:0004930	transmembrane signaling receptor activity, G protein-coupled receptor activity	GO:0007166, GO:0007186, GO:0007189, GO:0007165	cell surface receptor signaling pathway, G protein-coupled receptor signaling pathway, adenylate cyclase-activating G protein-coupled receptor signaling pathway, signal transduction	0.411119	0
Ces1c	-6.02708	-1.70104	0.00282884	0.172561	chr8	93825643	93857911	-	PROTEIN_CODING	Ces1c	13884	ENSMUSG00000057400			carboxylesterase 1C	GO:0005788, GO:0005783, GO:0005615, GO:0005811, GO:0005737	endoplasmic reticulum lumen, endoplasmic reticulum, extracellular space, lipid droplet, cytoplasm	GO:0016788, GO:0016787, GO:0004771, GO:0042803, GO:0106435, GO:0052689	hydrolase activity, acting on ester bonds, hydrolase activity, sterol ester esterase activity, protein homodimerization activity, carboxylesterase activity, carboxylic ester hydrolase activity	GO:0016042, GO:0009617	lipid catabolic process, response to bacterium	0.411119	0
Duoxa1	-6.02708	-1.70104	0.00282884	0.172561	chr2	122134012	122144255	-	PROTEIN_CODING	Duoxa1	213696	ENSMUSG00000027224			dual oxidase maturation factor 1	GO:0031252, GO:0005886, GO:0016020, GO:0005789, GO:0005783	cell leading edge, plasma membrane, membrane, endoplasmic reticulum membrane, endoplasmic reticulum	GO:0019899, GO:0005515	enzyme binding, protein binding	GO:0045666, GO:0042743, GO:0050727, GO:0010729, GO:2000379, GO:0015031, GO:0008104, GO:2000609	positive regulation of neuron differentiation, hydrogen peroxide metabolic process, regulation of inflammatory response, positive regulation of hydrogen peroxide biosynthetic process, positive regulation of reactive oxygen species metabolic process, protein transport, intracellular protein localization, regulation of thyroid hormone generation	0.411119	0
Gm36620	-6.02708	-1.70104	0.00282884	0.172561	chr3	37778541	37794276	+	ncRNA	Gm36620	102640592	ENSMUSG00000106441			predicted gene, 36620							0.411119	0
Gm47922	-6.02708	-1.70104	0.00282884	0.172561	chr10	77957155	77974259	-	ncRNA	Gm47922	115487409				predicted gene, 47922							0.411119	0
Gm53238	-6.02708	-1.70104	0.00282884	0.172561	chr15	58205346	58270279	+	ncRNA	Gm53238	115489421				predicted gene, 53238							0.411119	0
Hoxa11os	-6.02708	-1.70104	0.00282884	0.172561	chr6	52222013	52226770	+	ncRNA	Hoxa11os	15397				homeobox A11, opposite strand							0.411119	0
Igkv4-92	-6.02708	-1.70104	0.00282884	0.172561	chr6	68732022	68732577	-	OTHER	Igkv4-92	384410	ENSMUSG00000076531			immunoglobulin kappa variable 4-92	GO:0019814	immunoglobulin complex			GO:0006955	immune response	0.411119	0
Lrcol1	-6.02708	-1.70104	0.00282884	0.172561	chr5	110492373	110503960	+	PROTEIN_CODING	Lrcol1	381667	ENSMUSG00000072754			leucine rich colipase-like 1	GO:0005576, GO:0005575	extracellular region, cellular_component	GO:0008047	enzyme activator activity	GO:0016042, GO:0007586	lipid catabolic process, digestion	0.411119	0
Myh3	-6.02708	-1.70104	0.00282884	0.172561	chr11	66969101	66993117	+	PROTEIN_CODING	Myh3	17883	ENSMUSG00000020908			myosin, heavy polypeptide 3, skeletal muscle, embryonic	GO:0016459, GO:0032982, GO:0043292, GO:0030016, GO:0016460, GO:0005737	myosin complex, myosin filament, contractile muscle fiber, myofibril, myosin II complex, cytoplasm	GO:0051015, GO:0005516, GO:0000146, GO:0016887, GO:0005524, GO:0000166, GO:0003779, GO:0003774	actin filament binding, calmodulin binding, microfilament motor activity, ATP hydrolysis activity, ATP binding, nucleotide binding, actin binding, cytoskeletal motor activity	GO:0006936, GO:0003009, GO:0046034	muscle contraction, skeletal muscle contraction, ATP metabolic process	0.411119	0
Myt1l	-6.02708	-1.70104	0.00282884	0.172561	chr12	29578375	29973215	+	PROTEIN_CODING	Myt1l	17933	ENSMUSG00000061911			myelin transcription factor 1-like	GO:0005634, GO:0005694	nucleus, chromosome	GO:0001228, GO:0003700, GO:0000978, GO:0003677, GO:0000977, GO:0044323, GO:0001227, GO:0008270, GO:0140487, GO:0046872, GO:0000981, GO:0003713, GO:0050897, GO:0005515	DNA-binding transcription activator activity, RNA polymerase II-specific, DNA-binding transcription factor activity, RNA polymerase II cis-regulatory region sequence-specific DNA binding, DNA binding, RNA polymerase II transcription regulatory region sequence-specific DNA binding, retinoic acid-responsive element binding, DNA-binding transcription repressor activity, RNA polymerase II-specific, z…	GO:0007399, GO:0006357, GO:0048663, GO:0048665, GO:0006355, GO:0030154, GO:0000122, GO:0048666, GO:0045944, GO:0030182	nervous system development, regulation of transcription by RNA polymerase II, neuron fate commitment, neuron fate specification, regulation of DNA-templated transcription, cell differentiation, negative regulation of transcription by RNA polymerase II, neuron development, positive regulation of transcription by RNA polymerase II, neuron differentiation	0.411119	0
Prr35	-6.02708	-1.70104	0.00282884	0.172561	chr17	26165353	26171539	-	PROTEIN_CODING	Prr35	100034748	ENSMUSG00000025727			proline rich 35	GO:0005575	cellular_component	GO:0003674	molecular_function	GO:0008150	biological_process	0.411119	0
Sez6	-6.02708	-1.70104	0.00282884	0.172561	chr11	77821403	77869874	+	PROTEIN_CODING	Sez6	20370	ENSMUSG00000000632			seizure related gene 6	GO:0043198, GO:0045202, GO:0097440, GO:0030425, GO:0005576, GO:0005783, GO:0005615, GO:0043197, GO:0005737, GO:0005886, GO:0016020, GO:0042995, GO:0048471, GO:0043025	dendritic shaft, synapse, apical dendrite, dendrite, extracellular region, endoplasmic reticulum, extracellular space, dendritic spine, cytoplasm, plasma membrane, membrane, cell projection, perinuclear region of cytoplasm, neuronal cell body	GO:0003674	molecular_function	GO:0060074, GO:0050773, GO:0008344, GO:0021680, GO:2000171, GO:1900006, GO:0060079	synapse maturation, regulation of dendrite development, adult locomotory behavior, cerebellar Purkinje cell layer development, negative regulation of dendrite development, positive regulation of dendrite development, excitatory postsynaptic potential	0.411119	0
Slc13a5	-6.02708	-1.70104	0.00282884	0.172561	chr11	72132816	72158092	-	PROTEIN_CODING	Slc13a5	237831	ENSMUSG00000020805			solute carrier family 13 (sodium-dependent citrate transporter), member 5	GO:0005829, GO:0016323, GO:0005886, GO:0016020, GO:0005654	cytosol, basolateral plasma membrane, plasma membrane, membrane, nucleoplasm	GO:0015142, GO:0042802, GO:0005343, GO:0022857, GO:0015141, GO:0017153, GO:0015137, GO:0015293, GO:0015370	tricarboxylic acid transmembrane transporter activity, identical protein binding, organic acid:sodium symporter activity, transmembrane transporter activity, succinate transmembrane transporter activity, sodium:dicarboxylate symporter activity, citrate transmembrane transporter activity, symporter activity, solute:sodium symporter activity	GO:0006842, GO:0006811, GO:0015746, GO:0015741, GO:0015742, GO:0015744, GO:1903825, GO:0015729, GO:0006814, GO:0035725, GO:0071285, GO:0071422, GO:0055085, GO:0035674	tricarboxylic acid transport, monoatomic ion transport, citrate transport, fumarate transport, alpha-ketoglutarate transport, succinate transport, organic acid transmembrane transport, oxaloacetate transport, sodium ion transport, sodium ion transmembrane transport, cellular response to lithium ion, succinate transmembrane transport, transmembrane transport, tricarboxylic acid transmembrane trans…	0.411119	0
Smc1b	-6.02708	-1.70104	0.00282884	0.172561	chr15	84948890	85016158	-	PROTEIN_CODING	Smc1b	140557	ENSMUSG00000022432			structural maintenance of chromosomes 1B	GO:0005829, GO:0000775, GO:0030893, GO:0005694, GO:0000794, GO:0000795, GO:0008278, GO:0005654, GO:0000800, GO:0005634	cytosol, chromosome, centromeric region, meiotic cohesin complex, chromosome, condensed nuclear chromosome, synaptonemal complex, cohesin complex, nucleoplasm, lateral element, nucleus	GO:0016887, GO:0003677, GO:0005524, GO:0000166, GO:0005515	ATP hydrolysis activity, DNA binding, ATP binding, nucleotide binding, protein binding	GO:0051276, GO:0007062, GO:0051321	chromosome organization, sister chromatid cohesion, meiotic cell cycle	0.411119	0
Tshr	-6.02708	-1.70104	0.00282884	0.172561	chr12	91367767	91507283	+	PROTEIN_CODING	Tshr	22095	ENSMUSG00000020963			thyroid stimulating hormone receptor	GO:0016323, GO:0005886, GO:0016020, GO:0043235	basolateral plasma membrane, plasma membrane, membrane, receptor complex	GO:0004930, GO:0016500, GO:0038023, GO:0008528, GO:0044877, GO:0004996	G protein-coupled receptor activity, protein-hormone receptor activity, signaling receptor activity, G protein-coupled peptide receptor activity, protein-containing complex binding, thyroid-stimulating hormone receptor activity	GO:0009755, GO:1904588, GO:0007186, GO:0038194, GO:0060122, GO:0008284, GO:0008344, GO:0007189, GO:0090103, GO:0030183, GO:1905229, GO:0120162, GO:0071542, GO:0060119, GO:0040012, GO:0007166, GO:0007165, GO:0040018	hormone-mediated signaling pathway, cellular response to glycoprotein, G protein-coupled receptor signaling pathway, thyroid-stimulating hormone signaling pathway, inner ear receptor cell stereocilium organization, positive regulation of cell population proliferation, adult locomotory behavior, adenylate cyclase-activating G protein-coupled receptor signaling pathway, cochlea morphogenesis, B cel…	0.411119	0
Zfp652os	-6.02708	-1.70104	0.00282884	0.172561	chr11	95590932	95603580	-	ncRNA	Zfp652os	432396	ENSMUSG00000086191			zinc finger protein 652, opposite strand	GO:0005575	cellular_component	GO:0003674	molecular_function	GO:0008150	biological_process	0.411119	0
4930542N06Rik	6.01767	-1.70333	0.00295064	0.172561	chr5	105561152	105563590	-	ncRNA	4930542N06Rik	75827				RIKEN cDNA 4930542N06 gene							0	0.408407
Cyp3a57	6.01767	-1.70333	0.00295064	0.172561	chr5	145281959	145327736	+	PROTEIN_CODING	Cyp3a57	622127	ENSMUSG00000070419			cytochrome P450, family 3, subfamily a, polypeptide 57	GO:0016020, GO:0005789, GO:0005783	membrane, endoplasmic reticulum membrane, endoplasmic reticulum	GO:0050649, GO:0016491, GO:0008390, GO:0046872, GO:0016712, GO:0005506, GO:0020037, GO:0004497, GO:0016705	testosterone 6-beta-hydroxylase activity, oxidoreductase activity, testosterone 16-alpha-hydroxylase activity, metal ion binding, oxidoreductase activity, acting on paired donors, with incorporation or reduction of molecular oxygen, reduced flavin or flavoprotein as one donor, and incorporation of one atom of oxygen, iron ion binding, heme binding, monooxygenase activity, oxidoreductase activity,…	GO:0070989, GO:0008202	oxidative demethylation, steroid metabolic process	0	0.408407
Gm25321	6.01767	-1.70333	0.00295064	0.172561	chr8	110567220	110567321	-	snRNA	Gm25321	115487006	ENSMUSG00000084507			predicted gene, 25321	GO:0005688, GO:0046540	U6 snRNP, U4/U6 x U5 tri-snRNP complex	GO:0030621	U4 snRNA binding	GO:0000244, GO:0000353	spliceosomal tri-snRNP complex assembly, formation of quadruple SL/U4/U5/U6 snRNP	0	0.408407
Gm29065	6.01767	-1.70333	0.00295064	0.172561	chr1	75992121	75995880	-	ncRNA	Gm29065	102635304				predicted gene 29065							0	0.408407
Gm30602	6.01767	-1.70333	0.00295064	0.172561	chr1	154844212	154850731	-	ncRNA	Gm30602	102632561				predicted gene, 30602							0	0.408407
Gm33376	6.01767	-1.70333	0.00295064	0.172561	chr18	50313614	50314343	-	ncRNA	Gm33376	102636260	ENSMUSG00000123557			predicted gene, 33376							0	0.408407
Gm33482	6.01767	-1.70333	0.00295064	0.172561	chr19	40805209	40806712	-	ncRNA	Gm33482	102636408				predicted gene, 33482							0	0.408407
Gm34376	6.01767	-1.70333	0.00295064	0.172561	chr10	71123565	71128070	+	ncRNA	Gm34376	102637612				predicted gene, 34376							0	0.408407
Gm35883	6.01767	-1.70333	0.00295064	0.172561	chr17	29021397	29042473	-	ncRNA	Gm35883	105246245				predicted gene, 35883							0	0.408407
Gm36264	6.01767	-1.70333	0.00295064	0.172561	chr13	9051988	9126410	-	ncRNA	Gm36264	102640119				predicted gene, 36264							0	0.408407
Gm39145	6.01767	-1.70333	0.00295064	0.172561	chr8	25761062	25769574	+	ncRNA	Gm39145	105243145				predicted gene, 39145							0	0.408407
Gm46652	6.01767	-1.70333	0.00295064	0.172561	chr19	60599668	60618399	+	ncRNA	Gm46652	108168413				predicted gene, 46652							0	0.408407
Gm53443	6.01767	-1.70333	0.00295064	0.172561	chr8	83771492	83789067	-	ncRNA	Gm53443	118567597				predicted gene, 53443							0	0.408407
Gm57720	6.01767	-1.70333	0.00295064	0.172561	chr4	138458673	138469904	-	ncRNA	Gm57720	115489908				predicted gene, 57720							0	0.408407
Gpr20	6.01767	-1.70333	0.00295064	0.172561	chr15	73560346	73579354	-	PROTEIN_CODING	Gpr20	239530	ENSMUSG00000045281			G protein-coupled receptor 20	GO:0016020, GO:0005886, GO:0043235	membrane, plasma membrane, receptor complex	GO:0004930	G protein-coupled receptor activity	GO:0007186, GO:0007165	G protein-coupled receptor signaling pathway, signal transduction	0	0.408407
Lrtm1	6.01767	-1.70333	0.00295064	0.172561	chr14	28740165	28755599	+	PROTEIN_CODING	Lrtm1	319476	ENSMUSG00000045776			leucine-rich repeats and transmembrane domains 1	GO:0016020	membrane			GO:0051965	positive regulation of synapse assembly	0	0.408407
Mir378b	6.01767	-1.70333	0.00295064	0.172561	chr11	88243599	88243690	+	ncRNA	Mir378b	100628571	ENSMUSG00000092985			microRNA 378b					GO:0001503	ossification	0	0.408407
Mir7211	6.01767	-1.70333	0.00295064	0.172561	chr10	94421999	94422061	-	ncRNA	Mir7211	102466817	ENSMUSG00000098544			microRNA 7211							0	0.408407
Rrh	6.01767	-1.70333	0.00295064	0.172561	chr3	129596837	129618140	-	PROTEIN_CODING	Rrh	20132	ENSMUSG00000028012			retinal pigment epithelium derived rhodopsin homolog	GO:0005886, GO:0016020	plasma membrane, membrane	GO:0009881, GO:0008020, GO:0004930	photoreceptor activity, G protein-coupled photoreceptor activity, G protein-coupled receptor activity	GO:0071482, GO:0007186, GO:0007601, GO:0009584, GO:0007165, GO:0007602	cellular response to light stimulus, G protein-coupled receptor signaling pathway, visual perception, detection of visible light, signal transduction, phototransduction	0	0.408407
Gm40616	-2.14973	1.59797	0.00298159	0.173343	chr10	24798588	24806402	+	ncRNA	Gm40616	105245122				predicted gene, 40616							4.77926	1.07207
Gm19708	3.16069	-0.645044	0.00299003	0.173343	chr3	137649524	137722087	+	ncRNA	Gm19708	102634060				predicted gene, 19708							0.10278	0.969968
Gm54017	3.16069	-0.645044	0.00299003	0.173343	chr18	34443968	34444889	+	ncRNA	Gm54017	118568351				predicted gene, 54017							0.10278	0.969968
Sprr1a	3.16069	-0.645044	0.00299003	0.173343	chr3	92391261	92393188	-	PROTEIN_CODING	Sprr1a	20753	ENSMUSG00000050359			small proline-rich protein 1A	GO:0005737, GO:0071944, GO:0001533	cytoplasm, cell periphery, cornified envelope	GO:0030280	structural constituent of skin epidermis	GO:0030216, GO:0031424	keratinocyte differentiation, keratinization	0.10278	0.969968
Kcnj3	2.09705	1.9677	0.00299659	0.173347	chr2	55301814	55488157	+	PROTEIN_CODING	Kcnj3	16519	ENSMUSG00000026824			potassium inwardly-rectifying channel, subfamily J, member 3	GO:0009986, GO:1990566, GO:0098688, GO:0009897, GO:0034702, GO:0008076, GO:0030315, GO:0005886, GO:0016020, GO:1902937, GO:0042734	cell surface, I(KACh) inward rectifier potassium channel complex, parallel fiber to Purkinje cell synapse, external side of plasma membrane, monoatomic ion channel complex, voltage-gated potassium channel complex, T-tubule, plasma membrane, membrane, inward rectifier potassium channel complex, presynaptic membrane	GO:0005242, GO:0015467, GO:0005546, GO:0099508	inward rectifier potassium channel activity, G-protein activated inward rectifier potassium channel activity, phosphatidylinositol-4,5-bisphosphate binding, voltage-gated monoatomic ion channel activity involved in regulation of presynaptic membrane potential	GO:0006811, GO:0051602, GO:0099505, GO:0006813, GO:0034765, GO:0034220, GO:1990573, GO:0071805	monoatomic ion transport, response to electrical stimulus, regulation of presynaptic membrane potential, potassium ion transport, regulation of monoatomic ion transmembrane transport, monoatomic ion transmembrane transport, potassium ion import across plasma membrane, potassium ion transmembrane transport	1.43892	6.17716
Unc80	-2.41755	0.496407	0.00305459	0.175688	chr1	66507093	66738309	+	PROTEIN_CODING	Unc80	329178	ENSMUSG00000055567			unc-80, NALCN activator	GO:0005886, GO:0016020, GO:0030424, GO:0034703, GO:0042995, GO:0030425, GO:0034706	plasma membrane, membrane, axon, cation channel complex, cell projection, dendrite, sodium channel complex	GO:0005261, GO:0005515	monoatomic cation channel activity, protein binding	GO:0098655, GO:0055080	monoatomic cation transmembrane transport, monoatomic cation homeostasis	2.20977	0.408407
Ddn	-2.89686	-0.378392	0.00305681	0.175688	chr15	98701663	98705806	-	PROTEIN_CODING	Ddn	13199	ENSMUSG00000059213			dendrin	GO:0045202, GO:0030425, GO:0032591, GO:0005783, GO:0005737, GO:0005886, GO:0016020, GO:0043204, GO:0042995, GO:0045211, GO:0005789, GO:0098794, GO:0098793, GO:0005634	synapse, dendrite, dendritic spine membrane, endoplasmic reticulum, cytoplasm, plasma membrane, membrane, perikaryon, cell projection, postsynaptic membrane, endoplasmic reticulum membrane, postsynapse, presynapse, nucleus	GO:0000978, GO:0000981	RNA polymerase II cis-regulatory region sequence-specific DNA binding, DNA-binding transcription factor activity, RNA polymerase II-specific	GO:0045944	positive regulation of transcription by RNA polymerase II	1.18197	0.153153
Fzd10	-2.89686	-0.378392	0.00305681	0.175688	chr5	128678170	128681157	+	PROTEIN_CODING	Fzd10	93897	ENSMUSG00000081683			frizzled class receptor 10	GO:0009986, GO:0005886, GO:0016020, GO:0005654, GO:0005615, GO:0005737	cell surface, plasma membrane, membrane, nucleoplasm, extracellular space, cytoplasm	GO:0042813, GO:0017147, GO:0004888, GO:0004930	Wnt receptor activity, Wnt-protein binding, transmembrane signaling receptor activity, G protein-coupled receptor activity	GO:0060070, GO:0046330, GO:0007186, GO:0035567, GO:0032956, GO:0016055, GO:0007166, GO:0007165	canonical Wnt signaling pathway, positive regulation of JNK cascade, G protein-coupled receptor signaling pathway, non-canonical Wnt signaling pathway, regulation of actin cytoskeleton organization, Wnt signaling pathway, cell surface receptor signaling pathway, signal transduction	1.18197	0.153153
Ccl2	-2.12379	1.70402	0.00309719	0.176986	chr11	81926403	81928278	+	PROTEIN_CODING	Ccl2	20296	ENSMUSG00000035385			C-C motif chemokine ligand 2	GO:0044299, GO:0048471, GO:0030425, GO:0005576, GO:0030139, GO:0043204, GO:0043025, GO:0043679, GO:0005615	C-fiber, perinuclear region of cytoplasm, dendrite, extracellular region, endocytic vesicle, perikaryon, neuronal cell body, axon terminus, extracellular space	GO:0001664, GO:0031727, GO:0042056, GO:0008201, GO:0005515, GO:0008009, GO:0005125, GO:0048020	G protein-coupled receptor binding, CCR2 chemokine receptor binding, chemoattractant activity, heparin binding, protein binding, chemokine activity, cytokine activity, CCR chemokine receptor binding	GO:0002693, GO:0019221, GO:0043615, GO:0032967, GO:0043524, GO:0036120, GO:0043200, GO:1900451, GO:0002544, GO:0031100, GO:0034612, GO:0001525, GO:0090314, GO:0097009, GO:0051968, GO:0071402, GO:0050918, GO:0071403, GO:0019233, GO:0009611, GO:0033552, GO:0071318, GO:0048010, GO:0071354, GO:0010574, GO:0071333, GO:0050870, GO:0034351, GO:1905237, GO:0002523, GO:0071549, GO:1905563, GO:0006874, GO:…	positive regulation of cellular extravasation, cytokine-mediated signaling pathway, astrocyte cell migration, positive regulation of collagen biosynthetic process, negative regulation of neuron apoptotic process, cellular response to platelet-derived growth factor stimulus, response to amino acid, positive regulation of glutamate receptor signaling pathway, chronic inflammatory response, animal o…	5.13899	1.17417
Ighv1-52	-2.12379	1.70402	0.00309719	0.176986	chr12	115109107	115109400	-	OTHER	Ighv1-52	382696				immunoglobulin heavy variable 1-52			GO:0003823	antigen binding	GO:0016064	immunoglobulin mediated immune response	5.13899	1.17417
Kcnj5	2.07899	2.05016	0.00309931	0.176986	chr9	32226002	32255640	-	PROTEIN_CODING	Kcnj5	16521	ENSMUSG00000032034			potassium inwardly-rectifying channel, subfamily J, member 5	GO:1990566, GO:0009897, GO:0034702, GO:0008076, GO:0030315, GO:0005886, GO:0016020, GO:1902937	I(KACh) inward rectifier potassium channel complex, external side of plasma membrane, monoatomic ion channel complex, voltage-gated potassium channel complex, T-tubule, plasma membrane, membrane, inward rectifier potassium channel complex	GO:0005242, GO:0015467, GO:0086089	inward rectifier potassium channel activity, G-protein activated inward rectifier potassium channel activity, voltage-gated potassium channel activity involved in atrial cardiac muscle cell action potential repolarization	GO:0098914, GO:0006811, GO:0086091, GO:0006813, GO:0034765, GO:0034220, GO:1990573, GO:0071805	membrane repolarization during atrial cardiac muscle cell action potential, monoatomic ion transport, regulation of heart rate by cardiac conduction, potassium ion transport, regulation of monoatomic ion transmembrane transport, monoatomic ion transmembrane transport, potassium ion import across plasma membrane, potassium ion transmembrane transport	1.5417	6.53452
Gm36003	2.17033	1.41086	0.00313316	0.178408	chr18	62296767	62300899	+	ncRNA	Gm36003	102639772				predicted gene, 36003							0.925019	4.18618
Oosp1	-2.52915	0.206798	0.0031376	0.178408	chr19	11644824	11668415	-	PROTEIN_CODING	Oosp1	170834	ENSMUSG00000041857			oocyte secreted protein 1	GO:0005576	extracellular region	GO:0003674	molecular_function	GO:0001824, GO:0001701	blastocyst development, in utero embryonic development	1.79865	0.306306
Cma1	-2.72654	-0.15591	0.00314516	0.178458	chr14	56178908	56182132	-	PROTEIN_CODING	Cma1	17228	ENSMUSG00000022225			chymase 1, mast cell	GO:0005829, GO:0005576, GO:0005615, GO:0030141, GO:0036464	cytosol, extracellular region, extracellular space, secretory granule, cytoplasmic ribonucleoprotein granule	GO:0008236, GO:0042277, GO:0004175, GO:0004252, GO:0016787, GO:0008233	serine-type peptidase activity, peptide binding, endopeptidase activity, serine-type endopeptidase activity, hydrolase activity, peptidase activity	GO:0045766, GO:0006508, GO:0051604, GO:0030163, GO:0022617, GO:0050727, GO:0016485, GO:0034769, GO:0140447	positive regulation of angiogenesis, proteolysis, protein maturation, protein catabolic process, extracellular matrix disassembly, regulation of inflammatory response, protein processing, basement membrane disassembly, cytokine precursor processing	1.38753	0.204204
Gatm	-1.96332	3.62842	0.00317487	0.179761	chr2	122424954	122441758	-	PROTEIN_CODING	Gatm	67092	ENSMUSG00000027199			glycine amidinotransferase (L-arginine:glycine amidinotransferase)	GO:0005829, GO:0005758, GO:0016020, GO:0005739, GO:0005743	cytosol, mitochondrial intermembrane space, membrane, mitochondrion, mitochondrial inner membrane	GO:0015067, GO:0015068, GO:0016740	amidinotransferase activity, glycine amidinotransferase activity, transferase activity	GO:0006601, GO:0007584, GO:0006600, GO:0120162, GO:0043434, GO:0014889, GO:1905395, GO:0007611, GO:0046689, GO:0001822	creatine biosynthetic process, response to nutrient, creatine metabolic process, positive regulation of cold-induced thermogenesis, response to peptide hormone, muscle atrophy, response to flavonoid, learning or memory, response to mercury ion, kidney development	19.5282	5.00299
Uhrf1	-1.98547	3.08182	0.00321681	0.18175	chr17	56610405	56630486	+	PROTEIN_CODING	Uhrf1	18140	ENSMUSG00000001228			ubiquitin-like, containing PHD and RING finger domains, 1	GO:0005829, GO:0000785, GO:0000792, GO:0000791, GO:0016363, GO:0005654, GO:0005657, GO:0005634	cytosol, chromatin, heterochromatin, euchromatin, nuclear matrix, nucleoplasm, replication fork, nucleus	GO:0008327, GO:0004842, GO:0042802, GO:0141055, GO:0044729, GO:0003677, GO:0062072, GO:0008270, GO:0046872, GO:0003676, GO:0016740, GO:0042393, GO:0000987, GO:0005515, GO:0061630	methyl-CpG binding, ubiquitin-protein transferase activity, identical protein binding, histone H3 ubiquitin ligase activity, hemi-methylated DNA-binding, DNA binding, histone H3K9me2/3 reader activity, zinc ion binding, metal ion binding, nucleic acid binding, transferase activity, histone binding, cis-regulatory region sequence-specific DNA binding, protein binding, ubiquitin protein ligase acti…	GO:0006974, GO:0031507, GO:0051247, GO:0090307, GO:0006325, GO:0006511, GO:0051865, GO:0000122, GO:0044027, GO:0045944, GO:0050678, GO:0006281, GO:0016567	DNA damage response, heterochromatin formation, positive regulation of protein metabolic process, mitotic spindle assembly, chromatin organization, ubiquitin-dependent protein catabolic process, protein autoubiquitination, negative regulation of transcription by RNA polymerase II, negative regulation of gene expression via chromosomal CpG island methylation, positive regulation of transcription b…	13.3614	3.36936
Aurkb	-2.10531	1.74876	0.00324957	0.182825	chr11	68936477	68942490	+	PROTEIN_CODING	Aurkb	20877	ENSMUSG00000020897			aurora kinase B	GO:1990023, GO:0051233, GO:0005694, GO:0000922, GO:0000779, GO:0005813, GO:0005654, GO:0005819, GO:0097431, GO:0015630, GO:0005634, GO:0005876, GO:0005856, GO:0030496, GO:0005737, GO:0000775, GO:0010369, GO:0032133, GO:0000776	mitotic spindle midzone, spindle midzone, chromosome, spindle pole, condensed chromosome, centromeric region, centrosome, nucleoplasm, spindle, mitotic spindle pole, microtubule cytoskeleton, nucleus, spindle microtubule, cytoskeleton, midbody, cytoplasm, chromosome, centromeric region, chromocenter, chromosome passenger complex, kinetochore	GO:0019900, GO:0044022, GO:0005524, GO:0016301, GO:0106310, GO:0000166, GO:0004674, GO:0016740, GO:0005515, GO:0004672	kinase binding, histone H3S28 kinase activity, ATP binding, kinase activity, protein serine kinase activity, nucleotide binding, protein serine/threonine kinase activity, transferase activity, protein binding, protein kinase activity	GO:1990758, GO:0032466, GO:0061952, GO:0034501, GO:1903490, GO:1902425, GO:0043687, GO:0032206, GO:0062033, GO:0034644, GO:0007052, GO:0032467, GO:0000278, GO:0031117, GO:0045824, GO:0000122, GO:0051256, GO:0002903, GO:1905116, GO:0051301, GO:0051315, GO:0140273, GO:1901970, GO:0140896, GO:0090267, GO:0007051, GO:0044839, GO:0006338, GO:0044878, GO:0160049, GO:0036089, GO:0032465, GO:0000281	mitotic sister chromatid biorientation, negative regulation of cytokinesis, midbody abscission, protein localization to kinetochore, positive regulation of mitotic cytokinesis, positive regulation of attachment of mitotic spindle microtubules to kinetochore, post-translational protein modification, positive regulation of telomere maintenance, positive regulation of mitotic sister chromatid segreg…	5.29316	1.22522
Gm32558	2.87819	-0.382117	0.00326325	0.182825	chr5	75835912	75848859	+	ncRNA	Gm32558	102635146				predicted gene, 32558							0.15417	1.17417
Gm40106	2.87819	-0.382117	0.00326325	0.182825	chr3	100401975	100448665	-	ncRNA	Gm40106	105244512				predicted gene, 40106							0.15417	1.17417
Zdbf2	2.87819	-0.382117	0.00326325	0.182825	chr1	63239517	63353735	+	PROTEIN_CODING	Zdbf2	73884	ENSMUSG00000027520			zinc finger, DBF-type containing 2	GO:0005575	cellular_component	GO:0003674	molecular_function	GO:0071514, GO:0043045	genomic imprinting, epigenetic programming of gene expression	0.15417	1.17417
Zbed6	1.92028	5.2189	0.00327667	0.183191	chr1	133547606	133589112	-	PROTEIN_CODING	Zbed6	667118	ENSMUSG00000094410			zinc finger, BED type containing 6	GO:0034451, GO:0005730, GO:0005654, GO:0005634, GO:0005737	centriolar satellite, nucleolus, nucleoplasm, nucleus, cytoplasm	GO:0008270, GO:0046872, GO:0003677, GO:0046983, GO:0000976, GO:0001227	zinc ion binding, metal ion binding, DNA binding, protein dimerization activity, transcription cis-regulatory region binding, DNA-binding transcription repressor activity, RNA polymerase II-specific	GO:0045892, GO:0006357, GO:0000122, GO:0051148, GO:0061178, GO:0001835	negative regulation of DNA-templated transcription, regulation of transcription by RNA polymerase II, negative regulation of transcription by RNA polymerase II, negative regulation of muscle cell differentiation, regulation of insulin secretion involved in cellular response to glucose stimulus, blastocyst hatching	15.5198	58.7596
Snx31	2.39862	0.492026	0.00329188	0.183504	chr15	36504208	36560274	-	PROTEIN_CODING	Snx31	66696	ENSMUSG00000013611			sorting nexin 31	GO:0032991, GO:0005769	protein-containing complex, early endosome	GO:0035091	phosphatidylinositol binding	GO:0015031, GO:0006886, GO:0032456	protein transport, intracellular protein transport, endocytic recycling	0.411119	2.19519
Dpys	3.64128	-1.04076	0.00330291	0.183504	chr15	39631881	39720866	-	PROTEIN_CODING	Dpys	64705	ENSMUSG00000022304			dihydropyrimidinase	GO:0005829, GO:0032991, GO:0005737	cytosol, protein-containing complex, cytoplasm	GO:0051219, GO:0002059, GO:0042802, GO:0016597, GO:0016787, GO:0008270, GO:0046872, GO:0004157, GO:0002058, GO:0016810	phosphoprotein binding, thymine binding, identical protein binding, amino acid binding, hydrolase activity, zinc ion binding, metal ion binding, dihydropyrimidinase activity, uracil binding, hydrolase activity, acting on carbon-nitrogen (but not peptide) bonds	GO:0019860, GO:0019482, GO:0046074, GO:0046079, GO:0006248, GO:0006210, GO:0006249, GO:0006212, GO:0006208, GO:0046050	uracil metabolic process, beta-alanine metabolic process, dTMP catabolic process, dUMP catabolic process, CMP catabolic process, thymine catabolic process, dCMP catabolic process, uracil catabolic process, pyrimidine nucleobase catabolic process, UMP catabolic process	0.0513899	0.714713
Gm32275	3.64128	-1.04076	0.00330291	0.183504	chr1	74856237	74882691	-	ncRNA	Gm32275	102634772				predicted gene, 32275							0.0513899	0.714713
Gm34771	2.44768	0.354569	0.00333597	0.184955	chr9	77870485	77875818	-	ncRNA	Gm34771	102638135				predicted gene, 34771							0.359729	1.99099
Ces1b	2.70778	-0.159813	0.00336647	0.18626	chr8	93783353	93806645	-	PROTEIN_CODING	Ces1b	382044	ENSMUSG00000078964			carboxylesterase 1B	GO:0005783, GO:0005811, GO:0005737	endoplasmic reticulum, lipid droplet, cytoplasm	GO:0016787, GO:0004771, GO:0042803, GO:0106435, GO:0052689	hydrolase activity, sterol ester esterase activity, protein homodimerization activity, carboxylesterase activity, carboxylic ester hydrolase activity	GO:0016042	lipid catabolic process	0.20556	1.37838
Gm30270	2.59304	0.0327582	0.00338874	0.187103	chr6	21852417	21853789	+	ncRNA	Gm30270	102632112	ENSMUSG00000106709			predicted gene, 30270							0.25695	1.58258
Tnfrsf17	-2.34712	0.597701	0.00342697	0.188823	chr16	11131131	11137938	+	PROTEIN_CODING	Tnfrsf17	21935	ENSMUSG00000022496			tumor necrosis factor receptor superfamily, member 17	GO:0016020	membrane	GO:0038023	signaling receptor activity	GO:0002260, GO:0002376, GO:0033209, GO:0002250	lymphocyte homeostasis, immune system process, tumor necrosis factor-mediated signaling pathway, adaptive immune response	2.36394	0.459458
Rps27a	-1.89478	7.5821	0.00344934	0.189664	chr11	29495842	29498040	-	PROTEIN_CODING	Rps27a	78294	ENSMUSG00000020460			ribosomal protein S27A	GO:0005829, GO:0043209, GO:0045202, GO:0022627, GO:0005840, GO:0032040, GO:0005783, GO:0005737, GO:0005730, GO:0022626, GO:0005654, GO:1990904, GO:0098794, GO:0098793, GO:0005634	cytosol, myelin sheath, synapse, cytosolic small ribosomal subunit, ribosome, small-subunit processome, endoplasmic reticulum, cytoplasm, nucleolus, cytosolic ribosome, nucleoplasm, ribonucleoprotein complex, postsynapse, presynapse, nucleus	GO:0008270, GO:0031386, GO:0046872, GO:0031625, GO:0003735	zinc ion binding, protein tag activity, metal ion binding, ubiquitin protein ligase binding, structural constituent of ribosome	GO:0002181, GO:0019941, GO:0140242, GO:0006412, GO:0042274, GO:0140236, GO:0016567	cytoplasmic translation, modification-dependent protein catabolic process, translation at postsynapse, translation, ribosomal small subunit biogenesis, translation at presynapse, protein ubiquitination	301.864	81.171
Aldh1l2	-1.95344	3.34849	0.00349343	0.191693	chr10	83320386	83370008	-	PROTEIN_CODING	Aldh1l2	216188	ENSMUSG00000020256			aldehyde dehydrogenase 1 family, member L2	GO:0005737, GO:0005739, GO:0005654	cytoplasm, mitochondrion, nucleoplasm	GO:0016491, GO:0003824, GO:0004029, GO:0016155, GO:0016620	oxidoreductase activity, catalytic activity, aldehyde dehydrogenase (NAD+) activity, formyltetrahydrofolate dehydrogenase activity, oxidoreductase activity, acting on the aldehyde or oxo group of donors, NAD or NADP as acceptor	GO:0006635, GO:0006730, GO:0009258, GO:0046655, GO:0006740	fatty acid beta-oxidation, one-carbon metabolic process, 10-formyltetrahydrofolate catabolic process, folic acid metabolic process, NADPH regeneration	16.0337	4.13513
A330076H08Rik	2.17156	1.24964	0.00351016	0.192216	chr7	61593643	61632103	-	ncRNA	A330076H08Rik	320026	ENSMUSG00000109321			RIKEN cDNA A330076H08 gene							0.822239	3.72672
Sox9	-2.3837	0.469901	0.00351809	0.192255	chr11	112673036	112678583	+	PROTEIN_CODING	Sox9	20682	ENSMUSG00000000567			SRY (sex determining region Y)-box 9	GO:0005634, GO:0032991, GO:0005654, GO:0005667	nucleus, protein-containing complex, nucleoplasm, transcription regulator complex	GO:0003677, GO:0043565, GO:1990837, GO:0000978, GO:0000987, GO:0000976, GO:0003682, GO:0005515, GO:0043425, GO:0008013, GO:0001228, GO:0000981, GO:0034236, GO:0003700, GO:0097157	DNA binding, sequence-specific DNA binding, sequence-specific double-stranded DNA binding, RNA polymerase II cis-regulatory region sequence-specific DNA binding, cis-regulatory region sequence-specific DNA binding, transcription cis-regulatory region binding, chromatin binding, protein binding, bHLH transcription factor binding, beta-catenin binding, DNA-binding transcription activator activity, …	GO:0001658, GO:0032808, GO:0090190, GO:2000741, GO:0045662, GO:0000122, GO:0003180, GO:0031018, GO:0007173, GO:0034504, GO:0003188, GO:0010629, GO:0071364, GO:0060729, GO:0048665, GO:0001837, GO:0003179, GO:0045595, GO:0007283, GO:0050680, GO:1902894, GO:0030154, GO:0002683, GO:0060784, GO:0002009, GO:0030279, GO:0002067, GO:0045165, GO:0060532, GO:0045944, GO:2000794, GO:0008284, GO:0046322, GO:…	branching involved in ureteric bud morphogenesis, lacrimal gland development, positive regulation of branching involved in ureteric bud morphogenesis, positive regulation of mesenchymal stem cell differentiation, negative regulation of myoblast differentiation, negative regulation of transcription by RNA polymerase II, aortic valve morphogenesis, endocrine pancreas development, epidermal growth f…	2.15838	0.408407
Ces1f	1.9324	3.77896	0.00356384	0.194357	chr8	93982864	94006394	-	PROTEIN_CODING	Ces1f	234564	ENSMUSG00000031725			carboxylesterase 1F	GO:0005829, GO:0005783, GO:0005737, GO:0005811	cytosol, endoplasmic reticulum, cytoplasm, lipid droplet	GO:0052689, GO:0016787, GO:0004771, GO:0047376, GO:0106435, GO:0050253	carboxylic ester hydrolase activity, hydrolase activity, sterol ester esterase activity, all-trans-retinyl-palmitate hydrolase, all-trans-retinol forming activity, carboxylesterase activity, retinyl-palmitate esterase activity	GO:0043691, GO:0070857, GO:0071397, GO:0090205, GO:0010887, GO:0042632, GO:0051791, GO:0071404, GO:0006695, GO:0030855, GO:0010875, GO:0016042, GO:0008203, GO:0120188, GO:0019626, GO:0042572	reverse cholesterol transport, regulation of bile acid biosynthetic process, cellular response to cholesterol, positive regulation of cholesterol metabolic process, negative regulation of cholesterol storage, cholesterol homeostasis, medium-chain fatty acid metabolic process, cellular response to low-density lipoprotein particle stimulus, cholesterol biosynthetic process, epithelial cell differen…	5.65289	21.5945
Lcn2	-1.88344	8.34209	0.00361231	0.196371	chr2	32274649	32277751	-	PROTEIN_CODING	Lcn2	16819	ENSMUSG00000026822			lipocalin 2	GO:0005829, GO:0060205, GO:0005576, GO:0005615, GO:0031410	cytosol, cytoplasmic vesicle lumen, extracellular region, extracellular space, cytoplasmic vesicle	GO:1903981, GO:0042802, GO:0140315, GO:0005506, GO:0036094, GO:0002020, GO:0005515	enterobactin binding, identical protein binding, iron ion sequestering activity, iron ion binding, small molecule binding, protease binding, protein binding	GO:0006811, GO:0070301, GO:0097192, GO:1905956, GO:0045087, GO:0007616, GO:0007614, GO:2000379, GO:0010046, GO:1990090, GO:0031346, GO:0006915, GO:1904440, GO:0009750, GO:0002376, GO:0071354, GO:1903428, GO:0110091, GO:0042742, GO:0015891, GO:0110090, GO:1904646, GO:0043065, GO:0010595, GO:0031667, GO:0009637, GO:0010040, GO:0071481, GO:0006979, GO:0071356, GO:0009636, GO:0009410, GO:0009615, GO:…	monoatomic ion transport, cellular response to hydrogen peroxide, extrinsic apoptotic signaling pathway in absence of ligand, positive regulation of endothelial tube morphogenesis, innate immune response, long-term memory, short-term memory, positive regulation of reactive oxygen species metabolic process, response to mycotoxin, cellular response to nerve growth factor stimulus, positive regulati…	510.456	138.348
Ighv1-12	-2.42922	0.329672	0.0036155	0.196371	chr12	114579470	114579763	-	OTHER	Ighv1-12	629860	ENSMUSG00000095416			immunoglobulin heavy variable V1-12	GO:0005576, GO:0019814	extracellular region, immunoglobulin complex	GO:0003823	antigen binding	GO:0002376, GO:0016064, GO:0002250	immune system process, immunoglobulin mediated immune response, adaptive immune response	1.95282	0.357356
Actn2	1.92841	3.76276	0.00363682	0.197128	chr13	12284312	12355613	-	PROTEIN_CODING	Actn2	11472	ENSMUSG00000052374			actinin alpha 2	GO:0098839, GO:0030175, GO:0098978, GO:0030018, GO:0042995, GO:0005925, GO:0005865, GO:0098871, GO:0030864, GO:0030017, GO:0030054, GO:0005737, GO:0005886, GO:0015629, GO:0099092	postsynaptic density membrane, filopodium, glutamatergic synapse, Z disc, cell projection, focal adhesion, striated muscle thin filament, postsynaptic actin cytoskeleton, cortical actin cytoskeleton, sarcomere, cell junction, cytoplasm, plasma membrane, actin cytoskeleton, postsynaptic density, intracellular component	GO:0051015, GO:0042802, GO:0044325, GO:0008092, GO:0003779, GO:0099103, GO:0051373, GO:0030674, GO:0030274, GO:0019904, GO:0070080, GO:0005546, GO:0098973, GO:0005509, GO:0046872, GO:0003713, GO:0031432, GO:0005515	actin filament binding, identical protein binding, transmembrane transporter binding, cytoskeletal protein binding, actin binding, channel activator activity, FATZ binding, protein-macromolecule adaptor activity, LIM domain binding, protein domain specific binding, titin Z domain binding, phosphatidylinositol-4,5-bisphosphate binding, structural constituent of postsynaptic actin cytoskeleton, cal…	GO:2001137, GO:0006936, GO:0045893, GO:0043268, GO:0045214, GO:0042391, GO:0043267, GO:0048041, GO:0055001, GO:0098974, GO:0072659, GO:2000009, GO:0086097, GO:0051695, GO:0030035, GO:0030036, GO:0055013	positive regulation of endocytic recycling, muscle contraction, positive regulation of DNA-templated transcription, positive regulation of potassium ion transport, sarcomere organization, regulation of membrane potential, negative regulation of potassium ion transport, focal adhesion assembly, muscle cell development, postsynaptic actin cytoskeleton organization, protein localization to plasma me…	5.6015	21.3393
LOC102639428	-3.10168	-0.700496	0.00373264	0.201911	chrUn_GL456372v1	12041	14096	-	ncRNA	LOC102639428	102639428				uncharacterized LOC102639428							0.925019	0.102102
Igkv13-84	-1.90821	4.14597	0.00378254	0.204196	chr6	68916586	68917051	+	OTHER	Igkv13-84	692152	ENSMUSG00000076538			immunoglobulin kappa chain variable 13-84	GO:0005886, GO:0005576, GO:0019814	plasma membrane, extracellular region, immunoglobulin complex			GO:0002376, GO:0006955, GO:0002250	immune system process, immune response, adaptive immune response	27.802	7.40238
Cd83	-1.89739	4.56259	0.00380986	0.205255	chr13	43938661	43956608	+	PROTEIN_CODING	Cd83	12522	ENSMUSG00000015396			CD83 antigen	GO:0005886, GO:0016020, GO:0009897	plasma membrane, membrane, external side of plasma membrane			GO:0002376, GO:0032733, GO:0032713, GO:0032743, GO:0043372	immune system process, positive regulation of interleukin-10 production, negative regulation of interleukin-4 production, positive regulation of interleukin-2 production, positive regulation of CD4-positive, alpha-beta T cell differentiation	37.1035	9.95493
Depdc7	-2.20514	0.981928	0.00383768	0.205922	chr2	104552129	104573202	-	PROTEIN_CODING	Depdc7	211896	ENSMUSG00000027173			DEP domain containing 7	GO:0005575	cellular_component	GO:0003674	molecular_function	GO:0035556	intracellular signal transduction	3.0834	0.663662
Rmi2	-2.20514	0.981928	0.00383768	0.205922	chr16	10652923	10661099	+	PROTEIN_CODING	Rmi2	223970	ENSMUSG00000037991			RecQ mediated genome instability 2	GO:0005829, GO:0005634, GO:0016607, GO:0031422	cytosol, nucleus, nuclear speck, RecQ family helicase-topoisomerase III complex	GO:0003674, GO:0003677	molecular_function, DNA binding	GO:0006260, GO:0043007, GO:0000724, GO:2000042, GO:0071139, GO:0006281, GO:0033045	DNA replication, maintenance of rDNA, double-strand break repair via homologous recombination, negative regulation of double-strand break repair via homologous recombination, resolution of DNA recombination intermediates, DNA repair, regulation of sister chromatid segregation	3.0834	0.663662
E130304I02Rik	2.41033	0.32546	0.00388721	0.208161	chr7	35502017	35537499	+	ncRNA	E130304I02Rik	78547	ENSMUSG00000044997			RIKEN cDNA E130304I02 gene							0.359729	1.93994
Cldn22	-2.3155	0.573006	0.00391025	0.208975	chr8	48277501	48278511	+	PROTEIN_CODING	Cldn22	75677	ENSMUSG00000038064			claudin 22	GO:0070161, GO:0005886, GO:0016020, GO:0070160, GO:0005923	anchoring junction, plasma membrane, membrane, tight junction, bicellular tight junction	GO:0042802, GO:0003674, GO:0005198	identical protein binding, molecular_function, structural molecule activity	GO:0070830, GO:0007155, GO:0016338	bicellular tight junction assembly, cell adhesion, calcium-independent cell-cell adhesion via plasma membrane cell-adhesion molecules	2.31255	0.459458
Gm26788	2.16175	1.15346	0.00392072	0.209116	chr1	34204926	34217245	-	ncRNA	Gm26788	108167617	ENSMUSG00000096992			predicted gene, 26788							0.770849	3.47146
Gm9831	3.08321	-0.703871	0.00396377	0.21099	chr3	55284875	55310640	-	ncRNA	Gm9831	101056032	ENSMUSG00000105975			predicted gene 9831							0.10278	0.918917
Zmat4	-2.34904	0.442898	0.00405852	0.215603	chr8	24137347	24553133	+	PROTEIN_CODING	Zmat4	320158	ENSMUSG00000037492			zinc finger, matrin type 4	GO:0005634	nucleus	GO:0008270, GO:0046872, GO:0003676, GO:0042802, GO:0003677	zinc ion binding, metal ion binding, nucleic acid binding, identical protein binding, DNA binding			2.10699	0.408407
Ttn	1.87573	5.00134	0.00407001	0.215783	chr2	76534324	76812901	-	PROTEIN_CODING	Ttn	22138	ENSMUSG00000051747			titin	GO:0032991, GO:0031430, GO:0031674, GO:1990733, GO:0000794, GO:0030018, GO:0005865, GO:0005634, GO:0030016, GO:0030017, GO:0005737, GO:0031672, GO:0015629, GO:0005859	protein-containing complex, M band, I band, titin-telethonin complex, condensed nuclear chromosome, Z disc, striated muscle thin filament, nucleus, myofibril, sarcomere, cytoplasm, A band, actin cytoskeleton, muscle myosin complex	GO:0051015, GO:0005516, GO:0042802, GO:0005524, GO:0008092, GO:0016301, GO:0019887, GO:0042803, GO:0002020, GO:0019901, GO:0019899, GO:0005509, GO:0008307, GO:0005198, GO:0031433, GO:0106310, GO:0000166, GO:0042805, GO:0004713, GO:0051371, GO:0046872, GO:0030506, GO:0016740, GO:0004674, GO:0005200, GO:0005515, GO:0004672, GO:0097493	actin filament binding, calmodulin binding, identical protein binding, ATP binding, cytoskeletal protein binding, kinase activity, protein kinase regulator activity, protein homodimerization activity, protease binding, protein kinase binding, enzyme binding, calcium ion binding, structural constituent of muscle, structural molecule activity, telethonin binding, protein serine kinase activity, nuc…	GO:0043056, GO:0007507, GO:0006936, GO:0048738, GO:0045214, GO:0030241, GO:0060419, GO:0007512, GO:0003007, GO:0021591, GO:0010737, GO:0001756, GO:0055003, GO:0055008, GO:0035995, GO:1901897, GO:0030240, GO:0050714, GO:0055013, GO:0003300, GO:0060048, GO:0001701, GO:0048769, GO:0055002, GO:0010628, GO:0051592	forward locomotion, heart development, muscle contraction, cardiac muscle tissue development, sarcomere organization, skeletal muscle myosin thick filament assembly, heart growth, adult heart development, heart morphogenesis, ventricular system development, protein kinase A signaling, somitogenesis, cardiac myofibril assembly, cardiac muscle tissue morphogenesis, detection of muscle stretch, regu…	13.6697	50.1831
Cd68	-1.86251	6.26965	0.00409673	0.216769	chr11	69555039	69556996	-	PROTEIN_CODING	Cd68	12514	ENSMUSG00000018774			CD68 antigen	GO:0005764, GO:0005765, GO:0005886, GO:0031902, GO:0016020, GO:0005768, GO:0010008	lysosome, lysosomal membrane, plasma membrane, late endosome membrane, membrane, endosome, endosome membrane			GO:0035425, GO:0071222, GO:0140052, GO:0002605, GO:0002437, GO:0031669, GO:0072594	autocrine signaling, cellular response to lipopolysaccharide, cellular response to oxidised low-density lipoprotein particle stimulus, negative regulation of dendritic cell antigen processing and presentation, inflammatory response to antigenic stimulus, cellular response to nutrient levels, establishment of protein localization to organelle	120.869	33.2342
Gm39545	2.81442	-0.430969	0.0041504	0.217607	chrX	154138280	154175520	+	ncRNA	Gm39545	105243735				predicted gene, 39545							0.15417	1.12312
Slc5a8	2.81442	-0.430969	0.0041504	0.217607	chr10	88721854	88765377	+	PROTEIN_CODING	Slc5a8	216225	ENSMUSG00000020062			solute carrier family 5 (iodide transporter), member 8	GO:0016324, GO:0031526, GO:0000811, GO:0005886, GO:0016020	apical plasma membrane, brush border membrane, GINS complex, plasma membrane, membrane	GO:0015636, GO:0005343, GO:0022857, GO:0090416, GO:0015293, GO:0015552, GO:0015129, GO:0140161	short-chain fatty acid transmembrane transporter activity, organic acid:sodium symporter activity, transmembrane transporter activity, nicotinate transmembrane transporter activity, symporter activity, propionate transmembrane transporter activity, lactate transmembrane transporter activity, monocarboxylate:sodium symporter activity	GO:0015706, GO:0015705, GO:0006811, GO:0035873, GO:0006821, GO:0006814, GO:0006915, GO:0055085, GO:0015718, GO:0015727, GO:0015913, GO:0006846, GO:0006848, GO:2001142, GO:0015730	nitrate transmembrane transport, iodide transport, monoatomic ion transport, lactate transmembrane transport, chloride transport, sodium ion transport, apoptotic process, transmembrane transport, monocarboxylic acid transport, lactate transport, short-chain fatty acid transmembrane transport, acetate transport, pyruvate transport, nicotinate transport, propanoate transmembrane transport	0.15417	1.12312
Gm39523	2.65358	-0.201582	0.00415337	0.217607	chrX	84652960	84657834	-	ncRNA	Gm39523	105243698				predicted gene, 39523							0.20556	1.32732
Gm41265	2.65358	-0.201582	0.00415337	0.217607	chr15	8250449	8252595	-	ncRNA	Gm41265	105245883				predicted gene, 41265							0.20556	1.32732
Gm54134	2.65358	-0.201582	0.00415337	0.217607	chr2	135598402	135608671	-	ncRNA	Gm54134	118568539				predicted gene, 54134							0.20556	1.32732
Gm35266	2.13155	1.21831	0.00417151	0.218129	chr2	77029941	77036543	-	ncRNA	Gm35266	102638784				predicted gene, 35266							0.822239	3.62462
Prg2	-1.95317	2.60414	0.0042192	0.219008	chr2	84810805	84813977	+	PROTEIN_CODING	Prg2	19074	ENSMUSG00000027073			proteoglycan 2, bone marrow	GO:0005576, GO:0031012	extracellular region, extracellular matrix	GO:0030246, GO:0030021	carbohydrate binding, extracellular matrix structural constituent conferring compression resistance	GO:0032693, GO:0002376, GO:0032753, GO:0002215, GO:0042742, GO:0006955, GO:0010936	negative regulation of interleukin-10 production, immune system process, positive regulation of interleukin-4 production, defense response to nematode, defense response to bacterium, immune response, negative regulation of macrophage cytokine production	9.50714	2.45044
Gm52720	2.02497	1.86015	0.00423708	0.219008	chr4	3192871	3200228	-	PROTEIN_CODING	Gm52720	115489972				predicted gene, 52720							1.38753	5.66665
Gm46287	1.96896	2.36855	0.00428269	0.219008	chr11	72655700	72658332	+	ncRNA	Gm46287	108167911				predicted gene, 46287							2.0556	8.06605
Fam107a	1.87084	4.58056	0.00429003	0.219008	chr14	14152166	14173503	+	PROTEIN_CODING	Fam107a	268709	ENSMUSG00000021750			family with sequence similarity 107, member A	GO:0045202, GO:0005856, GO:0098978, GO:0001725, GO:0016607, GO:0005737, GO:0032587, GO:0070161, GO:0005886, GO:0016020, GO:0015629, GO:0042995, GO:0005925, GO:0099143, GO:0043005, GO:0098871, GO:0005634	synapse, cytoskeleton, glutamatergic synapse, stress fiber, nuclear speck, cytoplasm, ruffle membrane, anchoring junction, plasma membrane, membrane, actin cytoskeleton, cell projection, focal adhesion, presynaptic actin cytoskeleton, neuron projection, postsynaptic actin cytoskeleton, nucleus	GO:0003779, GO:0005515	actin binding, protein binding	GO:0051895, GO:0030041, GO:0031647, GO:2000134, GO:0070507, GO:0032956, GO:0031669, GO:1900272, GO:0071385, GO:0030335, GO:0150052, GO:0031398, GO:0051017, GO:0001558, GO:0050890	negative regulation of focal adhesion assembly, actin filament polymerization, regulation of protein stability, negative regulation of G1/S transition of mitotic cell cycle, regulation of microtubule cytoskeleton organization, regulation of actin cytoskeleton organization, cellular response to nutrient levels, negative regulation of long-term synaptic potentiation, cellular response to glucocorti…	10.2266	37.4203
Gm15478	2.14041	1.13681	0.00429504	0.219008	chr5	67797205	67804131	+	ncRNA	Gm15478	100042458				predicted gene 15478	GO:0005575	cellular_component	GO:0003674	molecular_function	GO:0008150	biological_process	0.770849	3.42041
Mfap4	-1.84441	8.00556	0.00433428	0.219008	chr11	61376257	61379536	+	PROTEIN_CODING	Mfap4	76293	ENSMUSG00000042436			microfibrillar-associated protein 4	GO:0001527, GO:0031012, GO:0005576, GO:0005615, GO:0071953	microfibril, extracellular matrix, extracellular region, extracellular space, elastic fiber	GO:0005201	extracellular matrix structural constituent	GO:0097435, GO:0071493, GO:0010712, GO:0048251, GO:0007155, GO:0009650	supramolecular fiber organization, cellular response to UV-B, regulation of collagen metabolic process, elastic fiber assembly, cell adhesion, UV protection	401.869	111.904
Gm44126	-2.13776	1.12454	0.00435704	0.219008	chr6	76261235	76261911	+	PROTEIN_CODING	Gm44126	118567384				predicted gene, 44126							3.39174	0.765764
Apol7c	-2.03361	1.69254	0.00445597	0.219008	chr15	77409052	77417540	-	PROTEIN_CODING	Apol7c	108956	ENSMUSG00000044309			apolipoprotein L 7c	GO:0034364, GO:0034361, GO:0005576, GO:0005615	high-density lipoprotein particle, very-low-density lipoprotein particle, extracellular region, extracellular space	GO:0005254, GO:0008289	chloride channel activity, lipid binding	GO:0006869, GO:0042157	lipid transport, lipoprotein metabolic process	5.03621	1.22522
Gm39752	-3.55329	-1.11576	0.00445989	0.219008	chr2	4225977	4276329	+	ncRNA	Gm39752	105244074				predicted gene, 39752							0.668069	0.0510509
Otud7a	-3.55329	-1.11576	0.00445989	0.219008	chr7	63094493	63415980	+	PROTEIN_CODING	Otud7a	170711	ENSMUSG00000033510			OTU domain containing 7A	GO:0005737, GO:0005634	cytoplasm, nucleus	GO:0016787, GO:0008233, GO:0008234, GO:0008270, GO:0046872, GO:0003677, GO:0004843, GO:0070530	hydrolase activity, peptidase activity, cysteine-type peptidase activity, zinc ion binding, metal ion binding, DNA binding, cysteine-type deubiquitinase activity, K63-linked polyubiquitin modification-dependent protein binding	GO:0035871, GO:0016579, GO:0006508, GO:0071947	protein K11-linked deubiquitination, protein deubiquitination, proteolysis, protein deubiquitination involved in ubiquitin-dependent protein catabolic process	0.668069	0.0510509
Cenph	-2.28317	0.547882	0.00446796	0.219008	chr13	100896187	100912415	-	PROTEIN_CODING	Cenph	26886	ENSMUSG00000045273			centromere protein H	GO:0000775, GO:0005694, GO:0005730, GO:0005654, GO:0000776, GO:0000939, GO:0005634	chromosome, centromeric region, chromosome, nucleolus, nucleoplasm, kinetochore, inner kinetochore, nucleus	GO:0005515, GO:0043515	protein binding, kinetochore binding	GO:0007059, GO:0000278, GO:0051383, GO:0051382, GO:0007052	chromosome segregation, mitotic cell cycle, kinetochore organization, kinetochore assembly, mitotic spindle organization	2.26116	0.459458
Chst13	-2.28317	0.547882	0.00446796	0.219008	chr6	90285333	90302167	-	PROTEIN_CODING	Chst13	71797	ENSMUSG00000056643			carbohydrate sulfotransferase 13	GO:0016020, GO:0000139, GO:0005575, GO:0005794	membrane, Golgi membrane, cellular_component, Golgi apparatus	GO:0001537, GO:0008146, GO:0016740, GO:0047756	dermatan 4-sulfotransferase activity, sulfotransferase activity, transferase activity, chondroitin 4-sulfotransferase activity	GO:0050650, GO:0030166, GO:0016051	chondroitin sulfate proteoglycan biosynthetic process, proteoglycan biosynthetic process, carbohydrate biosynthetic process	2.26116	0.459458
Gzmk	-2.28317	0.547882	0.00446796	0.219008	chr13	113308164	113317499	-	PROTEIN_CODING	Gzmk	14945	ENSMUSG00000042385			granzyme K	GO:0106139, GO:0005615	symbiont cell surface, extracellular space	GO:0008236, GO:0005539, GO:0004252, GO:0016787, GO:0008233, GO:0038187	serine-type peptidase activity, glycosaminoglycan binding, serine-type endopeptidase activity, hydrolase activity, peptidase activity, pattern recognition receptor activity	GO:0050729, GO:0090200, GO:0031640, GO:0006508, GO:0008228, GO:0051604, GO:0006956, GO:0001905, GO:0031638, GO:0002233, GO:0160257, GO:0140507	positive regulation of inflammatory response, positive regulation of release of cytochrome c from mitochondria, killing of cells of another organism, proteolysis, opsonization, protein maturation, complement activation, activation of membrane attack complex, zymogen activation, leukocyte chemotaxis involved in immune response, complement activation, GZMK pathway, granzyme-mediated programmed cell…	2.26116	0.459458
Gpr63	2.37198	0.295751	0.0045382	0.219008	chr4	24966054	25012726	+	PROTEIN_CODING	Gpr63	81006	ENSMUSG00000040372			G protein-coupled receptor 63	GO:0005829, GO:0005886, GO:0016020, GO:0043235, GO:0005654	cytosol, plasma membrane, membrane, receptor complex, nucleoplasm	GO:0004930	G protein-coupled receptor activity	GO:0007186, GO:0007165	G protein-coupled receptor signaling pathway, signal transduction	0.359729	1.88888
Cd200r4	-1.88273	3.62234	0.00454487	0.219008	chr16	44632036	44659497	+	PROTEIN_CODING	Cd200r4	239849	ENSMUSG00000062082			CD200 receptor 4	GO:0009986, GO:0009897, GO:0005886, GO:0016020	cell surface, external side of plasma membrane, plasma membrane, membrane	GO:0005515, GO:0038023	protein binding, signaling receptor activity	GO:0150077	regulation of neuroinflammatory response	19.2198	5.20719
Gm20655	2.16196	0.958528	0.00459135	0.219008	chr10	17659027	17711349	-	ncRNA	Gm20655	102635429	ENSMUSG00000093672			predicted gene 20655							0.668069	3.012
Ctsd	-1.82892	10.3736	0.00461034	0.219008	chr7	141929647	141941564	-	PROTEIN_CODING	Ctsd	13033	ENSMUSG00000007891			cathepsin D	GO:0005829, GO:0005764, GO:0031904, GO:0042470, GO:0005739, GO:0005576, GO:0045121, GO:0005615, GO:0005765, GO:0005768, GO:0098982, GO:0010008, GO:0031012, GO:0098830	cytosol, lysosome, endosome lumen, melanosome, mitochondrion, extracellular region, membrane raft, extracellular space, lysosomal membrane, endosome, GABA-ergic synapse, endosome membrane, extracellular matrix, presynaptic endosome	GO:0070001, GO:0042277, GO:0004190, GO:0004175, GO:0016787, GO:0008233, GO:0005515	aspartic-type peptidase activity, peptide binding, aspartic-type endopeptidase activity, endopeptidase activity, hydrolase activity, peptidase activity, protein binding	GO:0042159, GO:0060441, GO:0038020, GO:0000045, GO:0099003, GO:0006508, GO:0030163, GO:0099532, GO:0097194, GO:0070201, GO:0043065, GO:1901143	lipoprotein catabolic process, epithelial tube branching involved in lung morphogenesis, insulin receptor recycling, autophagosome assembly, vesicle-mediated transport in synapse, proteolysis, protein catabolic process, synaptic vesicle endosomal processing, execution phase of apoptosis, regulation of establishment of protein localization, positive regulation of apoptotic process, insulin catabol…	2070.35	582.746
Atp6v0d2	-1.83364	6.71058	0.00462686	0.219008	chr4	19876838	19922566	-	PROTEIN_CODING	Atp6v0d2	242341	ENSMUSG00000028238			ATPase, H+ transporting, lysosomal V0 subunit D2	GO:0033179, GO:0016324, GO:0016020, GO:0005768, GO:0016471, GO:0005769, GO:0033181	proton-transporting V-type ATPase, V0 domain, apical plasma membrane, membrane, endosome, vacuolar proton-transporting V-type ATPase complex, early endosome, plasma membrane proton-transporting V-type ATPase complex	GO:0046961	proton-transporting ATPase activity, rotational mechanism	GO:0007034, GO:0006811, GO:0007035, GO:1902600	vacuolar transport, monoatomic ion transport, vacuolar acidification, proton transmembrane transport	163.42	45.8437
Gm9947	1.99847	1.89033	0.0046405	0.219008	chr1	14825676	14851198	+	ncRNA	Gm9947	105243866				predicted gene 9947							1.43892	5.76875
9530091C08Rik	3.53535	-1.11868	0.00470211	0.219008	chr9	68672628	68680604	+	ncRNA	9530091C08Rik	320440				RIKEN cDNA 9530091C08 gene	GO:0005575	cellular_component	GO:0003674	molecular_function	GO:0008150	biological_process	0.0513899	0.663662
Gm31323	3.53535	-1.11868	0.00470211	0.219008	chr16	94277694	94325454	+	ncRNA	Gm31323	102633513				predicted gene, 31323							0.0513899	0.663662
Gm32597	3.53535	-1.11868	0.00470211	0.219008	chr16	52151816	52157355	+	ncRNA	Gm32597	102635197				predicted gene, 32597							0.0513899	0.663662
Gm52189	3.53535	-1.11868	0.00470211	0.219008	chr15	79102897	79109387	-	ncRNA	Gm52189	115488491				predicted gene, 52189							0.0513899	0.663662
Rbp7	3.53535	-1.11868	0.00470211	0.219008	chr4	149534144	149550919	-	PROTEIN_CODING	Rbp7	63954	ENSMUSG00000028996			retinol binding protein 7, cellular	GO:0005829, GO:0005737, GO:0005634	cytosol, cytoplasm, nucleus	GO:0005504, GO:0008289, GO:0005501, GO:0016918, GO:0019841	fatty acid binding, lipid binding, retinoid binding, retinal binding, retinol binding	GO:0015908	fatty acid transport	0.0513899	0.663662
Atf7ip2	-5.83759	-1.82668	0.00470919	0.219008	chr16	10010513	10068595	+	PROTEIN_CODING	Atf7ip2	75329	ENSMUSG00000039200			activating transcription factor 7 interacting protein 2	GO:0005667, GO:0005634	transcription regulator complex, nucleus	GO:0003712	transcription coregulator activity	GO:0006355	regulation of DNA-templated transcription	0.359729	0
Camkv	-5.83759	-1.82668	0.00470919	0.219008	chr9	107813097	107826882	+	PROTEIN_CODING	Camkv	235604	ENSMUSG00000032936			CaM kinase-like vesicle-associated	GO:0098794, GO:0045202, GO:0005886, GO:0016020, GO:0031410, GO:0098978, GO:0030659, GO:0005737	postsynapse, synapse, plasma membrane, membrane, cytoplasmic vesicle, glutamatergic synapse, cytoplasmic vesicle membrane, cytoplasm	GO:0005516, GO:0004683, GO:0005524, GO:0004672	calmodulin binding, calcium/calmodulin-dependent protein kinase activity, ATP binding, protein kinase activity	GO:0050804, GO:0099159, GO:0007165	modulation of chemical synaptic transmission, regulation of modification of postsynaptic structure, signal transduction	0.359729	0
Clgn	-5.83759	-1.82668	0.00470919	0.219008	chr8	84116454	84155181	+	PROTEIN_CODING	Clgn	12745	ENSMUSG00000002190			calmegin	GO:0016020, GO:0005783, GO:0005635, GO:0005789	membrane, endoplasmic reticulum, nuclear envelope, endoplasmic reticulum membrane	GO:0005509, GO:0044183, GO:0051082, GO:0005515	calcium ion binding, protein folding chaperone, unfolded protein binding, protein binding	GO:0007339, GO:0036503, GO:0007283, GO:0030154, GO:0006457, GO:0007338, GO:0065003, GO:0051321	binding of sperm to zona pellucida, ERAD pathway, spermatogenesis, cell differentiation, protein folding, single fertilization, protein-containing complex assembly, meiotic cell cycle	0.359729	0
Cpne4	-5.83759	-1.82668	0.00470919	0.219008	chr9	104443900	104911747	+	PROTEIN_CODING	Cpne4	74020	ENSMUSG00000032564			copine IV	GO:0098978, GO:0045202, GO:0005886	glutamatergic synapse, synapse, plasma membrane	GO:0046872, GO:0005515, GO:0005544	metal ion binding, protein binding, calcium-dependent phospholipid binding	GO:0071277	cellular response to calcium ion	0.359729	0
Cst6	-5.83759	-1.82668	0.00470919	0.219008	chr19	5394733	5399602	-	PROTEIN_CODING	Cst6	73720	ENSMUSG00000024846			cystatin E/M	GO:0005576, GO:0001533	extracellular region, cornified envelope	GO:0030414, GO:0004869	peptidase inhibitor activity, cysteine-type endopeptidase inhibitor activity	GO:0008544	epidermis development	0.359729	0
Dpp10	-5.83759	-1.82668	0.00470919	0.219008	chr1	123259871	124773774	-	PROTEIN_CODING	Dpp10	269109	ENSMUSG00000036815			dipeptidylpeptidase 10	GO:0008076, GO:0005886, GO:0016020	voltage-gated potassium channel complex, plasma membrane, membrane	GO:0008236, GO:0044325, GO:0015459	serine-type peptidase activity, transmembrane transporter binding, potassium channel regulator activity	GO:1903078, GO:1901379, GO:0006508, GO:0072659	positive regulation of protein localization to plasma membrane, regulation of potassium ion transmembrane transport, proteolysis, protein localization to plasma membrane	0.359729	0
Dynap	-5.83759	-1.82668	0.00470919	0.219008	chr18	70373500	70377655	-	PROTEIN_CODING	Dynap	75577	ENSMUSG00000024512			dynactin associated protein	GO:0005886, GO:0016020, GO:0005794	plasma membrane, membrane, Golgi apparatus	GO:0003674	molecular_function	GO:0008284, GO:0042981, GO:1901625	positive regulation of cell population proliferation, regulation of apoptotic process, cellular response to ergosterol	0.359729	0
Fgf23	-5.83759	-1.82668	0.00470919	0.219008	chr6	127049865	127059257	+	PROTEIN_CODING	Fgf23	64654	ENSMUSG00000000182			fibroblast growth factor 23	GO:0005615, GO:0005576, GO:0005737	extracellular space, extracellular region, cytoplasm	GO:0008083, GO:0005104, GO:0005105, GO:0005515	growth factor activity, fibroblast growth factor receptor binding, type 1 fibroblast growth factor receptor binding, protein binding	GO:0030500, GO:0030502, GO:0055062, GO:0043410, GO:0008284, GO:0045893, GO:0000165, GO:0030643, GO:0042369, GO:0046888, GO:0090080, GO:0030334, GO:0055074, GO:0045668, GO:0008543, GO:0030154, GO:0070374, GO:0070371, GO:0010966, GO:0022008, GO:1904383	regulation of bone mineralization, negative regulation of bone mineralization, phosphate ion homeostasis, positive regulation of MAPK cascade, positive regulation of cell population proliferation, positive regulation of DNA-templated transcription, MAPK cascade, intracellular phosphate ion homeostasis, vitamin D catabolic process, negative regulation of hormone secretion, positive regulation of M…	0.359729	0
Gm11415	-5.83759	-1.82668	0.00470919	0.219008	chr4	83788601	83807095	-	ncRNA	Gm11415	105247159	ENSMUSG00000085378			predicted gene 11415	GO:0005575	cellular_component	GO:0003674	molecular_function	GO:0008150	biological_process	0.359729	0
Gm11832	-5.83759	-1.82668	0.00470919	0.219008	chr4	11611138	11615010	-	ncRNA	Gm11832	102639547				predicted gene 11832	GO:0005575	cellular_component	GO:0003674	molecular_function	GO:0008150	biological_process	0.359729	0
Gm30717	-5.83759	-1.82668	0.00470919	0.219008	chr7	125016258	125028058	-	ncRNA	Gm30717	102632721	ENSMUSG00000045928			predicted gene, 30717							0.359729	0
Gm32492	-5.83759	-1.82668	0.00470919	0.219008	chr19	56657499	56662981	+	ncRNA	Gm32492	102635060	ENSMUSG00000117859			predicted gene, 32492							0.359729	0
Gm33377	-5.83759	-1.82668	0.00470919	0.219008	chr10	95653994	95733740	+	ncRNA	Gm33377	102636263	ENSMUSG00000101517			predicted gene, 33377							0.359729	0
Gm33933	-5.83759	-1.82668	0.00470919	0.219008	chr14	15864693	15885811	+	PROTEIN_CODING	Gm33933	102637020				predicted gene, 33933							0.359729	0
Gm35972	-5.83759	-1.82668	0.00470919	0.219008	chr15	101734681	101736091	-	ncRNA	Gm35972	102639729				predicted gene, 35972							0.359729	0
Gm4208	-5.83759	-1.82668	0.00470919	0.219008	chr1	62860489	62877284	-	ncRNA	Gm4208	100043070	ENSMUSG00000100426			predicted gene 4208	GO:0005575	cellular_component	GO:0003674	molecular_function	GO:0008150	biological_process	0.359729	0
Gm51659	-5.83759	-1.82668	0.00470919	0.219008	chr9	114464152	114467933	+	ncRNA	Gm51659	115487138				predicted gene, 51659							0.359729	0
Gm53228	-5.83759	-1.82668	0.00470919	0.219008	chr4	130350271	130357398	+	ncRNA	Gm53228	115489389				predicted gene, 53228							0.359729	0
Hsd17b2	-5.83759	-1.82668	0.00470919	0.219008	chr8	118427752	118485767	+	PROTEIN_CODING	Hsd17b2	15486	ENSMUSG00000031844			hydroxysteroid (17-beta) dehydrogenase 2	GO:0043231, GO:0016020, GO:0005783, GO:0005789	intracellular membrane-bounded organelle, membrane, endoplasmic reticulum, endoplasmic reticulum membrane	GO:0016491, GO:0047035, GO:0004303	oxidoreductase activity, testosterone dehydrogenase (NAD+) activity, estradiol 17-beta-dehydrogenase [NAD(P)+] activity	GO:0001701, GO:0032526, GO:0001890, GO:0006702, GO:0006694, GO:0008209, GO:0008202, GO:0006703, GO:0006629	in utero embryonic development, response to retinoic acid, placenta development, androgen biosynthetic process, steroid biosynthetic process, androgen metabolic process, steroid metabolic process, estrogen biosynthetic process, lipid metabolic process	0.359729	0
Iglj3p	-5.83759	-1.82668	0.00470919	0.219008	chr16	18885121	18885158	-	PSEUDO	Iglj3p	404741	ENSMUSG00000106405			immunoglobulin lambda joining 3 pseudogene							0.359729	0
Kcng3	-5.83759	-1.82668	0.00470919	0.219008	chr17	83881452	83939595	-	PROTEIN_CODING	Kcng3	225030	ENSMUSG00000045053			potassium voltage-gated channel, subfamily G, member 3	GO:0005783, GO:0034702, GO:0005737, GO:0008076, GO:0005886, GO:0016020	endoplasmic reticulum, monoatomic ion channel complex, cytoplasm, voltage-gated potassium channel complex, plasma membrane, membrane	GO:0005216, GO:0005267, GO:0005249, GO:0015459	monoatomic ion channel activity, potassium channel activity, voltage-gated potassium channel activity, potassium channel regulator activity	GO:0006811, GO:0043266, GO:1901379, GO:0001508, GO:0006813, GO:0055085, GO:0034220, GO:0071805, GO:0051260	monoatomic ion transport, regulation of potassium ion transport, regulation of potassium ion transmembrane transport, action potential, potassium ion transport, transmembrane transport, monoatomic ion transmembrane transport, potassium ion transmembrane transport, protein homooligomerization	0.359729	0
Kcnk9	-5.83759	-1.82668	0.00470919	0.219008	chr15	72373722	72422415	-	PROTEIN_CODING	Kcnk9	223604	ENSMUSG00000036760			potassium channel, subfamily K, member 9	GO:0005743, GO:0005739, GO:0030425, GO:0005886, GO:0008021, GO:0016020, GO:0042995	mitochondrial inner membrane, mitochondrion, dendrite, plasma membrane, synaptic vesicle, membrane, cell projection	GO:0042802, GO:0005267, GO:0022841, GO:0015271, GO:0046872, GO:0005272, GO:0046982, GO:0005249, GO:0005515	identical protein binding, potassium channel activity, potassium ion leak channel activity, outward rectifier potassium channel activity, metal ion binding, sodium channel activity, protein heterodimerization activity, voltage-gated potassium channel activity, protein binding	GO:0006811, GO:0071468, GO:2000859, GO:0006814, GO:0099605, GO:0035725, GO:0006813, GO:0007601, GO:0060075, GO:0034220, GO:1990573, GO:0071805	monoatomic ion transport, cellular response to acidic pH, negative regulation of aldosterone secretion, sodium ion transport, regulation of action potential firing rate, sodium ion transmembrane transport, potassium ion transport, visual perception, regulation of resting membrane potential, monoatomic ion transmembrane transport, potassium ion import across plasma membrane, potassium ion transmem…	0.359729	0
Mir124a-1hg	-5.83759	-1.82668	0.00470919	0.219008	chr14	64825564	64831410	+	ncRNA	Mir124a-1hg	268755	ENSMUSG00000097545			Mir124-1 host gene (non-protein coding)							0.359729	0
Nos1	-5.83759	-1.82668	0.00470919	0.219008	chr5	118004904	118096905	+	PROTEIN_CODING	Nos1	18125	ENSMUSG00000029361			nitric oxide synthase 1, neuronal	GO:0014069, GO:0005739, GO:0098978, GO:0031965, GO:0043197, GO:0030141, GO:0016020, GO:0048471, GO:0005634, GO:0044305, GO:0045202, GO:0042383, GO:0030425, GO:0005901, GO:0030315, GO:0099091, GO:0099092, GO:0005829, GO:0032991, GO:0045121, GO:0033017, GO:0071944, GO:0030018, GO:0042995, GO:0012505, GO:0005654, GO:0001917, GO:0005856, GO:0005741, GO:0005737, GO:0042582, GO:0005886, GO:0016529	postsynaptic density, mitochondrion, glutamatergic synapse, nuclear membrane, dendritic spine, secretory granule, membrane, perinuclear region of cytoplasm, nucleus, calyx of Held, synapse, sarcolemma, dendrite, caveola, T-tubule, postsynaptic specialization, intracellular component, postsynaptic density, intracellular component, cytosol, protein-containing complex, membrane raft, sarcoplasmic re…	GO:0017080, GO:0051219, GO:0005516, GO:0046870, GO:0097110, GO:0019899, GO:0048306, GO:0070402, GO:0050660, GO:0005515, GO:0051117, GO:0042802, GO:0044325, GO:0020037, GO:0061629, GO:0035605, GO:0004517, GO:0008270, GO:0016491, GO:0046872, GO:0010181, GO:0050661	sodium channel regulator activity, phosphoprotein binding, calmodulin binding, cadmium ion binding, scaffold protein binding, enzyme binding, calcium-dependent protein binding, NADPH binding, flavin adenine dinucleotide binding, protein binding, ATPase binding, identical protein binding, transmembrane transporter binding, heme binding, RNA polymerase II-specific DNA-binding transcription factor b…	GO:0071363, GO:0043627, GO:0043524, GO:0043066, GO:0045893, GO:0071872, GO:0050767, GO:0060078, GO:0042178, GO:0042311, GO:0002028, GO:0051481, GO:0002026, GO:0099163, GO:0046676, GO:0045184, GO:0043434, GO:0034760, GO:0006809, GO:0043525, GO:0006527, GO:0032496, GO:0038060, GO:0051612, GO:0098735, GO:0045944, GO:1902307, GO:0048148, GO:0006941, GO:0051649, GO:0033555, GO:0001666, GO:0043267, GO:…	cellular response to growth factor stimulus, response to estrogen, negative regulation of neuron apoptotic process, negative regulation of apoptotic process, positive regulation of DNA-templated transcription, cellular response to epinephrine stimulus, regulation of neurogenesis, regulation of postsynaptic membrane potential, xenobiotic catabolic process, vasodilation, regulation of sodium ion tr…	0.359729	0
Tm9sf5	-5.83759	-1.82668	0.00470919	0.219008	chrX	56446127	56534133	+	PROTEIN_CODING	Tm9sf5	245423	ENSMUSG00000079584			transmembrane 9 superfamily member 5	GO:0016020, GO:0005886	membrane, plasma membrane	GO:0005515	protein binding	GO:0045747, GO:0072657, GO:0022605, GO:0072659, GO:0031398	positive regulation of Notch signaling pathway, protein localization to membrane, mammalian oogenesis stage, protein localization to plasma membrane, positive regulation of protein ubiquitination	0.359729	0
Gm13070	2.42571	0.137115	0.00472993	0.219008	chr4	149987100	149988931	+	ncRNA	Gm13070	105247219	ENSMUSG00000086767			predicted gene 13070	GO:0005575	cellular_component	GO:0003674	molecular_function	GO:0008150	biological_process	0.30834	1.68468
Gm53310	2.42571	0.137115	0.00472993	0.219008	chr6	8683162	8728922	+	ncRNA	Gm53310	118567417				predicted gene, 53310							0.30834	1.68468
C1qb	-1.83117	6.04362	0.004754	0.219008	chr4	136607437	136613511	-	PROTEIN_CODING	C1qb	12260	ENSMUSG00000036905			complement component 1, q subcomponent, beta polypeptide	GO:0009986, GO:0045202, GO:0106139, GO:0098978, GO:0005602, GO:0005576, GO:0005615, GO:0062167, GO:0098794, GO:0098890, GO:0005581, GO:0098888	cell surface, synapse, symbiont cell surface, glutamatergic synapse, complement component C1 complex, extracellular region, extracellular space, complement component C1q complex, postsynapse, extrinsic component of postsynaptic membrane, collagen trimer, extrinsic component of presynaptic membrane	GO:0042802, GO:0001791, GO:0019864, GO:0046872, GO:0001786	identical protein binding, IgM binding, IgG binding, metal ion binding, phosphatidylserine binding	GO:0048839, GO:0045087, GO:0002376, GO:0098883, GO:0006958	inner ear development, innate immune response, immune system process, synapse pruning, complement activation, classical pathway	102.831	28.8948
Gm34050	2.17523	0.86038	0.00477079	0.219008	chr3	121689732	121697043	-	ncRNA	Gm34050	102637167				predicted gene, 34050							0.616679	2.8078
Igkv4-55	-1.86389	3.81611	0.00479956	0.219008	chr6	69584259	69584785	-	OTHER	Igkv4-55	385253	ENSMUSG00000096833			immunoglobulin kappa variable 4-55	GO:0019814	immunoglobulin complex			GO:0006955, GO:0002376, GO:0002250	immune response, immune system process, adaptive immune response	21.9435	6.02401
Cdk1	-1.95484	2.19913	0.00482738	0.219008	chr10	69170976	69188742	-	PROTEIN_CODING	Cdk1	12534	ENSMUSG00000019942			cyclin dependent kinase 1	GO:0005739, GO:0005634, GO:0005876, GO:0097122, GO:0005829, GO:0005759, GO:0005813, GO:0005819, GO:0005654, GO:0072686, GO:0005856, GO:0030496, GO:0005737, GO:0097125, GO:0000307	mitochondrion, nucleus, spindle microtubule, cyclin A2-CDK1 complex, cytosol, mitochondrial matrix, centrosome, spindle, nucleoplasm, mitotic spindle, cytoskeleton, midbody, cytoplasm, cyclin B1-CDK1 complex, cyclin-dependent protein kinase holoenzyme complex	GO:0003682, GO:0106310, GO:0000166, GO:0016740, GO:0005515, GO:0004672, GO:0004693, GO:0005524, GO:0030544, GO:0097472, GO:0016301, GO:0008353, GO:0030332, GO:0004674, GO:0035173	chromatin binding, protein serine kinase activity, nucleotide binding, transferase activity, protein binding, protein kinase activity, cyclin-dependent protein serine/threonine kinase activity, ATP binding, Hsp70 protein binding, cyclin-dependent protein kinase activity, kinase activity, RNA polymerase II CTD heptapeptide repeat kinase activity, cyclin binding, protein serine/threonine kinase act…	GO:0048511, GO:0048144, GO:0014075, GO:0043066, GO:0062033, GO:0018105, GO:1990166, GO:0010629, GO:0007095, GO:0000226, GO:0060045, GO:0000082, GO:0048678, GO:1900182, GO:1990506, GO:0034501, GO:0045471, GO:0070301, GO:0065003, GO:0006915, GO:0007077, GO:0042752, GO:1905448, GO:0045740, GO:0046688, GO:0046105, GO:0010971, GO:0051301, GO:0016579, GO:0006357, GO:0030261, GO:0006974, GO:0006338, GO:…	rhythmic process, fibroblast proliferation, response to amine, negative regulation of apoptotic process, positive regulation of mitotic sister chromatid segregation, peptidyl-serine phosphorylation, protein localization to site of double-strand break, negative regulation of gene expression, mitotic G2 DNA damage checkpoint signaling, microtubule cytoskeleton organization, positive regulation of c…	7.1432	1.83783
Slc38a4	1.8578	3.94865	0.00484945	0.219008	chr15	96892701	96953837	-	PROTEIN_CODING	Slc38a4	69354	ENSMUSG00000022464			solute carrier family 38, member 4	GO:0005886, GO:0016020, GO:0031528, GO:0042995	plasma membrane, membrane, microvillus membrane, cell projection	GO:0015179, GO:0061459, GO:0015171, GO:0005283, GO:0015655, GO:0005295, GO:0015293	L-amino acid transmembrane transporter activity, L-arginine transmembrane transporter activity, amino acid transmembrane transporter activity, amino acid:sodium symporter activity, alanine:sodium symporter activity, neutral L-amino acid:sodium symporter activity, symporter activity	GO:0006811, GO:1903826, GO:1904557, GO:0006814, GO:0035725, GO:1904273, GO:0003333, GO:0006865, GO:0015804	monoatomic ion transport, L-arginine transmembrane transport, L-alanine transmembrane transport, sodium ion transport, sodium ion transmembrane transport, L-alanine import across plasma membrane, amino acid transmembrane transport, amino acid transport, neutral amino acid transport	6.6293	24.045
Wfdc17	-1.84023	4.76124	0.00485026	0.219008	chr11	83594882	83597095	+	PROTEIN_CODING	Wfdc17	100034251	ENSMUSG00000069792			WAP four-disulfide core domain 17	GO:0005576, GO:0005615	extracellular region, extracellular space	GO:0030414, GO:0004867	peptidase inhibitor activity, serine-type endopeptidase inhibitor activity	GO:0019731, GO:0045087	antibacterial humoral response, innate immune response	42.2425	11.7928
Fkbp11	-1.91042	2.73774	0.0048603	0.219008	chr15	98622249	98626079	-	PROTEIN_CODING	Fkbp11	66120	ENSMUSG00000003355			FK506 binding protein 11	GO:0005783, GO:0016020	endoplasmic reticulum, membrane	GO:0016853, GO:0003755	isomerase activity, peptidyl-prolyl cis-trans isomerase activity			10.3808	2.75675
1700065D16Rik	5.82821	-1.82875	0.00489414	0.219008	chr9	95737471	95739935	-	PROTEIN_CODING	1700065D16Rik	73410	ENSMUSG00000096655			RIKEN cDNA 1700065D16 gene							0	0.357356
4933427I22Rik	5.82821	-1.82875	0.00489414	0.219008	chr4	139653422	139670830	-	ncRNA	4933427I22Rik	71235	ENSMUSG00000085928			RIKEN cDNA 4933427I22 gene							0	0.357356
A930009A15Rik	5.82821	-1.82875	0.00489414	0.219008	chr10	115399555	115418359	+	PROTEIN_CODING	A930009A15Rik	77798	ENSMUSG00000092210			RIKEN cDNA A930009A15 gene	GO:0005575	cellular_component	GO:0003674	molecular_function	GO:0008150	biological_process	0	0.357356
Asb12	5.82821	-1.82875	0.00489414	0.219008	chrX	94513125	94601610	-	PROTEIN_CODING	Asb12	70392	ENSMUSG00000031204			ankyrin repeat and SOCS box-containing 12	GO:0000151	ubiquitin ligase complex	GO:0061630	ubiquitin protein ligase activity	GO:0016567	protein ubiquitination	0	0.357356
C2cd4d	5.82821	-1.82875	0.00489414	0.219008	chr3	94269720	94271874	+	PROTEIN_CODING	C2cd4d	271944	ENSMUSG00000091648			C2 calcium-dependent domain containing 4D			GO:0003674	molecular_function	GO:0008150	biological_process	0	0.357356
Dppa2	5.82821	-1.82875	0.00489414	0.219008	chr16	48130637	48139876	+	PROTEIN_CODING	Dppa2	73703	ENSMUSG00000072419			developmental pluripotency associated 2	GO:0005654, GO:0005634	nucleoplasm, nucleus	GO:0003682	chromatin binding	GO:0019827, GO:0048731, GO:0060484, GO:0040029, GO:2000648	stem cell population maintenance, system development, lung-associated mesenchyme development, epigenetic regulation of gene expression, positive regulation of stem cell proliferation	0	0.357356
Gm22589	5.82821	-1.82875	0.00489414	0.219008	chr17	35461654	35461730	+	snoRNA	Gm22589	115488830	ENSMUSG00000075770			predicted gene, 22589	GO:0005730	nucleolus			GO:0006396	RNA processing	0	0.357356
Gm22960	5.82821	-1.82875	0.00489414	0.219008	chr13	47056067	47056168	+	snRNA	Gm22960	115488256	ENSMUSG00000084466			predicted gene, 22960	GO:0005688, GO:0046540	U6 snRNP, U4/U6 x U5 tri-snRNP complex	GO:0030621	U4 snRNA binding	GO:0000244, GO:0000353	spliceosomal tri-snRNP complex assembly, formation of quadruple SL/U4/U5/U6 snRNP	0	0.357356
Gm24644	5.82821	-1.82875	0.00489414	0.219008	chr2	103871014	103871152	+	ncRNA	Gm24644	115489635	ENSMUSG00000087739			predicted gene, 24644	GO:0015030, GO:0005730	Cajal body, nucleolus			GO:0006396	RNA processing	0	0.357356
Gm29682	5.82821	-1.82875	0.00489414	0.219008	chr8	104815548	104832505	-	ncRNA	Gm29682	546096	ENSMUSG00000110053			predicted gene, 29682							0	0.357356
Gm30476	5.82821	-1.82875	0.00489414	0.219008	chr17	73344086	73344806	+	ncRNA	Gm30476	102632391				predicted gene, 30476							0	0.357356
Gm32269	5.82821	-1.82875	0.00489414	0.219008	chr14	4837051	4871309	+	ncRNA	Gm32269	102634765				predicted gene, 32269							0	0.357356
Gm34602	5.82821	-1.82875	0.00489414	0.219008	chr1	184609655	184614478	+	ncRNA	Gm34602	102637906				predicted gene, 34602							0	0.357356
Gm35842	5.82821	-1.82875	0.00489414	0.219008	chr7	70196822	70206639	+	ncRNA	Gm35842	115486531				predicted gene, 35842							0	0.357356
Gm4123	5.82821	-1.82875	0.00489414	0.219008	chr4	141262860	141264728	+	ncRNA	Gm4123	100042951				predicted gene 4123							0	0.357356
Gm42054	5.82821	-1.82875	0.00489414	0.219008	chr8	124923292	124933054	+	ncRNA	Gm42054	105246830				predicted gene, 42054							0	0.357356
Gm46923	5.82821	-1.82875	0.00489414	0.219008	chr5	129190432	129193737	-	ncRNA	Gm46923	108169070				predicted gene, 46923							0	0.357356
Gm51795	5.82821	-1.82875	0.00489414	0.219008	chr10	20046991	20051079	-	ncRNA	Gm51795	115487441	ENSMUSG00000132138			predicted gene, 51795							0	0.357356
Gm51986	5.82821	-1.82875	0.00489414	0.219008	chr12	80760914	80766175	-	ncRNA	Gm51986	115487991				predicted gene, 51986							0	0.357356
Gm52216	5.82821	-1.82875	0.00489414	0.219008	chr15	90912821	90916357	+	ncRNA	Gm52216	115488535				predicted gene, 52216							0	0.357356
Gm53377	5.82821	-1.82875	0.00489414	0.219008	chr7	130453475	130460117	-	ncRNA	Gm53377	118567512				predicted gene, 53377							0	0.357356
Gm53839	5.82821	-1.82875	0.00489414	0.219008	chr14	30350566	30361198	+	ncRNA	Gm53839	118568119				predicted gene, 53839							0	0.357356
Ighv1-37	5.82821	-1.82875	0.00489414	0.219008	chr12	114859858	114860151	-	OTHER	Ighv1-37	668517				immunoglobulin heavy variable 1-37			GO:0003823	antigen binding	GO:0016064	immunoglobulin mediated immune response	0	0.357356
Nrk	5.82821	-1.82875	0.00489414	0.219008	chrX	137814980	137911281	+	PROTEIN_CODING	Nrk	27206	ENSMUSG00000052854			Nik related kinase			GO:0004674, GO:0016740, GO:0005524, GO:0106310, GO:0000166, GO:0004672, GO:0016301	protein serine/threonine kinase activity, transferase activity, ATP binding, protein serine kinase activity, nucleotide binding, protein kinase activity, kinase activity	GO:0046330, GO:0008285, GO:0060721, GO:0007567	positive regulation of JNK cascade, negative regulation of cell population proliferation, regulation of spongiotrophoblast cell proliferation, parturition	0	0.357356
Slc14a2	5.82821	-1.82875	0.00489414	0.219008	chr18	78189359	78640165	-	PROTEIN_CODING	Slc14a2	27411	ENSMUSG00000024552			solute carrier family 14 (urea transporter), member 2	GO:0016323, GO:0016324, GO:0005886, GO:0016020	basolateral plasma membrane, apical plasma membrane, plasma membrane, membrane	GO:0050839, GO:0015204	cell adhesion molecule binding, urea transmembrane transporter activity	GO:0071918, GO:0015840	urea transmembrane transport, urea transport	0	0.357356
Ube2q2l	5.82821	-1.82875	0.00489414	0.219008	chr6	136377310	136396870	-	PROTEIN_CODING	Ube2q2l	100502936	ENSMUSG00000045291			ubiquitin conjugating enzyme E2 Q2 like	GO:0005634, GO:0005737	nucleus, cytoplasm	GO:0061631	ubiquitin conjugating enzyme activity	GO:0070936	protein K48-linked ubiquitination	0	0.357356
Zfp957	5.82821	-1.82875	0.00489414	0.219008	chr14	79449795	79484807	-	PROTEIN_CODING	Zfp957	105590	ENSMUSG00000071262			zinc finger protein 957	GO:0005634	nucleus	GO:0003677, GO:0008270, GO:0046872	DNA binding, zinc ion binding, metal ion binding			0	0.357356
Gm13387	1.89244	3.01864	0.00489458	0.219008	chr2	25012433	25035499	-	ncRNA	Gm13387	329358	ENSMUSG00000087028			predicted gene 13387							3.39174	12.6096
Aif1	-1.8878	3.06854	0.00493056	0.220248	chr17	35389967	35394977	-	PROTEIN_CODING	Aif1	11629	ENSMUSG00000024397			allograft inflammatory factor 1	GO:0005829, GO:0097386, GO:0016020, GO:0043204, GO:0042995, GO:0048471, GO:0005634, GO:0001726, GO:0005856, GO:0005737, GO:0032587, GO:0030027, GO:0001891, GO:0005886, GO:0005884	cytosol, glial cell projection, membrane, perikaryon, cell projection, perinuclear region of cytoplasm, nucleus, ruffle, cytoskeleton, cytoplasm, ruffle membrane, lamellipodium, phagocytic cup, plasma membrane, actin filament	GO:0051015, GO:0003779, GO:0005509, GO:0046872, GO:0005515	actin filament binding, actin binding, calcium ion binding, metal ion binding, protein binding	GO:0001774, GO:0006954, GO:0090271, GO:0008284, GO:1900087, GO:0043066, GO:0050921, GO:0097178, GO:0045429, GO:2000406, GO:0006911, GO:0016601, GO:0071672, GO:0030046, GO:0048662, GO:0010629, GO:0071346, GO:0051764, GO:0014739, GO:0030041, GO:0034599, GO:0071673, GO:0090026, GO:0071677, GO:0030335, GO:0032722, GO:0042102, GO:0048661, GO:0032755, GO:0051017	microglial cell activation, inflammatory response, positive regulation of fibroblast growth factor production, positive regulation of cell population proliferation, positive regulation of G1/S transition of mitotic cell cycle, negative regulation of apoptotic process, positive regulation of chemotaxis, ruffle assembly, positive regulation of nitric oxide biosynthetic process, positive regulation …	13.053	3.52251
Grem1	-2.35148	0.269473	0.00494816	0.220665	chr2	113579020	113588993	-	PROTEIN_CODING	Grem1	23892	ENSMUSG00000074934			gremlin 1, DAN family BMP antagonist	GO:0009986, GO:0005576, GO:0005615	cell surface, extracellular region, extracellular space	GO:0043184, GO:0042803, GO:0005125, GO:0030297, GO:0036122, GO:0048018, GO:0043395	vascular endothelial growth factor receptor 2 binding, protein homodimerization activity, cytokine activity, transmembrane receptor protein tyrosine kinase activator activity, BMP binding, receptor ligand activity, heparan sulfate proteoglycan binding	GO:0045766, GO:0007267, GO:0048263, GO:1900748, GO:0008284, GO:0043066, GO:0032331, GO:0045893, GO:1901224, GO:1900155, GO:0001525, GO:0090190, GO:0090050, GO:0060173, GO:0009954, GO:0003337, GO:0000902, GO:0030308, GO:0009966, GO:0002689, GO:0030514, GO:0046851, GO:0090090, GO:0030326, GO:1900158, GO:0032872, GO:0051893, GO:0090027, GO:0060379, GO:0009887, GO:0033689, GO:0030502, GO:0010717, GO:…	positive regulation of angiogenesis, cell-cell signaling, determination of dorsal identity, positive regulation of vascular endothelial growth factor signaling pathway, positive regulation of cell population proliferation, negative regulation of apoptotic process, negative regulation of chondrocyte differentiation, positive regulation of DNA-templated transcription, positive regulation of non-can…	1.85004	0.357356
Il13ra2	-2.76635	-0.478047	0.00498626	0.220987	chrX	146166474	146214982	-	PROTEIN_CODING	Il13ra2	16165	ENSMUSG00000031289			interleukin 13 receptor, alpha 2	GO:0005886, GO:0016020, GO:0043235, GO:0009897, GO:0005576, GO:0005615	plasma membrane, membrane, receptor complex, external side of plasma membrane, extracellular region, extracellular space	GO:0004896, GO:0019955, GO:0005515	cytokine receptor activity, cytokine binding, protein binding	GO:0002638, GO:0019221, GO:0043305, GO:0007179, GO:0008284, GO:0032905, GO:0016064, GO:0035772	negative regulation of immunoglobulin production, cytokine-mediated signaling pathway, negative regulation of mast cell degranulation, transforming growth factor beta receptor signaling pathway, positive regulation of cell population proliferation, transforming growth factor beta1 production, immunoglobulin mediated immune response, interleukin-13-mediated signaling pathway	1.07919	0.153153
Kcnq2	-2.76635	-0.478047	0.00498626	0.220987	chr2	180717372	180777368	-	PROTEIN_CODING	Kcnq2	16536	ENSMUSG00000016346			potassium voltage-gated channel, subfamily Q, member 2	GO:0009986, GO:0005739, GO:0034702, GO:0016020, GO:0033268, GO:0045202, GO:0008076, GO:0005886, GO:0043194	cell surface, mitochondrion, monoatomic ion channel complex, membrane, node of Ranvier, synapse, voltage-gated potassium channel complex, plasma membrane, axon initial segment	GO:0005516, GO:0005267, GO:0005244, GO:0005216, GO:0030506, GO:0022843, GO:0005249, GO:0005515	calmodulin binding, potassium channel activity, voltage-gated monoatomic ion channel activity, monoatomic ion channel activity, ankyrin binding, voltage-gated monoatomic cation channel activity, voltage-gated potassium channel activity, protein binding	GO:0051882, GO:0006811, GO:0035640, GO:0021766, GO:0001508, GO:0007605, GO:0098976, GO:0099611, GO:0010996, GO:0015031, GO:0097432, GO:0035176, GO:0042391, GO:0034220, GO:0019228, GO:0019226, GO:0071277, GO:0016322, GO:0007612, GO:0006887, GO:0008340, GO:0097314, GO:0006897, GO:0010467, GO:0030010, GO:0009266, GO:0021675, GO:0099610, GO:0035725, GO:0009410, GO:0006813, GO:0055085, GO:1903701, GO:…	mitochondrial depolarization, monoatomic ion transport, exploration behavior, hippocampus development, action potential, sensory perception of sound, excitatory chemical synaptic transmission, regulation of action potential firing threshold, response to auditory stimulus, protein transport, hippocampal pyramidal neuron differentiation, social behavior, regulation of membrane potential, monoatomic…	1.07919	0.153153
Grm6	-3.0198	-0.761967	0.00499333	0.220987	chr11	50741205	50757035	+	PROTEIN_CODING	Grm6	108072	ENSMUSG00000000617			glutamate receptor, metabotropic 6	GO:0030425, GO:0000139, GO:0005783, GO:0051286, GO:0005794, GO:0005886, GO:0016020, GO:0042995, GO:0045211, GO:0005789, GO:0035841	dendrite, Golgi membrane, endoplasmic reticulum, cell tip, Golgi apparatus, plasma membrane, membrane, cell projection, postsynaptic membrane, endoplasmic reticulum membrane, new growing cell tip	GO:0001640, GO:0001642, GO:0004930, GO:0042803, GO:0008066, GO:0005515	adenylate cyclase inhibiting G protein-coupled glutamate receptor activity, group III metabotropic glutamate receptor activity, G protein-coupled receptor activity, protein homodimerization activity, glutamate receptor activity, protein binding	GO:1905665, GO:0007626, GO:0007186, GO:0007216, GO:0007165, GO:0023052, GO:0007268, GO:0007196, GO:0007601, GO:0060041, GO:0050953, GO:0051966, GO:0050908, GO:0007416, GO:0010467, GO:0007154	positive regulation of calcium ion import across plasma membrane, locomotory behavior, G protein-coupled receptor signaling pathway, G protein-coupled glutamate receptor signaling pathway, signal transduction, signaling, chemical synaptic transmission, adenylate cyclase-inhibiting G protein-coupled glutamate receptor signaling pathway, visual perception, retina development in camera-type eye, sen…	0.873629	0.102102
Klra5	-3.0198	-0.761967	0.00499333	0.220987	chr6	129874715	129890188	-	PROTEIN_CODING	Klra5	16636	ENSMUSG00000030173			killer cell lectin-like receptor, subfamily A, member 5	GO:0009986, GO:0005886, GO:0016020	cell surface, plasma membrane, membrane	GO:0030246, GO:0038023	carbohydrate binding, signaling receptor activity	GO:0007155	cell adhesion	0.873629	0.102102
Gm39061	1.91687	2.55584	0.00499681	0.220987	chr7	101632303	101640105	-	ncRNA	Gm39061	105243016				predicted gene, 39061							2.41533	9.13812
Gm42090	2.59728	-0.244598	0.0051432	0.226709	chr11	102938179	102940521	+	ncRNA	Gm42090	105246887				predicted gene, 42090							0.20556	1.27627
Gm42225	2.59728	-0.244598	0.0051432	0.226709	chr5	22764880	22794675	-	ncRNA	Gm42225	105247049				predicted gene, 42225							0.20556	1.27627
Iqcn	2.20909	0.641447	0.00521618	0.229546	chr8	71154661	71170299	+	PROTEIN_CODING	Iqcn	637079	ENSMUSG00000110622			IQ motif containing N	GO:0005739	mitochondrion	GO:0005515, GO:0003674	protein binding, molecular_function	GO:0007338, GO:0007286, GO:0120316, GO:0008150	single fertilization, spermatid development, sperm flagellum assembly, biological_process	0.513899	2.39939
Gm57781	2.03916	1.38296	0.00525609	0.230921	chr7	16065231	16070612	-	ncRNA	Gm57781	118567473				predicted gene, 57781							0.976409	4.03302
Gm44026	3.00134	-0.765202	0.00529166	0.231721	chr6	54433731	54448095	-	ncRNA	Gm44026	108169145				predicted gene, 44026							0.10278	0.867866
Myo7b	3.00134	-0.765202	0.00529166	0.231721	chr18	32092287	32169984	-	PROTEIN_CODING	Myo7b	17922	ENSMUSG00000024388			myosin VIIB	GO:0005856, GO:0045177, GO:0005737, GO:0016459, GO:0016020, GO:0015629, GO:0042995, GO:0090651, GO:0005902, GO:0005903	cytoskeleton, apical part of cell, cytoplasm, myosin complex, membrane, actin cytoskeleton, cell projection, apical cytoplasm, microvillus, brush border	GO:0051015, GO:0000146, GO:0005524, GO:0003774, GO:0003779, GO:0000166	actin filament binding, microfilament motor activity, ATP binding, cytoskeletal motor activity, actin binding, nucleotide binding	GO:0007423, GO:0007015, GO:0007605, GO:1904970, GO:0030154, GO:0006897, GO:0030048	sensory organ development, actin filament organization, sensory perception of sound, brush border assembly, cell differentiation, endocytosis, actin filament-based movement	0.10278	0.867866
Mreg	-1.86441	3.15001	0.0053552	0.234119	chr1	72198392	72251418	-	PROTEIN_CODING	Mreg	381269	ENSMUSG00000039395			melanoregulin	GO:0005764, GO:0016324, GO:0042470, GO:0032991, GO:0033162, GO:0030659, GO:0031090, GO:0005765, GO:0031902, GO:0016020, GO:0005886, GO:0031410	lysosome, apical plasma membrane, melanosome, protein-containing complex, melanosome membrane, cytoplasmic vesicle membrane, organelle membrane, lysosomal membrane, late endosome membrane, membrane, plasma membrane, cytoplasmic vesicle	GO:0008289, GO:0035091, GO:0005515	lipid binding, phosphatidylinositol binding, protein binding	GO:0032400, GO:0043473, GO:0030318, GO:0090382, GO:0072385, GO:0048066, GO:0032402	melanosome localization, pigmentation, melanocyte differentiation, phagosome maturation, minus-end-directed organelle transport along microtubule, developmental pigmentation, melanosome transport	13.7725	3.77777
Dnase1l3	-1.92578	2.21514	0.00540048	0.235712	chr14	14475014	14504586	+	PROTEIN_CODING	Dnase1l3	13421	ENSMUSG00000025279			deoxyribonuclease 1-like 3	GO:0005783, GO:0005576, GO:0005634	endoplasmic reticulum, extracellular region, nucleus	GO:0004530, GO:0003824, GO:0003677, GO:0004519, GO:0004520, GO:0016787, GO:0004536, GO:0004518	deoxyribonuclease I activity, catalytic activity, DNA binding, endonuclease activity, DNA endonuclease activity, hydrolase activity, DNA nuclease activity, nuclease activity	GO:0006259, GO:0010623, GO:0006308, GO:0002283, GO:0006309, GO:0002673, GO:0006915, GO:0012501, GO:0070948	DNA metabolic process, programmed cell death involved in cell development, DNA catabolic process, neutrophil activation involved in immune response, apoptotic DNA fragmentation, regulation of acute inflammatory response, apoptotic process, programmed cell death, regulation of neutrophil mediated cytotoxicity	7.19459	1.88888
Npr3	1.79626	7.20308	0.00543638	0.236891	chr15	11839982	11907287	-	PROTEIN_CODING	Npr3	18162	ENSMUSG00000022206			natriuretic peptide receptor 3	GO:0032991, GO:0005886, GO:0016020	protein-containing complex, plasma membrane, membrane	GO:0042277, GO:0042802, GO:0042562, GO:0031404, GO:0008528, GO:0042803, GO:0016941, GO:0140319, GO:0017046	peptide binding, identical protein binding, hormone binding, chloride ion binding, G protein-coupled peptide receptor activity, protein homodimerization activity, natriuretic peptide receptor activity, receptor decoy activity, peptide hormone binding	GO:0033688, GO:0035810, GO:0001501, GO:0007193, GO:0002158, GO:0090187, GO:0001525, GO:0007200, GO:1901082, GO:0002931, GO:0042311, GO:0007218, GO:0001974, GO:0048662, GO:0008217, GO:0006182, GO:0007165, GO:0120163	regulation of osteoblast proliferation, positive regulation of urine volume, skeletal system development, adenylate cyclase-inhibiting G protein-coupled receptor signaling pathway, osteoclast proliferation, positive regulation of pancreatic juice secretion, angiogenesis, phospholipase C-activating G protein-coupled receptor signaling pathway, positive regulation of relaxation of smooth muscle, re…	65.8305	228.657
Igkv8-24	-1.94585	1.98204	0.0054736	0.237886	chr6	70193842	70194405	-	OTHER	Igkv8-24	677858	ENSMUSG00000076583			immunoglobulin kappa chain variable 8-24	GO:0019814	immunoglobulin complex			GO:0006955, GO:0002376, GO:0002250	immune response, immune system process, adaptive immune response	6.1154	1.58258
Myh6	1.79285	7.80033	0.00548555	0.237886	chr14	55179378	55205553	-	PROTEIN_CODING	Myh6	17888	ENSMUSG00000040752			myosin, heavy polypeptide 6, cardiac muscle, alpha	GO:0016460, GO:0032982, GO:0030018, GO:0030016, GO:0001725, GO:0005737, GO:0016459, GO:0005859	myosin II complex, myosin filament, Z disc, myofibril, stress fiber, cytoplasm, myosin complex, muscle myosin complex	GO:0051015, GO:0005516, GO:0042802, GO:0005524, GO:0003779, GO:0030899, GO:0019901, GO:0000146, GO:0003774, GO:0000166, GO:0044877, GO:0005515	actin filament binding, calmodulin binding, identical protein binding, ATP binding, actin binding, calcium-dependent ATPase activity, protein kinase binding, microfilament motor activity, cytoskeletal motor activity, nucleotide binding, protein-containing complex binding, protein binding	GO:0055010, GO:0014898, GO:0006936, GO:0006941, GO:0045214, GO:0002027, GO:0007512, GO:0008016, GO:0030048, GO:0008217, GO:0055009, GO:0002026, GO:0060420, GO:0007522, GO:0030239, GO:0055013, GO:0060048, GO:0001701, GO:0030049, GO:0046034	ventricular cardiac muscle tissue morphogenesis, cardiac muscle hypertrophy in response to stress, muscle contraction, striated muscle contraction, sarcomere organization, regulation of heart rate, adult heart development, regulation of heart contraction, actin filament-based movement, regulation of blood pressure, atrial cardiac muscle tissue morphogenesis, regulation of the force of heart contr…	99.7992	345.819
Ica1l	1.98487	1.66469	0.00548598	0.237886	chr1	60024955	60082646	-	PROTEIN_CODING	Ica1l	70375	ENSMUSG00000026018			islet cell autoantigen 1-like	GO:0001669, GO:0012505, GO:0030667, GO:0005737	acrosomal vesicle, endomembrane system, secretory granule membrane, cytoplasm	GO:0140090, GO:0019904, GO:0005515	membrane curvature sensor activity, protein domain specific binding, protein binding	GO:0051046, GO:0007286, GO:0097753	regulation of secretion, spermatid development, membrane bending	1.23336	4.90089
Fxyd4	-2.06705	1.15805	0.00549764	0.238005	chr6	117910519	117914668	-	PROTEIN_CODING	Fxyd4	108017	ENSMUSG00000004988			FXYD domain-containing ion transport regulator 4	GO:0016323, GO:0005886, GO:0016020, GO:0005890	basolateral plasma membrane, plasma membrane, membrane, sodium:potassium-exchanging ATPase complex	GO:0017080, GO:0099106, GO:0005267, GO:0051117	sodium channel regulator activity, ion channel regulator activity, potassium channel activity, ATPase binding	GO:0098662, GO:0006811, GO:0043269, GO:0006814, GO:0071805, GO:0006813, GO:1903278	inorganic cation transmembrane transport, monoatomic ion transport, regulation of monoatomic ion transport, sodium ion transport, potassium ion transmembrane transport, potassium ion transport, positive regulation of sodium ion export across plasma membrane	3.44313	0.816815
Epb42	-2.14089	0.82355	0.00551765	0.238484	chr2	120848372	120867358	-	PROTEIN_CODING	Epb42	13828	ENSMUSG00000023216			erythrocyte membrane protein band 4.2	GO:0071944, GO:0005886, GO:0016020, GO:0170014, GO:0005856, GO:0030863, GO:0005737	cell periphery, plasma membrane, membrane, ankyrin-1 complex, cytoskeleton, cortical cytoskeleton, cytoplasm	GO:0003810	protein-glutamine gamma-glutamyltransferase activity	GO:0000902, GO:0008360, GO:0050801, GO:0043249, GO:0048536, GO:0060586, GO:0020027	cell morphogenesis, regulation of cell shape, monoatomic ion homeostasis, erythrocyte maturation, spleen development, multicellular organismal-level iron ion homeostasis, hemoglobin metabolic process	2.72367	0.612611
Igkv6-17	-1.89846	2.4702	0.00552961	0.238614	chr6	70348453	70348977	+	OTHER	Igkv6-17	667865	ENSMUSG00000095794			immunoglobulin kappa variable 6-17	GO:0005886, GO:0019814	plasma membrane, immunoglobulin complex			GO:0002376, GO:0006955, GO:0002250	immune system process, immune response, adaptive immune response	8.58212	2.29729
Nr1d1	-1.79556	6.21082	0.00555361	0.239263	chr11	98658758	98666233	-	PROTEIN_CODING	Nr1d1	217166	ENSMUSG00000020889			nuclear receptor subfamily 1, group D, member 1	GO:0000785, GO:0043197, GO:0042995, GO:0005654, GO:0043025, GO:0005634, GO:0045202, GO:0030425, GO:0005737, GO:0016604	chromatin, dendritic spine, cell projection, nucleoplasm, neuronal cell body, nucleus, synapse, dendrite, cytoplasm, nuclear body	GO:0001222, GO:0003677, GO:0001227, GO:0043565, GO:1990837, GO:0020037, GO:0000976, GO:0000978, GO:0004879, GO:0000977, GO:0008270, GO:0046872, GO:0070888, GO:0005515, GO:0003700	transcription corepressor binding, DNA binding, DNA-binding transcription repressor activity, RNA polymerase II-specific, sequence-specific DNA binding, sequence-specific double-stranded DNA binding, heme binding, transcription cis-regulatory region binding, RNA polymerase II cis-regulatory region sequence-specific DNA binding, nuclear receptor activity, RNA polymerase II transcription regulatory…	GO:0009755, GO:0048511, GO:0042749, GO:0060086, GO:0044321, GO:0045893, GO:0030522, GO:0032922, GO:0043124, GO:0045598, GO:0061889, GO:0034144, GO:0010498, GO:0061469, GO:2000489, GO:0042752, GO:0042753, GO:0000122, GO:0048871, GO:0007623, GO:0019216, GO:0070859, GO:0120163, GO:0050728, GO:0150079, GO:0071356, GO:0042632, GO:0006355, GO:0031648, GO:0005978, GO:0045892, GO:0071222, GO:0071347, GO:…	hormone-mediated signaling pathway, rhythmic process, regulation of circadian sleep/wake cycle, circadian temperature homeostasis, response to leptin, positive regulation of DNA-templated transcription, intracellular receptor signaling pathway, circadian regulation of gene expression, negative regulation of canonical NF-kappaB signal transduction, regulation of fat cell differentiation, negative …	114.856	33.081
4933426B08Rik	2.16224	0.733067	0.00559361	0.24021	chr17	7064331	7082594	+	ncRNA	4933426B08Rik	115488815				RIKEN cDNA 4933426B08 gene							0.565289	2.55255
Gm13748	2.16224	0.733067	0.00559361	0.24021	chr1	64118493	64140362	+	ncRNA	Gm13748	102639767				predicted gene 13748	GO:0005575	cellular_component	GO:0003674	molecular_function	GO:0008150	biological_process	0.565289	2.55255
Ptgir	-1.81871	4.18099	0.00560535	0.240327	chr7	16640442	16644828	+	PROTEIN_CODING	Ptgir	19222	ENSMUSG00000043017			prostaglandin I receptor (IP)	GO:0005829, GO:0016020, GO:0005886	cytosol, membrane, plasma membrane	GO:0016501, GO:0004930	prostacyclin receptor activity, G protein-coupled receptor activity	GO:0007204, GO:0007186, GO:0032496, GO:0010642, GO:0006954, GO:0033993, GO:0048662, GO:0007189, GO:0007165	positive regulation of cytosolic calcium ion concentration, G protein-coupled receptor signaling pathway, response to lipopolysaccharide, negative regulation of platelet-derived growth factor receptor signaling pathway, inflammatory response, response to lipid, negative regulation of smooth muscle cell proliferation, adenylate cyclase-activating G protein-coupled receptor signaling pathway, signa…	28.1103	7.96394
Gm52504	1.94807	1.90029	0.00564109	0.241471	chr2	26142713	26145947	+	ncRNA	Gm52504	115489441				predicted gene, 52504							1.49031	5.76875
Peg3os	1.95855	1.80851	0.00565101	0.241484	chr7	6709759	6710623	+	ncRNA	Peg3os	100169889				Peg3 opposite strand							1.38753	5.4114
Bcl2a1d	-1.82397	3.89034	0.0056595	0.241484	chr9	88605341	88613903	-	PROTEIN_CODING	Bcl2a1d	12047	ENSMUSG00000099974			B cell leukemia/lymphoma 2 related protein A1d	GO:0005737, GO:0005741	cytoplasm, mitochondrial outer membrane	GO:0043027, GO:0015267, GO:0044877, GO:0051400	cysteine-type endopeptidase inhibitor activity involved in apoptotic process, channel activity, protein-containing complex binding, BH domain binding	GO:0050852, GO:0097192, GO:0042981, GO:0008630, GO:0043066, GO:0030217, GO:0001836, GO:0055085, GO:0043065, GO:0006915, GO:0008053	T cell receptor signaling pathway, extrinsic apoptotic signaling pathway in absence of ligand, regulation of apoptotic process, intrinsic apoptotic signaling pathway in response to DNA damage, negative regulation of apoptotic process, T cell differentiation, release of cytochrome c from mitochondria, transmembrane transport, positive regulation of apoptotic process, apoptotic process, mitochondri…	22.9713	6.48347
Gm46619	2.07445	1.08565	0.00566885	0.241497	chr18	32070274	32072166	-	ncRNA	Gm46619	108168375				predicted gene, 46619							0.770849	3.26726
Trim56	1.80312	4.83825	0.00569121	0.242062	chr5	137140140	137145313	-	PROTEIN_CODING	Trim56	384309	ENSMUSG00000043279			tripartite motif-containing 56	GO:0005737, GO:0005654	cytoplasm, nucleoplasm	GO:0008270, GO:0046872, GO:0016740, GO:0005515, GO:0061630	zinc ion binding, metal ion binding, transferase activity, protein binding, ubiquitin protein ligase activity	GO:0140896, GO:0032479, GO:0006513, GO:0045087, GO:0045089, GO:1901224, GO:0032728, GO:0002376, GO:0070534, GO:0060340, GO:0044790, GO:0046597, GO:0034340, GO:0016567, GO:0051607	cGAS/STING signaling pathway, regulation of type I interferon production, protein monoubiquitination, innate immune response, positive regulation of innate immune response, positive regulation of non-canonical NF-kappaB signal transduction, positive regulation of interferon-beta production, immune system process, protein K63-linked ubiquitination, positive regulation of type I interferon-mediated…	12.6933	44.3122
Gm53455	1.84737	3.16566	0.00574671	0.244034	chr8	111985800	111986908	+	ncRNA	Gm53455	118567611	ENSMUSG00000120633			predicted gene, 53455							3.85424	13.8859
Ighv1-7	-2.07078	1.07263	0.00577348	0.244781	chr12	114502115	114502408	-	OTHER	Ighv1-7	668474				immunoglobulin heavy variable V1-7	GO:0005576, GO:0019814	extracellular region, immunoglobulin complex	GO:0003823	antigen binding	GO:0002376, GO:0016064, GO:0002250	immune system process, immunoglobulin mediated immune response, adaptive immune response	3.23757	0.765764
I730030J21Rik	-2.31098	0.238405	0.00580604	0.24577	chr15	100628386	100630618	-	ncRNA	I730030J21Rik	619313	ENSMUSG00000116504			RIKEN cDNA I730030J21 gene							1.79865	0.357356
Eya4	-2.21625	0.496282	0.00585841	0.247203	chr10	22978861	23226785	-	PROTEIN_CODING	Eya4	14051	ENSMUSG00000010461			EYA transcriptional coactivator and phosphatase 4	GO:0005634, GO:0005737	nucleus, cytoplasm	GO:0016787, GO:0046872, GO:0004721, GO:0004725	hydrolase activity, metal ion binding, phosphoprotein phosphatase activity, protein tyrosine phosphatase activity	GO:2001240, GO:0042474, GO:0045739, GO:0030154, GO:0006974, GO:0007605, GO:0006325, GO:0006281	negative regulation of extrinsic apoptotic signaling pathway in absence of ligand, middle ear morphogenesis, positive regulation of DNA repair, cell differentiation, DNA damage response, sensory perception of sound, chromatin organization, DNA repair	2.15838	0.459458
Krt78	-2.21625	0.496282	0.00585841	0.247203	chr15	101854436	101905059	-	PROTEIN_CODING	Krt78	332131	ENSMUSG00000050463			keratin 78	GO:0045095, GO:0005882, GO:0001533	keratin filament, intermediate filament, cornified envelope	GO:0030280	structural constituent of skin epidermis	GO:0045109, GO:0031424	intermediate filament organization, keratinization	2.15838	0.459458
Ctss	-1.77627	8.35322	0.00588586	0.247968	chr3	95434097	95463716	+	PROTEIN_CODING	Ctss	13040	ENSMUSG00000038642			cathepsin S	GO:0005764, GO:0009986, GO:0005576, GO:0005615, GO:0016020, GO:0031410, GO:0045335, GO:0005770, GO:0031905	lysosome, cell surface, extracellular region, extracellular space, membrane, cytoplasmic vesicle, phagocytic vesicle, late endosome, early endosome lumen	GO:0043394, GO:0016787, GO:0008233, GO:0008234, GO:0005518, GO:0001968, GO:0004197, GO:0043236	proteoglycan binding, hydrolase activity, peptidase activity, cysteine-type peptidase activity, collagen binding, fibronectin binding, cysteine-type endopeptidase activity, laminin binding	GO:0002577, GO:2001259, GO:0160025, GO:0048002, GO:0050729, GO:0019886, GO:0006508, GO:0051603, GO:0034769, GO:0010447, GO:0045453, GO:0016485, GO:0030574	regulation of antigen processing and presentation, positive regulation of cation channel activity, sensory perception of itch, antigen processing and presentation of peptide antigen, positive regulation of inflammatory response, antigen processing and presentation of exogenous peptide antigen via MHC class II, proteolysis, proteolysis involved in protein catabolic process, basement membrane disas…	506.088	147.741
Slc22a12	2.04805	1.15355	0.00593389	0.249327	chr19	6585884	6593100	-	PROTEIN_CODING	Slc22a12	20521	ENSMUSG00000061742			solute carrier family 22 (organic anion/cation transporter), member 12	GO:0016324, GO:0031526, GO:0005886, GO:0016020	apical plasma membrane, brush border membrane, plasma membrane, membrane	GO:0030165, GO:0015143, GO:0022857, GO:0005515	PDZ domain binding, urate transmembrane transporter activity, transmembrane transporter activity, protein binding	GO:0006811, GO:0046415, GO:0015747, GO:0015711, GO:0055085, GO:0009410	monoatomic ion transport, urate metabolic process, urate transport, organic anion transport, transmembrane transport, response to xenobiotic stimulus	0.822239	3.42041
Pigr	-1.77593	7.45165	0.0059368	0.249327	chr1	130754421	130779986	+	PROTEIN_CODING	Pigr	18703	ENSMUSG00000026417			polymeric immunoglobulin receptor	GO:0055038, GO:0098588, GO:0005576, GO:0005615, GO:0030659, GO:0005886, GO:0016020, GO:0043235, GO:0012505, GO:0071751	recycling endosome membrane, bounding membrane of organelle, extracellular region, extracellular space, cytoplasmic vesicle membrane, plasma membrane, membrane, receptor complex, endomembrane system, secretory IgA immunoglobulin complex	GO:0005154, GO:0004888, GO:0001790, GO:0001792	epidermal growth factor receptor binding, transmembrane signaling receptor activity, polymeric immunoglobulin binding, polymeric immunoglobulin receptor activity	GO:0038093, GO:0043113, GO:0002415, GO:0007173, GO:0001580, GO:0007165	Fc receptor signaling pathway, receptor clustering, immunoglobulin transcytosis in epithelial cells mediated by polymeric immunoglobulin receptor, epidermal growth factor receptor signaling pathway, detection of chemical stimulus involved in sensory perception of bitter taste, signal transduction	270.825	79.0779
Gm17021	2.44682	-0.0795753	0.00598451	0.250802	chr9	123593772	123602472	-	ncRNA	Gm17021	102639738				predicted gene 17021							0.25695	1.42943
Gm54153	-1.97199	1.58554	0.00599467	0.250802	chr2	130237854	130238568	+	ncRNA	Gm54153	118568559				predicted gene, 54153							4.62509	1.17417
Gm28863	1.8794	2.46529	0.00600015	0.250802	chr7	110223508	110230104	-	ncRNA	Gm28863	115486471				predicted gene 28863							2.31255	8.5255
Gm41442	1.78395	5.14072	0.00608539	0.253967	chr16	31052237	31070771	+	ncRNA	Gm41442	105246099				predicted gene, 41442							15.8281	54.5224
E230001N04Rik	2.29209	0.234431	0.00622179	0.25871	chr17	28740816	28743516	+	ncRNA	E230001N04Rik	320187				RIKEN cDNA E230001N04 gene							0.359729	1.78678
Aqp3	-1.93622	1.78128	0.00622813	0.25871	chr4	41092724	41098183	-	PROTEIN_CODING	Aqp3	11828	ENSMUSG00000028435			aquaporin 3	GO:0016323, GO:0005911, GO:0005737, GO:0005886, GO:0016020, GO:0005654	basolateral plasma membrane, cell-cell junction, cytoplasm, plasma membrane, membrane, nucleoplasm	GO:0015267, GO:0042802, GO:0015254, GO:0015204, GO:0015166, GO:0015250	channel activity, identical protein binding, glycerol channel activity, urea transmembrane transporter activity, polyol transmembrane transporter activity, water channel activity	GO:0006833, GO:0071918, GO:0015793, GO:0015840, GO:0051649, GO:0015791, GO:0070295, GO:0055085, GO:0002684, GO:0002931, GO:0071456, GO:0042476, GO:0032526	water transport, urea transmembrane transport, glycerol transmembrane transport, urea transport, establishment of localization in cell, polyol transmembrane transport, renal water absorption, transmembrane transport, positive regulation of immune system process, response to ischemia, cellular response to hypoxia, odontogenesis, response to retinoic acid	5.29316	1.37838
Igkv5-43	-1.93622	1.78128	0.00622813	0.25871	chr6	69800339	69800895	-	OTHER	Igkv5-43	381783	ENSMUSG00000094433			immunoglobulin kappa chain variable 5-43	GO:0005886, GO:0005576, GO:0019814	plasma membrane, extracellular region, immunoglobulin complex			GO:0002376, GO:0006955, GO:0002250	immune system process, immune response, adaptive immune response	5.29316	1.37838
Nuggc	-2.23976	0.358722	0.00629352	0.26102	chr14	65830901	65885893	+	PROTEIN_CODING	Nuggc	100503545	ENSMUSG00000061356			nuclear GTPase, germinal center associated	GO:0005829, GO:0005654, GO:0016607, GO:0005634	cytosol, nucleoplasm, nuclear speck, nucleus	GO:0016787, GO:0003924, GO:0005525, GO:0000166	hydrolase activity, GTPase activity, GTP binding, nucleotide binding	GO:0033262, GO:0071222, GO:0006974, GO:0043066, GO:0016446	regulation of nuclear cell cycle DNA replication, cellular response to lipopolysaccharide, DNA damage response, negative regulation of apoptotic process, somatic hypermutation of immunoglobulin genes	1.95282	0.408407
Dusp1	1.75904	8.77937	0.00634299	0.26259	chr17	26724565	26727446	-	PROTEIN_CODING	Dusp1	19252	ENSMUSG00000024190			dual specificity phosphatase 1	GO:0005634, GO:0005737	nucleus, cytoplasm	GO:0004722, GO:0004721, GO:0016787, GO:0017017, GO:0051019, GO:0004725, GO:0019838, GO:0008138	protein serine/threonine phosphatase activity, phosphoprotein phosphatase activity, hydrolase activity, MAP kinase tyrosine/serine/threonine phosphatase activity, mitogen-activated protein kinase binding, protein tyrosine phosphatase activity, growth factor binding, protein tyrosine/serine/threonine phosphatase activity	GO:0051591, GO:0043066, GO:0035335, GO:0001706, GO:0008285, GO:0033574, GO:0035556, GO:0043409, GO:0035970, GO:0032526, GO:0043065, GO:0090027, GO:0007162, GO:2000279, GO:0070373, GO:0032870, GO:0090266, GO:0051592, GO:1903753, GO:0042542, GO:0051447, GO:0032355, GO:1990869, GO:0070371, GO:0070262, GO:0009416, GO:0051384, GO:0007165	response to cAMP, negative regulation of apoptotic process, peptidyl-tyrosine dephosphorylation, endoderm formation, negative regulation of cell population proliferation, response to testosterone, intracellular signal transduction, negative regulation of MAPK cascade, peptidyl-threonine dephosphorylation, response to retinoic acid, positive regulation of apoptotic process, negative regulation of …	200.369	678.212
Pon1	1.77063	5.48835	0.00635109	0.26259	chr6	5168101	5193824	-	PROTEIN_CODING	Pon1	18979	ENSMUSG00000002588			paraoxonase 1	GO:0034364, GO:0034366, GO:0005576, GO:0005615	high-density lipoprotein particle, spherical high-density lipoprotein particle, extracellular region, extracellular space	GO:0005509, GO:0005543, GO:0004063, GO:0008035, GO:0016787, GO:0046872, GO:0042803, GO:0102007, GO:0004064	calcium ion binding, phospholipid binding, aryldialkylphosphatase activity, high-density lipoprotein particle binding, hydrolase activity, metal ion binding, protein homodimerization activity, acyl-L-homoserine-lactone lactonohydrolase activity, arylesterase activity	GO:0008015, GO:0046434, GO:0009636, GO:1901335, GO:0010875, GO:0046395, GO:0046470, GO:1902617, GO:0008203	blood circulation, organophosphate catabolic process, response to toxic substance, lactone catabolic process, positive regulation of cholesterol efflux, carboxylic acid catabolic process, phosphatidylcholine metabolic process, response to fluoride, cholesterol metabolic process	20.299	69.2761
Cstdc5	2.53868	-0.288937	0.0063931	0.262628	chr16	36179744	36187932	-	PROTEIN_CODING	Cstdc5	100034684	ENSMUSG00000071561			cystatin domain containing 5	GO:0005829, GO:0001533, GO:0005654, GO:0005615, GO:1904090, GO:0005737	cytosol, cornified envelope, nucleoplasm, extracellular space, peptidase inhibitor complex, cytoplasm	GO:0004869, GO:0030414, GO:0002020, GO:0004866	cysteine-type endopeptidase inhibitor activity, peptidase inhibitor activity, protease binding, endopeptidase inhibitor activity	GO:0030216, GO:0098609, GO:0045861	keratinocyte differentiation, cell-cell adhesion, negative regulation of proteolysis	0.20556	1.22522
Gm34577	2.53868	-0.288937	0.0063931	0.262628	chr3	122630957	122644208	-	ncRNA	Gm34577	102637877				predicted gene, 34577							0.20556	1.22522
Ch25h	-1.79731	3.8239	0.0064037	0.262628	chr19	34451183	34452548	-	PROTEIN_CODING	Ch25h	12642	ENSMUSG00000050370			cholesterol 25-hydroxylase	GO:0005783, GO:0016020, GO:0005789	endoplasmic reticulum, membrane, endoplasmic reticulum membrane	GO:0008395, GO:0001567, GO:0004497, GO:0016491, GO:0046872, GO:0000254, GO:0005506	steroid hydroxylase activity, cholesterol 25-hydroxylase activity, monooxygenase activity, oxidoreductase activity, metal ion binding, C-4 methylsterol oxidase activity, iron ion binding	GO:1903914, GO:0006694, GO:0090206, GO:0016126, GO:0008610, GO:0008203, GO:0034340, GO:0035754, GO:0008202, GO:0006629	negative regulation of fusion of virus membrane with host plasma membrane, steroid biosynthetic process, negative regulation of cholesterol metabolic process, sterol biosynthetic process, lipid biosynthetic process, cholesterol metabolic process, response to type I interferon, B cell chemotaxis, steroid metabolic process, lipid metabolic process	21.8407	6.27926
Gm51917	-2.69639	-0.530577	0.00641748	0.262628	chr11	96945631	96949738	-	ncRNA	Gm51917	115487800				predicted gene, 51917							1.0278	0.153153
Elavl3	-3.43896	-1.19831	0.00644062	0.262628	chr9	21926301	21963442	-	PROTEIN_CODING	Elavl3	15571	ENSMUSG00000003410			ELAV like RNA binding protein 3	GO:1990904	ribonucleoprotein complex	GO:0003723, GO:0035925, GO:0003676	RNA binding, mRNA 3'-UTR AU-rich region binding, nucleic acid binding	GO:0007399, GO:0030154	nervous system development, cell differentiation	0.616679	0.0510509
Gm16068	-3.43896	-1.19831	0.00644062	0.262628	chr19	47594338	47595665	-	ncRNA	Gm16068	102631588				predicted gene 16068	GO:0005575	cellular_component	GO:0003674	molecular_function	GO:0008150	biological_process	0.616679	0.0510509
Gm43351	-3.43896	-1.19831	0.00644062	0.262628	chr3	130667649	130673514	+	ncRNA	Gm43351	118568626	ENSMUSG00000105769			predicted gene 43351							0.616679	0.0510509
Gm53800	-3.43896	-1.19831	0.00644062	0.262628	chr13	37769475	37779470	-	ncRNA	Gm53800	118568068				predicted gene, 53800							0.616679	0.0510509
Tm4sf19	-3.43896	-1.19831	0.00644062	0.262628	chr16	32218823	32227397	+	PROTEIN_CODING	Tm4sf19	277203	ENSMUSG00000079625			transmembrane 4 L six family member 19	GO:0005764, GO:0005737, GO:0005765, GO:0016020, GO:0015629, GO:0005856, GO:0042995, GO:0030175	lysosome, cytoplasm, lysosomal membrane, membrane, actin cytoskeleton, cytoskeleton, cell projection, filopodium	GO:0042803, GO:0003674, GO:0005515	protein homodimerization activity, molecular_function, protein binding	GO:0045672, GO:0008150	positive regulation of osteoclast differentiation, biological_process	0.616679	0.0510509
C1qc	-1.76401	5.58578	0.00651265	0.265159	chr4	136617115	136620225	-	PROTEIN_CODING	C1qc	12262	ENSMUSG00000036896			complement component 1, q subcomponent, C chain	GO:0009986, GO:0045202, GO:0106139, GO:0098978, GO:0005602, GO:0005576, GO:0005615, GO:0062167, GO:0098794, GO:0098890, GO:0005581, GO:0098888	cell surface, synapse, symbiont cell surface, glutamatergic synapse, complement component C1 complex, extracellular region, extracellular space, complement component C1q complex, postsynapse, extrinsic component of postsynaptic membrane, collagen trimer, extrinsic component of presynaptic membrane	GO:0001791, GO:0019864, GO:0001786	IgM binding, IgG binding, phosphatidylserine binding	GO:0045087, GO:0030853, GO:0002376, GO:0098883, GO:0045650, GO:0006958	innate immune response, negative regulation of granulocyte differentiation, immune system process, synapse pruning, negative regulation of macrophage differentiation, complement activation, classical pathway	74.0529	21.7987
Tnni2	-1.96838	1.4566	0.00652992	0.265457	chr7	141995553	141998147	+	PROTEIN_CODING	Tnni2	21953	ENSMUSG00000031097			troponin I, skeletal, fast 2	GO:0005861, GO:0005634	troponin complex, nucleus	GO:0031014, GO:0003779	troponin T binding, actin binding	GO:0045893, GO:0060048, GO:0003009	positive regulation of DNA-templated transcription, cardiac muscle contraction, skeletal muscle contraction	4.21397	1.07207
Spock1	-2.933	-0.82617	0.00672954	0.271595	chr13	57569008	58056194	-	PROTEIN_CODING	Spock1	20745	ENSMUSG00000056222			sparc/osteonectin, cwcv and kazal-like domains proteoglycan 1	GO:0014069, GO:0031594, GO:0016528, GO:0005576, GO:0005615, GO:0033268, GO:0005737	postsynaptic density, neuromuscular junction, sarcoplasm, extracellular region, extracellular space, node of Ranvier, cytoplasm	GO:0005509, GO:0005518, GO:0050840, GO:0004869, GO:0008191	calcium ion binding, collagen binding, extracellular matrix binding, cysteine-type endopeptidase inhibitor activity, metalloendopeptidase inhibitor activity	GO:0010977, GO:0021953, GO:0010812, GO:0022008, GO:0001764	negative regulation of neuron projection development, central nervous system neuron differentiation, negative regulation of cell-substrate adhesion, neurogenesis, neuron migration	0.822239	0.102102
Ubd	-2.933	-0.82617	0.00672954	0.271595	chr17	37504783	37506992	+	PROTEIN_CODING	Ubd	24108	ENSMUSG00000035186			ubiquitin D	GO:0005634, GO:0016235, GO:0005654, GO:0001650, GO:0005737	nucleus, aggresome, nucleoplasm, fibrillar center, cytoplasm	GO:0070628, GO:0005515	proteasome binding, protein binding	GO:0032446, GO:0006950, GO:0043123, GO:1901990, GO:0034341, GO:0034612, GO:0070842, GO:0043011, GO:0043065, GO:0006511, GO:0016567	protein modification by small protein conjugation, response to stress, positive regulation of canonical NF-kappaB signal transduction, regulation of mitotic cell cycle phase transition, response to type II interferon, response to tumor necrosis factor, aggresome assembly, myeloid dendritic cell differentiation, positive regulation of apoptotic process, ubiquitin-dependent protein catabolic proces…	0.822239	0.102102
Ccdc196	3.42102	-1.20106	0.00677257	0.271595	chr12	78243487	78260938	+	PROTEIN_CODING	Ccdc196	626215	ENSMUSG00000099418			coiled-coil domain containing 196	GO:0005575	cellular_component	GO:0003674	molecular_function	GO:0008150	biological_process	0.0513899	0.612611
Gm32036	3.42102	-1.20106	0.00677257	0.271595	chr13	20635190	20657139	-	ncRNA	Gm32036	102634456				predicted gene, 32036							0.0513899	0.612611
Gm33742	3.42102	-1.20106	0.00677257	0.271595	chr11	86707207	86759442	-	ncRNA	Gm33742	102636760				predicted gene, 33742							0.0513899	0.612611
Gm48866	3.42102	-1.20106	0.00677257	0.271595	chr12	70715988	70723795	+	ncRNA	Gm48866	118567969				predicted gene, 48866							0.0513899	0.612611
Gm51602	3.42102	-1.20106	0.00677257	0.271595	chr8	126283148	126288486	+	ncRNA	Gm51602	115486977				predicted gene, 51602							0.0513899	0.612611
Gm54125	3.42102	-1.20106	0.00677257	0.271595	chr2	155718647	155728018	+	ncRNA	Gm54125	118568529				predicted gene, 54125							0.0513899	0.612611
Otogl	3.42102	-1.20106	0.00677257	0.271595	chr10	107596391	107748240	-	PROTEIN_CODING	Otogl	628870	ENSMUSG00000091455			otogelin-like	GO:0005576, GO:0031012, GO:0005615	extracellular region, extracellular matrix, extracellular space	GO:0005201, GO:0046556, GO:0003674	extracellular matrix structural constituent, alpha-L-arabinofuranosidase activity, molecular_function	GO:0060122, GO:0007605, GO:0046373, GO:0008104, GO:0055127, GO:0008150	inner ear receptor cell stereocilium organization, sensory perception of sound, L-arabinose metabolic process, intracellular protein localization, vibrational conductance of sound to the inner ear, biological_process	0.0513899	0.612611
Gm46967	1.82208	2.8753	0.00680303	0.272407	chr6	92127992	92134391	-	ncRNA	Gm46967	108169155				predicted gene, 46967							3.18618	11.2823
Cd164l2	-2.41341	-0.115386	0.00682041	0.272529	chr4	132948120	132951865	+	PROTEIN_CODING	Cd164l2	69655	ENSMUSG00000028865			CD164 sialomucin-like 2	GO:0016020, GO:0031410	membrane, cytoplasmic vesicle	GO:0003674	molecular_function	GO:0008150	biological_process	1.38753	0.255255
Radx	-2.26931	0.206654	0.00682652	0.272529	chrX	138381116	138455333	+	PROTEIN_CODING	Radx	102871	ENSMUSG00000042498			RPA1 related single stranded DNA binding protein, X-linked	GO:0005694, GO:0005657, GO:0016607	chromosome, replication fork, nuclear speck	GO:0003677, GO:0003697	DNA binding, single-stranded DNA binding	GO:0006282, GO:2000042	regulation of DNA repair, negative regulation of double-strand break repair via homologous recombination	1.74726	0.357356
Camk2a	-1.82923	2.72651	0.00683853	0.272601	chr18	61058704	61121224	+	PROTEIN_CODING	Camk2a	12322	ENSMUSG00000024617			calcium/calmodulin-dependent protein kinase II alpha	GO:0014069, GO:0043226, GO:0005739, GO:0098978, GO:0043197, GO:0042995, GO:0043005, GO:0043025, GO:0045202, GO:0098685, GO:0030425, GO:0099523, GO:0005954, GO:0005737, GO:0032839, GO:0099524, GO:0030424	postsynaptic density, organelle, mitochondrion, glutamatergic synapse, dendritic spine, cell projection, neuron projection, neuronal cell body, synapse, Schaffer collateral - CA1 synapse, dendrite, presynaptic cytosol, calcium- and calmodulin-dependent protein kinase complex, cytoplasm, dendrite cytoplasm, postsynaptic cytosol, axon	GO:0005516, GO:0035254, GO:0042802, GO:0005524, GO:0016301, GO:0042803, GO:0106310, GO:0000166, GO:0046872, GO:0004683, GO:0004674, GO:0032794, GO:0016740, GO:0005515, GO:0004672	calmodulin binding, glutamate receptor binding, identical protein binding, ATP binding, kinase activity, protein homodimerization activity, protein serine kinase activity, nucleotide binding, metal ion binding, calcium/calmodulin-dependent protein kinase activity, protein serine/threonine kinase activity, GTPase activating protein binding, transferase activity, protein binding, protein kinase act…	GO:0098696, GO:1990443, GO:0007259, GO:1902108, GO:2001222, GO:0048813, GO:0035235, GO:0060996, GO:0046928, GO:0051928, GO:0048168, GO:0002931, GO:0010666, GO:0110076, GO:2000124, GO:0035458, GO:0098877, GO:1903076, GO:0071346, GO:0099148, GO:0046427, GO:0000082, GO:0006816, GO:0038166, GO:0051346	regulation of neurotransmitter receptor localization to postsynaptic specialization membrane, peptidyl-threonine autophosphorylation, cell surface receptor signaling pathway via JAK-STAT, regulation of mitochondrial membrane permeability involved in apoptotic process, regulation of neuron migration, dendrite morphogenesis, ionotropic glutamate receptor signaling pathway, dendritic spine developme…	10.1752	2.85885
Jchain	-1.74002	9.04325	0.00689422	0.27441	chr5	88667663	88675667	-	PROTEIN_CODING	Jchain	16069	ENSMUSG00000067149			immunoglobulin joining chain	GO:0071748, GO:0071750, GO:0005576, GO:0005615, GO:0071752, GO:0071756, GO:0071751	monomeric IgA immunoglobulin complex, dimeric IgA immunoglobulin complex, extracellular region, extracellular space, secretory dimeric IgA immunoglobulin complex, pentameric IgM immunoglobulin complex, secretory IgA immunoglobulin complex	GO:0042834, GO:0003823, GO:0030674, GO:0003697, GO:0034987, GO:0019862, GO:0042803, GO:0031210	peptidoglycan binding, antigen binding, protein-macromolecule adaptor activity, single-stranded DNA binding, immunoglobulin receptor binding, IgA binding, protein homodimerization activity, phosphatidylcholine binding	GO:0045087, GO:0060267, GO:0065003, GO:0003094, GO:0019731, GO:0006959, GO:0002250	innate immune response, positive regulation of respiratory burst, protein-containing complex assembly, glomerular filtration, antibacterial humoral response, humoral immune response, adaptive immune response	811.909	243.053
Fos	1.74761	5.90197	0.00692702	0.275305	chr12	85520664	85524048	+	PROTEIN_CODING	Fos	14281	ENSMUSG00000021250			FBJ osteosarcoma oncogene	GO:0016363, GO:0005634, GO:0005783, GO:0032993, GO:0005829, GO:0035976, GO:0005654, GO:0090575, GO:0005737, GO:0005667	nuclear matrix, nucleus, endoplasmic reticulum, protein-DNA complex, cytosol, transcription factor AP-1 complex, nucleoplasm, RNA polymerase II transcription regulator complex, cytoplasm, transcription regulator complex	GO:0000976, GO:0003682, GO:0070412, GO:0005515, GO:0001221, GO:0042802, GO:1990841, GO:0003677, GO:0000979, GO:0043565, GO:1990837, GO:0061629, GO:0001228, GO:0000978, GO:0003690, GO:0000981, GO:0044877, GO:0003700	transcription cis-regulatory region binding, chromatin binding, R-SMAD binding, protein binding, transcription coregulator binding, identical protein binding, promoter-specific chromatin binding, DNA binding, RNA polymerase II core promoter sequence-specific DNA binding, sequence-specific DNA binding, sequence-specific double-stranded DNA binding, RNA polymerase II-specific DNA-binding transcript…	GO:0051591, GO:0051412, GO:0021987, GO:0035914, GO:0045893, GO:0060395, GO:1990646, GO:0071277, GO:0072375, GO:0007565, GO:1904628, GO:0071364, GO:0032868, GO:0032870, GO:0071356, GO:0032570, GO:0009410, GO:0071560, GO:0048545, GO:0006355, GO:0010468, GO:0032496, GO:1903131, GO:0006366, GO:0045944, GO:0030182, GO:1902895, GO:0007399, GO:0045471, GO:0045672, GO:0007179, GO:0035902, GO:0034097, GO:…	response to cAMP, response to corticosterone, cerebral cortex development, skeletal muscle cell differentiation, positive regulation of DNA-templated transcription, SMAD protein signal transduction, cellular response to prolactin, cellular response to calcium ion, medium-term memory, female pregnancy, cellular response to phorbol 13-acetate 12-myristate, cellular response to epidermal growth fact…	27.3908	91.9938
Fabp1	1.89001	1.94891	0.00693741	0.275308	chr6	71176863	71182018	+	PROTEIN_CODING	Fabp1	14080	ENSMUSG00000054422			fatty acid binding protein 1, liver	GO:0016020, GO:0005634, GO:0072546, GO:0045179, GO:0005783, GO:0005829, GO:0032991, GO:0005654, GO:0005737, GO:0005782	membrane, nucleus, EMC complex, apical cortex, endoplasmic reticulum, cytosol, protein-containing complex, nucleoplasm, cytoplasm, peroxisomal matrix	GO:0032934, GO:0005543, GO:0008289, GO:0003682, GO:0005324, GO:0032052, GO:0016209, GO:0005488, GO:1901363, GO:0015485, GO:0036042, GO:0005504, GO:0070538	sterol binding, phospholipid binding, lipid binding, chromatin binding, long-chain fatty acid transmembrane transporter activity, bile acid binding, antioxidant activity, binding, heterocyclic compound binding, cholesterol binding, long-chain fatty acyl-CoA binding, fatty acid binding, oleic acid binding	GO:1902224, GO:1990748, GO:0008206, GO:0006006, GO:0019369, GO:0006631, GO:0048565, GO:0042594, GO:0046466, GO:0097009, GO:0042157, GO:1904772, GO:0044539, GO:0035264, GO:0070328, GO:0032094, GO:0006541, GO:0071926, GO:0062126, GO:1901568, GO:0046463, GO:0046462, GO:0033344, GO:0042908, GO:0006081, GO:0015908, GO:0006979, GO:0006641, GO:0098869, GO:0009410, GO:0042632, GO:1901652, GO:0033993, GO:…	ketone body metabolic process, cellular detoxification, bile acid metabolic process, glucose metabolic process, arachidonate metabolic process, fatty acid metabolic process, digestive tract development, response to starvation, membrane lipid catabolic process, energy homeostasis, lipoprotein metabolic process, response to tetrachloromethane, long-chain fatty acid import into cell, multicellular o…	1.59309	5.92191
Dock3	-2.02433	1.03695	0.00698931	0.276955	chr9	106770024	107109108	-	PROTEIN_CODING	Dock3	208869	ENSMUSG00000039716			dedicator of cyto-kinesis 3	GO:0005829, GO:0005737, GO:0005886	cytosol, cytoplasm, plasma membrane	GO:0031267, GO:0005085, GO:0017124, GO:0005096, GO:0005515	small GTPase binding, guanyl-nucleotide exchange factor activity, SH3 domain binding, GTPase activator activity, protein binding	GO:0007264	small GTPase-mediated signal transduction	3.13479	0.765764
Gsg1l	-1.90797	1.75956	0.00701809	0.277683	chr7	125477584	125681929	-	PROTEIN_CODING	Gsg1l	269994	ENSMUSG00000046182			GSG1-like	GO:0045202, GO:0005886, GO:0016020, GO:0098685, GO:0098839, GO:0098978, GO:0032279	synapse, plasma membrane, membrane, Schaffer collateral - CA1 synapse, postsynaptic density membrane, glutamatergic synapse, asymmetric synapse	GO:0003674	molecular_function	GO:0010646, GO:0051049, GO:0023051, GO:0099149, GO:0050808, GO:0048172, GO:0019226	regulation of cell communication, regulation of transport, regulation of signaling, regulation of postsynaptic neurotransmitter receptor internalization, synapse organization, regulation of short-term neuronal synaptic plasticity, transmission of nerve impulse	5.19038	1.37838
Gas2l3	-1.95071	1.44303	0.00702919	0.27771	chr10	89244684	89279935	-	PROTEIN_CODING	Gas2l3	237436	ENSMUSG00000074802			growth arrest-specific 2 like 3	GO:0015630, GO:0005874, GO:0015629, GO:0005856, GO:0005737	microtubule cytoskeleton, microtubule, actin cytoskeleton, cytoskeleton, cytoplasm	GO:0051015, GO:0003779, GO:0008017	actin filament binding, actin binding, microtubule binding	GO:0009617, GO:0000226, GO:0030036, GO:0051764	response to bacterium, microtubule cytoskeleton organization, actin cytoskeleton organization, actin crosslink formation	4.16258	1.07207
Socs1	-1.86264	2.16643	0.00708536	0.277857	chr16	10601672	10603400	-	PROTEIN_CODING	Socs1	12703	ENSMUSG00000038037			suppressor of cytokine signaling 1	GO:0005829, GO:0005634, GO:0031410, GO:0005654	cytosol, nucleus, cytoplasmic vesicle, nucleoplasm	GO:0019901, GO:0005159, GO:0005126, GO:0019210, GO:0005515	protein kinase binding, insulin-like growth factor receptor binding, cytokine receptor binding, kinase inhibitor activity, protein binding	GO:1904898, GO:0019221, GO:0009968, GO:0071345, GO:0007259, GO:0046426, GO:0046627, GO:0045444, GO:2000271, GO:0035556, GO:0032502, GO:0001817, GO:0030225, GO:0045591, GO:0046425, GO:0043372, GO:0071230, GO:0016567, GO:0043377	negative regulation of hepatic stellate cell proliferation, cytokine-mediated signaling pathway, negative regulation of signal transduction, cellular response to cytokine stimulus, cell surface receptor signaling pathway via JAK-STAT, negative regulation of receptor signaling pathway via JAK-STAT, negative regulation of insulin receptor signaling pathway, fat cell differentiation, positive regula…	6.88625	1.88888
Fam163b	2.1035	0.688041	0.00708813	0.277857	chr2	27000391	27032489	-	PROTEIN_CODING	Fam163b	109349	ENSMUSG00000009216			family with sequence similarity 163, member B	GO:0005575, GO:0016020	cellular_component, membrane	GO:0003674	molecular_function	GO:0008150	biological_process	0.565289	2.45044
Gm39404	2.1035	0.688041	0.00708813	0.277857	chr9	94466864	94485623	+	ncRNA	Gm39404	105243502				predicted gene, 39404							0.565289	2.45044
Gm12295	2.91453	-0.829259	0.00711626	0.277857	chr11	65168480	65178659	-	ncRNA	Gm12295	327946	ENSMUSG00000085162			predicted gene 12295							0.10278	0.816815
Gm34119	2.91453	-0.829259	0.00711626	0.277857	chr3	121697232	121729488	+	ncRNA	Gm34119	102637254				predicted gene, 34119							0.10278	0.816815
Gm38834	2.91453	-0.829259	0.00711626	0.277857	chr6	73225746	73231477	+	ncRNA	Gm38834	105242685				predicted gene, 38834							0.10278	0.816815
Gm53360	2.91453	-0.829259	0.00711626	0.277857	chr7	74208335	74212335	+	ncRNA	Gm53360	118567488				predicted gene, 53360							0.10278	0.816815
Lingo4	2.91453	-0.829259	0.00711626	0.277857	chr3	94306526	94311820	+	PROTEIN_CODING	Lingo4	320747	ENSMUSG00000044505			leucine rich repeat and Ig domain containing 4	GO:0005886, GO:0016020	plasma membrane, membrane	GO:0038023, GO:0003674	signaling receptor activity, molecular_function	GO:0051965, GO:0051960	positive regulation of synapse assembly, regulation of nervous system development	0.10278	0.816815
Gm40451	1.93439	1.505	0.00724078	0.278807	chr7	112266373	112290768	-	ncRNA	Gm40451	105244929				predicted gene, 40451							1.13058	4.33933
Gdf15	-1.84295	2.32994	0.00724852	0.278807	chr8	71082043	71085106	-	PROTEIN_CODING	Gdf15	23886	ENSMUSG00000038508			growth differentiation factor 15	GO:0005576, GO:0005615, GO:0005794, GO:0005737, GO:0005634	extracellular region, extracellular space, Golgi apparatus, cytoplasm, nucleus	GO:0008083, GO:0005179, GO:0042803, GO:0005125	growth factor activity, hormone activity, protein homodimerization activity, cytokine activity	GO:0030512, GO:0051897, GO:0043410, GO:0007178, GO:0032099, GO:0060392, GO:0097009, GO:1901558, GO:0060400, GO:0046321, GO:0002023, GO:1901741, GO:0040015, GO:0002686, GO:0062197, GO:0160144	negative regulation of transforming growth factor beta receptor signaling pathway, positive regulation of phosphatidylinositol 3-kinase/protein kinase B signal transduction, positive regulation of MAPK cascade, cell surface receptor protein serine/threonine kinase signaling pathway, negative regulation of appetite, negative regulation of SMAD protein signal transduction, energy homeostasis, respo…	7.70849	2.14414
Gm30929	2.39459	-0.119053	0.00727668	0.278807	chr15	66203744	66212266	-	ncRNA	Gm30929	102632995				predicted gene, 30929							0.25695	1.37838
Gm36507	2.39459	-0.119053	0.00727668	0.278807	chr11	49680252	49714608	-	ncRNA	Gm36507	102640447				predicted gene, 36507							0.25695	1.37838
Ckmt2	1.81892	2.62333	0.00733873	0.278807	chr13	92001510	92025001	-	PROTEIN_CODING	Ckmt2	76722	ENSMUSG00000021622			creatine kinase, mitochondrial 2	GO:0016020, GO:0005739, GO:0005743	membrane, mitochondrion, mitochondrial inner membrane	GO:0003824, GO:1901612, GO:0016740, GO:0016772, GO:0005524, GO:0004111, GO:0000166, GO:0016301	catalytic activity, cardiolipin binding, transferase activity, transferase activity, transferring phosphorus-containing groups, ATP binding, creatine kinase activity, nucleotide binding, kinase activity	GO:0006603, GO:0046314	phosphocreatine metabolic process, phosphocreatine biosynthetic process	2.67228	9.44442
9530052E02Rik	1.94728	1.38304	0.00739332	0.278807	chr8	11057850	11104541	+	ncRNA	9530052E02Rik	619321	ENSMUSG00000096938			RIKEN cDNA 9530052E02 gene	GO:0005575	cellular_component	GO:0003674	molecular_function	GO:0008150	biological_process	1.0278	3.98197
Gm15609	1.76153	3.88528	0.00741316	0.278807	chr15	89391600	89407953	-	ncRNA	Gm15609	105246018				predicted gene 15609							6.68069	22.6666
Kynu	-1.76956	3.50648	0.00752465	0.278807	chr2	43445270	43572734	+	PROTEIN_CODING	Kynu	70789	ENSMUSG00000026866			kynureninase	GO:0005829, GO:0005739, GO:0005737, GO:0005654	cytosol, mitochondrion, cytoplasm, nucleoplasm	GO:0030170, GO:0030429, GO:0016787, GO:0042803	pyridoxal phosphate binding, kynureninase activity, hydrolase activity, protein homodimerization activity	GO:0019441, GO:0019805, GO:0019363, GO:0009435, GO:0006569, GO:0043420, GO:0006753, GO:0034516, GO:0097053, GO:0072521, GO:0034341, GO:0019442, GO:0034354	L-tryptophan catabolic process to kynurenine, quinolinate biosynthetic process, pyridine nucleotide biosynthetic process, NAD+ biosynthetic process, L-tryptophan catabolic process, anthranilate metabolic process, nucleoside phosphate metabolic process, response to vitamin B6, L-kynurenine catabolic process, purine-containing compound metabolic process, response to type II interferon, L-tryptophan…	17.4212	5.10509
Xirp1	1.9078	1.6054	0.00759005	0.278807	chr9	119842821	119852660	-	PROTEIN_CODING	Xirp1	22437	ENSMUSG00000079243			xin actin-binding repeat containing 1	GO:0005916, GO:0014704, GO:0030057, GO:0001725, GO:0030054, GO:0070161, GO:0005912, GO:0005925	fascia adherens, intercalated disc, desmosome, stress fiber, cell junction, anchoring junction, adherens junction, focal adhesion	GO:0051015, GO:0031005, GO:0003779	actin filament binding, filamin binding, actin binding	GO:0007015, GO:0014835, GO:0045214, GO:0014901, GO:0008104, GO:0030036, GO:0055013, GO:0042391, GO:0003007, GO:0008285, GO:0007219	actin filament organization, myoblast differentiation involved in skeletal muscle regeneration, sarcomere organization, satellite cell activation involved in skeletal muscle regeneration, intracellular protein localization, actin cytoskeleton organization, cardiac muscle cell development, regulation of membrane potential, heart morphogenesis, negative regulation of cell population proliferation, …	1.23336	4.64563
C1qa	-1.71888	6.17378	0.00779555	0.278807	chr4	136623227	136626155	-	PROTEIN_CODING	C1qa	12259	ENSMUSG00000036887			complement component 1, q subcomponent, alpha polypeptide	GO:0009986, GO:0045202, GO:0106139, GO:0098978, GO:0005602, GO:0005576, GO:0005615, GO:0062167, GO:0098794, GO:0098890, GO:0005581, GO:0098888	cell surface, synapse, symbiont cell surface, glutamatergic synapse, complement component C1 complex, extracellular region, extracellular space, complement component C1q complex, postsynapse, extrinsic component of postsynaptic membrane, collagen trimer, extrinsic component of presynaptic membrane	GO:0001791, GO:0019864, GO:0046872, GO:0001786, GO:0005515	IgM binding, IgG binding, metal ion binding, phosphatidylserine binding, protein binding	GO:0048143, GO:0001774, GO:0045087, GO:0150064, GO:0002376, GO:0098883, GO:0016322, GO:0050808, GO:0006958, GO:0150062	astrocyte activation, microglial cell activation, innate immune response, vertebrate eye-specific patterning, immune system process, synapse pruning, neuron remodeling, synapse organization, complement activation, classical pathway, complement-mediated synapse pruning	110.591	33.5915
Gm46435	2.18249	0.325596	0.00782942	0.278807	chr13	92067201	92089146	+	ncRNA	Gm46435	108168107				predicted gene, 46435							0.411119	1.88888
Gm46367	1.7437	3.99808	0.00789799	0.278807	chr12	83867037	83888697	+	ncRNA	Gm46367	108168018				predicted gene, 46367							7.29737	24.4534
Ighv1-55	-1.73737	4.25837	0.00790893	0.278807	chr12	115171757	115172147	-	OTHER	Ighv1-55	780932	ENSMUSG00000095589			immunoglobulin heavy variable 1-55	GO:0005576, GO:0019814	extracellular region, immunoglobulin complex	GO:0003823	antigen binding	GO:0002376, GO:0016064, GO:0002250	immune system process, immunoglobulin mediated immune response, adaptive immune response	29.2923	8.78076
Gm31684	2.28875	0.032914	0.00800001	0.278807	chr5	64974181	64977093	+	ncRNA	Gm31684	102633994				predicted gene, 31684							0.30834	1.53153
Gm39150	2.28875	0.032914	0.00800001	0.278807	chr8	27454902	27465943	-	ncRNA	Gm39150	105243151				predicted gene, 39150							0.30834	1.53153
Gm53693	2.28875	0.032914	0.00800001	0.278807	chr11	89934190	89964557	-	ncRNA	Gm53693	118567925				predicted gene, 53693							0.30834	1.53153
[truncated: 7,257 more rows]
