# Supplementary material for: Loss of Rab44 attenuates ovalbumin-induced allergic airway inflammation by modulating immune responses and eosinophil function
Source: Front Immunol. 2026 May 21;17:1820891. doi: 10.3389/fimmu.2026.1820891 (PMC13250941; doi:10.3389/fimmu.2026.1820891)
Supplement: Supplementary file 3 [file Table3.xlsx]

## Sheet: KEGG Normal
Pathway NO.	Pathway_Name	Gene_Ratio	Background_Ratio	P-value	P-adjust	Genes
mmu00980	Metabolism of xenobiotics by cytochrome P450	10/232	76/9716	1.19127e-05	0.00325217	Ugt1a1/Ugt1a6a/Gsta13/Aldh3b2/Sult2a1/Cyp1a1/Ugt1a6b/Aldh3a1/Gsta5/Cbr3
mmu04915	Estrogen signaling pathway	11/232	134/9716	0.000353355	0.0291066	Greb1/Shc3/Creb3l3/Hspa1a/Pomc/Krt15/Fos/Hspa1b/Krt17/Kcnj6/Krt14
mmu00983	Drug metabolism - other enzymes	9/232	95/9716	0.00042647	0.0291066	Ugt1a1/Ugt1a6a/Gsta13/Ces1b/Ces1f/Ugt1a6b/Ces1h/Gsta5/Ces1g
mmu04061	Viral protein interaction with cytokine and cytokine receptor	9/232	95/9716	0.00042647	0.0291066	Ccl7/Ccr1l1/Ccl20/Cxcl5/Ccr4/Cxcl2/Ccl12/Ppbp/Cxcl10
mmu04080	Neuroactive ligand-receptor interaction	20/232	390/9716	0.0010458	0.0568492	Gabrg3/Prlhr/Ptgdr/Gpr50/Hrh1/Ucn2/Nps/Gcgr/Pomc/Adra2b/Grin2c/Mchr1/Galr2/Sstr1/Gh/Tac4/Pth2/Nmbr/Prl/Grid1
mmu04614	Renin-angiotensin system	5/232	36/9716	0.00153151	0.0568492	Ace3/Klk1/Klk1b26/Klk1b3/Klk1b11
mmu00982	Drug metabolism - cytochrome P450	7/232	72/9716	0.00159285	0.0568492	Ugt1a1/Ugt1a6a/Gsta13/Aldh3b2/Ugt1a6b/Aldh3a1/Gsta5
mmu04657	IL-17 signaling pathway	8/232	93/9716	0.00166591	0.0568492	Ccl7/Ccl20/Cxcl5/Cxcl2/Ccl12/Fosb/Fos/Cxcl10
mmu00830	Retinol metabolism	8/232	102/9716	0.00298776	0.0906287	Ugt1a1/Ugt1a6a/Cyp26a1/Cyp2a22/Cyp1a1/Ugt1a6b/Cyp26b1/Rdh1
mmu04060	Cytokine-cytokine receptor interaction	15/232	294/9716	0.00458713	0.125229	Ccl7/Ccr1l1/Gdf6/Il36g/Ccl20/Cxcl5/Ebi3/Ccr4/Cxcl2/Ccl12/Gh/Ngf/Prl/Ppbp/Cxcl10
mmu00590	Arachidonic acid metabolism	7/232	89/9716	0.00529854	0.128122	Pla2g2e/Pla2g2c/Cyp2j8/Alox8/Ptgds/Ggt1/Cbr3
mmu05204	Chemical carcinogenesis - DNA adducts	7/232	90/9716	0.00563174	0.128122	Ugt1a1/Ugt1a6a/Gsta13/Sult2a1/Cyp1a1/Ugt1a6b/Gsta5
mmu00140	Steroid hormone biosynthesis	7/232	99/9716	0.00937762	0.19693	Sult1e1/Ugt1a1/Ugt1a6a/Hsd3b3/Hsd3b2/Cyp1a1/Ugt1a6b
mmu00360	Phenylalanine metabolism	3/232	21/9716	0.0130094	0.253682	Aldh3b2/Il4i1/Aldh3a1
mmu00350	Tyrosine metabolism	4/232	40/9716	0.0147707	0.268828	Aldh3b2/Il4i1/Pnmt/Aldh3a1
mmu04062	Chemokine signaling pathway	10/232	193/9716	0.0173309	0.295708	Ccl7/Ccr1l1/Shc3/Ccl20/Cxcl5/Ccr4/Cxcl2/Ccl12/Ppbp/Cxcl10
mmu04512	ECM-receptor interaction	6/232	89/9716	0.0194917	0.301481	Col6a6/Lama1/Fras1/Sv2c/Gp1bb/Gp5
mmu05207	Chemical carcinogenesis - receptor activation	11/232	228/9716	0.0208221	0.301481	Fgf5/Ugt1a1/Ugt1a6a/Creb3l3/Gsta13/Cyp1a1/Ugt1a6b/Fgf16/Fos/Gsta5/Paqr5
mmu05310	Asthma	3/232	25/9716	0.0209822	0.301481	Ms4a2/Prg2/Fcer1a
mmu04668	TNF signaling pathway	7/232	118/9716	0.0227838	0.303035	Ccl20/Creb3l3/Cxcl5/Cxcl2/Ccl12/Fos/Cxcl10
mmu00340	Histidine metabolism	3/232	26/9716	0.0233104	0.303035	Ftcd/Aldh3b2/Aldh3a1
mmu04744	Phototransduction	3/232	27/9716	0.0257731	0.305915	Pde6a/Gnat1/Gucy2e
mmu04950	Maturity onset diabetes of the young	3/232	27/9716	0.0257731	0.305915	Hnf1a/Nkx2-2/Hnf4g
mmu00053	Ascorbate and aldarate metabolism	3/232	31/9716	0.036959	0.420408	Ugt1a1/Ugt1a6a/Ugt1a6b
mmu00410	beta-Alanine metabolism	3/232	32/9716	0.0400852	0.43773	Aldh3b2/Gad2/Aldh3a1
mmu05134	Legionellosis	4/232	59/9716	0.0519805	0.541136	Hspa1a/Naip1/Cxcl2/Hspa1b
mmu00040	Pentose and glucuronate interconversions	3/232	36/9716	0.0538702	0.541136	Ugt1a1/Ugt1a6a/Ugt1a6b
mmu05323	Rheumatoid arthritis	5/232	87/9716	0.0568127	0.541136	Ccl20/Cxcl5/Cxcl2/Ccl12/Fos
mmu04961	Endocrine and other factor-regulated calcium reabsorption	4/232	61/9716	0.0574833	0.541136	Klk1/Klk1b26/Klk1b3/Klk1b11
mmu04935	Growth hormone synthesis, secretion and action	6/232	117/9716	0.0611017	0.54315	Mrap2/Shc3/Creb3l3/Sstr1/Gh/Fos
mmu04514	Cell adhesion molecules	8/232	177/9716	0.0616763	0.54315	Tigit/H2-Q7/Pdcd1lg2/Cldn2/Lrrc4/Pdcd1/Cldn22/Nfasc
mmu04913	Ovarian steroidogenesis	4/232	64/9716	0.0662987	0.565611	Cyp2j8/Hsd3b3/Hsd3b2/Cyp1a1
mmu05031	Amphetamine addiction	4/232	69/9716	0.0824518	0.663485	Creb3l3/Grin2c/Fosb/Fos
mmu04975	Fat digestion and absorption	3/232	43/9716	0.0826318	0.663485	Pla2g2e/Pla2g2c/Pnliprp1
mmu04927	Cortisol synthesis and secretion	4/232	72/9716	0.0929892	0.725316	Creb3l3/Hsd3b3/Hsd3b2/Pomc
mmu00430	Taurine and hypotaurine metabolism	2/232	22/9716	0.0959818	0.727862	Gad2/Ggt1
mmu00860	Porphyrin metabolism	3/232	47/9716	0.101464	0.744924	Ugt1a1/Ugt1a6a/Ugt1a6b
mmu05171	Coronavirus disease - COVID-19	12/232	334/9716	0.103736	0.744924	Gm15793/Rps27/Ace3/Gm4963/Rps27rt/Ccl12/LOC118568354/Gm15501/Oas1g/Fos/Gm14439/Cxcl10
mmu05030	Cocaine addiction	3/232	48/9716	0.106418	0.744924	Creb3l3/Grin2c/Fosb
mmu04721	Synaptic vesicle cycle	4/232	77/9716	0.111885	0.763616	Slc6a12/Unc13c/Snap25/Cplx1
mmu00592	alpha-Linolenic acid metabolism	2/232	25/9716	0.119081	0.792908	Pla2g2e/Pla2g2c
mmu01100	Metabolic pathways	46/232	1644/9716	0.134931	0.799722	Sult1e1/Ftcd/Ugt1a1/Pde6a/Ugt1a6a/Gucy2g/Cyp26a1/Otc/Pla2g2e/Pla2g2c/Cyp2a22/Car6/Cyp2j8/Alppl2/Hsd3b3/Hsd3b2/Entpd4b/Gsta13/Uox/Aldh3b2/Ldhc/Gpat2/B3galt5/Mgam/Alox8/Gucy2e/Cyp1a1/Ugt1a6b/Setdb2/Il4i1/Pnmt/Cyp26b1/Nqo1/Ndufa12/Rdh1/Gad2/Ptgds/Acsm1/Aldh3a1/Ggt1/Acsl6/Gsta5/Cbr3/Pnliprp1/Dao/mt-Atp8
mmu00232	Caffeine metabolism	1/232	6/9716	0.135016	0.799722	Uox
mmu00470	D-Amino acid metabolism	1/232	6/9716	0.135016	0.799722	Dao
mmu00650	Butanoate metabolism	2/232	27/9716	0.135165	0.799722	Gad2/Acsm1
mmu04981	Folate transport and metabolism	2/232	27/9716	0.135165	0.799722	Folr1/Slc22a6
mmu04972	Pancreatic secretion	5/232	115/9716	0.140527	0.799722	Clca1/Pla2g2e/Pla2g2c/Clca3b/Pnliprp1
mmu05418	Fluid shear stress and atherosclerosis	6/232	148/9716	0.142977	0.799722	Sumo2/Gsta13/Ccl12/Nqo1/Fos/Gsta5
mmu00591	Linoleic acid metabolism	3/232	55/9716	0.14354	0.799722	Pla2g2e/Pla2g2c/Cyp2j8
mmu05150	Staphylococcus aureus infection	5/232	121/9716	0.163141	0.864965	Camp/Krt15/Defb14/Krt17/Krt14
mmu03320	PPAR signaling pathway	4/232	89/9716	0.1633	0.864965	Angptl4/Plin1/Acsl6/Fabp7
mmu04660	T cell receptor signaling pathway	5/232	122/9716	0.167046	0.864965	Pak3/Pak5/Fos/Pdcd1/Ppp2r2b
mmu04727	GABAergic synapse	4/232	90/9716	0.167924	0.864965	Slc6a12/Gabrg3/Gad2/Kcnj6
mmu04390	Hippo signaling pathway	6/232	158/9716	0.17673	0.880094	Gdf6/Gm2423/Afp/Crb2/Ppp2r2b/Ctnna3
mmu04742	Taste transduction	4/232	92/9716	0.177308	0.880094	Tas2r143/Asic2/Tas2r137/Hcn4
mmu04640	Hematopoietic cell lineage	4/232	94/9716	0.186867	0.910976	Gp1bb/Dntt/Siglech/Gp5
mmu00400	Phenylalanine, tyrosine and tryptophan biosynthesis	1/232	9/9716	0.195554	0.919431	Il4i1
mmu04750	Inflammatory mediator regulation of TRP channels	5/232	130/9716	0.199545	0.919431	Trpm8/Hrh1/Cyp2j8/Asic2/Ngf
mmu04014	Ras signaling pathway	8/232	236/9716	0.203174	0.919431	Fgf5/Shc3/Pla2g2e/Pla2g2c/Pak3/Fgf16/Ngf/Pak5
mmu05160	Hepatitis C	6/232	167/9716	0.2096	0.919431	Gm2423/Oas1g/Cldn2/Cldn22/Ppp2r2b/Cxcl10
mmu00010	Glycolysis / Gluconeogenesis	3/232	67/9716	0.214942	0.919431	Aldh3b2/Ldhc/Aldh3a1
mmu05410	Hypertrophic cardiomyopathy	4/232	100/9716	0.216477	0.919431	Ace3/Lama1/Myl2/Cacng5
mmu00230	Purine metabolism	5/232	134/9716	0.216554	0.919431	Pde6a/Gucy2g/Entpd4b/Uox/Gucy2e
mmu04976	Bile secretion	4/232	101/9716	0.221534	0.919431	Ugt1a1/Ugt1a6a/Sult2a1/Ugt1a6b
mmu05034	Alcoholism	7/232	207/9716	0.225926	0.919431	H3c7/Shc3/Creb3l3/Grin2c/Fosb/H3f4/H3f5
mmu04621	NOD-like receptor signaling pathway	7/232	208/9716	0.229439	0.919431	Camp/Naip1/Cxcl2/Gbp2b/Ccl12/Oas1g/Defb14
mmu04925	Aldosterone synthesis and secretion	4/232	103/9716	0.23174	0.919431	Creb3l3/Hsd3b3/Hsd3b2/Pomc
mmu05142	Chagas disease	4/232	103/9716	0.23174	0.919431	Ace3/Ccl12/Fos/Ppp2r2b
mmu00130	Ubiquinone and other terpenoid-quinone biosynthesis	1/232	11/9716	0.233549	0.919431	Nqo1
mmu00250	Alanine, aspartate and glutamate metabolism	2/232	39/9716	0.238573	0.919431	Il4i1/Gad2
mmu04920	Adipocytokine signaling pathway	3/232	72/9716	0.246637	0.919431	Agrp/Pomc/Acsl6
mmu05033	Nicotine addiction	2/232	40/9716	0.247466	0.919431	Gabrg3/Grin2c
mmu00480	Glutathione metabolism	3/232	73/9716	0.253065	0.919431	Gsta13/Ggt1/Gsta5
mmu04216	Ferroptosis	2/232	41/9716	0.25637	0.919431	Slc7a11/Acsl6
mmu04917	Prolactin signaling pathway	3/232	74/9716	0.259518	0.919431	Shc3/Prl/Fos
mmu05417	Lipid and atherosclerosis	7/232	217/9716	0.261842	0.919431	Hspa1a/Cyp2j8/Cxcl2/Ccl12/Cyp1a1/Fos/Hspa1b
mmu05162	Measles	5/232	145/9716	0.265418	0.919431	Hspa1a/Oas1g/Fos/Rab9b/Hspa1b
mmu04924	Renin secretion	3/232	75/9716	0.265992	0.919431	Ace3/Clca1/Clca3b
mmu03450	Non-homologous end-joining	1/232	13/9716	0.269757	0.919431	Dntt
mmu05133	Pertussis	3/232	77/9716	0.278997	0.919431	Cxcl5/Zp3r/Fos
mmu04725	Cholinergic synapse	4/232	113/9716	0.284269	0.919431	Kcnq2/Creb3l3/Fos/Kcnj6
mmu04024	cAMP signaling pathway	7/232	224/9716	0.287897	0.919431	Sucnr1/Creb3l3/Pomc/Grin2c/Sstr1/Fos/Hcn4
mmu01240	Biosynthesis of cofactors	5/232	152/9716	0.297724	0.919431	Ugt1a1/Ugt1a6a/Alppl2/Ugt1a6b/Nqo1
mmu04928	Parathyroid hormone synthesis, secretion and action	4/232	116/9716	0.300387	0.919431	Slc34a1/Creb3l3/Bglap/Fos
mmu00730	Thiamine metabolism	1/232	15/9716	0.304262	0.919431	Alppl2
mmu05208	Chemical carcinogenesis - reactive oxygen species	7/232	229/9716	0.306874	0.919431	Gsta13/Cyp1a1/Nqo1/Ndufa12/Fos/Gsta5/mt-Atp8
mmu04261	Adrenergic signaling in cardiomyocytes	5/232	156/9716	0.316474	0.919431	Creb3l3/Myl2/Scn4b/Cacng5/Ppp2r2b
mmu04670	Leukocyte transendothelial migration	4/232	119/9716	0.316609	0.919431	Myl2/Cldn2/Cldn22/Ctnna3
mmu04810	Regulation of actin cytoskeleton	7/232	232/9716	0.318381	0.919431	Fgf5/Mos/Itgad/Myl2/Pak3/Fgf16/Pak5
mmu00565	Ether lipid metabolism	2/232	48/9716	0.318572	0.919431	Pla2g2e/Pla2g2c
mmu04012	ErbB signaling pathway	3/232	84/9716	0.324866	0.919431	Shc3/Pak3/Pak5
mmu05020	Prion disease	8/232	273/9716	0.328036	0.919431	Creb3l3/Hspa1a/Tubb1/Grin2c/Ndufa12/Hspa1b/Psma8/mt-Atp8
mmu04612	Antigen processing and presentation	3/232	85/9716	0.331436	0.919431	Hspa1a/H2-Q7/Hspa1b
mmu00603	Glycosphingolipid biosynthesis - globo and isoglobo series	1/232	17/9716	0.337143	0.919431	B3galt5
mmu00910	Nitrogen metabolism	1/232	17/9716	0.337143	0.919431	Car6
mmu04911	Insulin secretion	3/232	86/9716	0.338004	0.919431	Creb3l3/Snap25/Rims2
mmu05412	Arrhythmogenic right ventricular cardiomyopathy	3/232	86/9716	0.338004	0.919431	Lama1/Cacng5/Ctnna3
mmu04146	Peroxisome	3/232	87/9716	0.344569	0.919431	Eci3/Acsl6/Dao
mmu03272	Virion - Hepatitis viruses	2/232	51/9716	0.344916	0.919431	Cldn2/Cldn22
mmu05235	PD-L1 expression and PD-1 checkpoint pathway in cancer	3/232	88/9716	0.351128	0.919431	Alk/Fos/Pdcd1
mmu04510	Focal adhesion	6/232	202/9716	0.352316	0.919431	Shc3/Col6a6/Lama1/Myl2/Pak3/Pak5
mmu00120	Primary bile acid biosynthesis	1/232	18/9716	0.352999	0.919431	Ch25h
mmu00071	Fatty acid degradation	2/232	52/9716	0.353627	0.919431	Eci3/Acsl6
mmu00380	Tryptophan metabolism	2/232	52/9716	0.353627	0.919431	Cyp1a1/Il4i1
mmu02010	ABC transporters	2/232	52/9716	0.353627	0.919431	Abcc12/Abca13
mmu00061	Fatty acid biosynthesis	1/232	19/9716	0.368476	0.940132	Acsl6
mmu00785	Lipoic acid metabolism	1/232	19/9716	0.368476	0.940132	Acsm1
mmu04530	Tight junction	5/232	169/9716	0.37817	0.943987	Ybx3/Myl2/Cldn2/Cldn22/Ppp2r2b
mmu00270	Cysteine and methionine metabolism	2/232	55/9716	0.379506	0.943987	Ldhc/Il4i1
mmu04151	PI3K-Akt signaling pathway	10/232	367/9716	0.380361	0.943987	Fgf5/Creb3l3/Col6a6/Lama1/Gm2423/Gh/Fgf16/Ngf/Prl/Ppp2r2b
mmu00220	Arginine biosynthesis	1/232	21/9716	0.398335	0.979688	Otc
mmu04728	Dopaminergic synapse	4/232	136/9716	0.409031	0.989448	Creb3l3/Fos/Ppp2r2b/Kcnj6
mmu04713	Circadian entrainment	3/232	99/9716	0.422455	0.989448	Grin2c/Fos/Kcnj6
mmu04010	MAPK signaling pathway	8/232	299/9716	0.42258	0.989448	Fgf5/Hspa1a/Mapk8ip2/Fgf16/Ngf/Fos/Cacng5/Hspa1b
mmu04213	Longevity regulating pathway - multiple species	2/232	61/9716	0.429873	0.989448	Hspa1a/Hspa1b
mmu05167	Kaposi sarcoma-associated herpesvirus infection	6/232	221/9716	0.433623	0.989448	Ccr1l1/H2-Q7/Zfp36/Ccr4/Cxcl2/Fos
mmu04360	Axon guidance	5/232	181/9716	0.435091	0.989448	Plxnb3/Pak3/Epha8/Pak5/Lrrc4
mmu00564	Glycerophospholipid metabolism	3/232	101/9716	0.435171	0.989448	Pla2g2e/Pla2g2c/Gpat2
mmu03010	Ribosome	7/232	262/9716	0.435753	0.989448	Gm15793/Rps27/Gm4963/Rps27rt/LOC118568354/Gm15501/Gm14439
mmu00561	Glycerolipid metabolism	2/232	63/9716	0.446185	0.989448	Gpat2/Pnliprp1
mmu04929	GnRH secretion	2/232	63/9716	0.446185	0.989448	Hcn3/Kcnj6
mmu05414	Dilated cardiomyopathy	3/232	103/9716	0.447784	0.989448	Lama1/Myl2/Cacng5
mmu04922	Glucagon signaling pathway	3/232	104/9716	0.454048	0.989448	Creb3l3/Gcgr/Ldhc
mmu04940	Type I diabetes mellitus	2/232	65/9716	0.462234	0.989448	H2-Q7/Gad2
mmu00790	Folate biosynthesis	1/232	26/9716	0.466973	0.989448	Alppl2
mmu05224	Breast cancer	4/232	147/9716	0.467677	0.989448	Fgf5/Shc3/Fgf16/Fos
mmu04664	Fc epsilon RI signaling pathway	2/232	66/9716	0.470157	0.989448	Ms4a2/Fcer1a
mmu00601	Glycosphingolipid biosynthesis - lacto and neolacto series	1/232	27/9716	0.479735	0.989448	B3galt5
mmu05226	Gastric cancer	4/232	150/9716	0.483328	0.989448	Fgf5/Shc3/Fgf16/Ctnna3
mmu05145	Toxoplasmosis	3/232	109/9716	0.484909	0.989448	Hspa1a/Lama1/Hspa1b
mmu05211	Renal cell carcinoma	2/232	70/9716	0.501137	0.989448	Pak3/Pak5
mmu01523	Antifolate resistance	1/232	29/9716	0.504353	0.989448	Folr1
mmu05218	Melanoma	2/232	72/9716	0.516187	0.989448	Fgf5/Fgf16
mmu00640	Propanoate metabolism	1/232	31/9716	0.527811	0.989448	Ldhc
mmu04918	Thyroid hormone synthesis	2/232	74/9716	0.530935	0.989448	Creb3l3/Duoxa2
mmu03013	Nucleocytoplasmic transport	3/232	118/9716	0.538246	0.989448	Sumo2/Rasl2-9/Ranbp17
mmu04650	Natural killer cell mediated cytotoxicity	3/232	118/9716	0.538246	0.989448	Shc3/Ulbp1/Klra3
mmu00052	Galactose metabolism	1/232	32/9716	0.539122	0.989448	Mgam
mmu04934	Cushing syndrome	4/232	162/9716	0.543944	0.989448	Creb3l3/Hsd3b3/Hsd3b2/Pomc
mmu05100	Bacterial invasion of epithelial cells	2/232	77/9716	0.552478	0.989448	Shc3/Ctnna3
mmu05132	Salmonella infection	6/232	251/9716	0.557263	0.989448	Tubb1/Naip1/Myl2/Pak3/Fos/Rab9b
mmu04114	Oocyte meiosis	3/232	123/9716	0.566489	0.989448	Mos/Gm2423/Ccnb1-ps
mmu00500	Starch and sucrose metabolism	1/232	35/9716	0.571462	0.989448	Mgam
mmu01524	Platinum drug resistance	2/232	81/9716	0.580106	0.989448	Gsta13/Gsta5
mmu05340	Primary immunodeficiency	1/232	36/9716	0.581732	0.989448	Aire
mmu04071	Sphingolipid signaling pathway	3/232	126/9716	0.582923	0.989448	Ms4a2/Fcer1a/Ppp2r2b
mmu04623	Cytosolic DNA-sensing pathway	2/232	82/9716	0.586816	0.989448	Ifi202b/Cxcl10
mmu00670	One carbon pool by folate	1/232	37/9716	0.591756	0.989448	Ftcd
mmu05164	Influenza A	4/232	174/9716	0.600733	0.989448	Ccl12/Oas1g/Tmprss11d/Cxcl10
mmu04926	Relaxin signaling pathway	3/232	130/9716	0.604213	0.989448	Shc3/Creb3l3/Fos
mmu05225	Hepatocellular carcinoma	4/232	175/9716	0.605271	0.989448	Shc3/Gsta13/Nqo1/Gsta5
mmu04970	Salivary secretion	2/232	87/9716	0.619173	0.989448	Camp/Lyz1
mmu00260	Glycine, serine and threonine metabolism	1/232	40/9716	0.620417	0.989448	Dao
mmu04260	Cardiac muscle contraction	2/232	89/9716	0.631561	0.989448	Myl2/Cacng5
mmu04726	Serotonergic synapse	3/232	136/9716	0.634785	0.989448	Cyp2j8/Alox8/Kcnj6
mmu04520	Adherens junction	2/232	92/9716	0.649553	0.989448	Myl2/Ctnna3
mmu05032	Morphine addiction	2/232	92/9716	0.649553	0.989448	Gabrg3/Kcnj6
mmu05416	Viral myocarditis	2/232	92/9716	0.649553	0.989448	H2-Q7/Lama1
mmu01522	Endocrine resistance	2/232	93/9716	0.655394	0.989448	Shc3/Fos
mmu04914	Progesterone-mediated oocyte maturation	2/232	93/9716	0.655394	0.989448	Mos/Ccnb1-ps
mmu00620	Pyruvate metabolism	1/232	44/9716	0.655539	0.989448	Ldhc
mmu04962	Vasopressin-regulated water reabsorption	1/232	44/9716	0.655539	0.989448	Creb3l3
mmu04714	Thermogenesis	5/232	238/9716	0.676362	0.989448	Creb3l3/Plin1/Ndufa12/Acsl6/mt-Atp8
mmu03050	Proteasome	1/232	47/9716	0.679739	0.989448	Psma8
mmu03410	Base excision repair	1/232	47/9716	0.679739	0.989448	Tdg-ps
mmu05170	Human immunodeficiency virus 1 infection	5/232	239/9716	0.679937	0.989448	H2-Q7/Ccnb1-ps/Pak3/Pak5/Fos
mmu04916	Melanogenesis	2/232	100/9716	0.69413	0.989448	Creb3l3/Pomc
mmu04973	Carbohydrate digestion and absorption	1/232	49/9716	0.694924	0.989448	Mgam
mmu04072	Phospholipase D signaling pathway	3/232	149/9716	0.69527	0.989448	Ms4a2/Shc3/Fcer1a
mmu05322	Systemic lupus erythematosus	3/232	150/9716	0.699596	0.989448	H3c7/H3f4/H3f5
mmu04814	Motor proteins	4/232	198/9716	0.700691	0.989448	Tubb1/Myh13/Myl2/Myo16
mmu05166	Human T-cell leukemia virus 1 infection	5/232	245/9716	0.700835	0.989448	Creb3l3/H2-Q7/Zfp36/Rasl2-9/Fos
mmu04979	Cholesterol metabolism	1/232	50/9716	0.702246	0.989448	Angptl4
mmu04723	Retrograde endocannabinoid signaling	3/232	153/9716	0.712293	0.989448	Gabrg3/Ndufa12/Kcnj6
mmu04921	Oxytocin signaling pathway	3/232	153/9716	0.712293	0.989448	Fos/Cacng5/Kcnj6
mmu04620	Toll-like receptor signaling pathway	2/232	104/9716	0.714613	0.989448	Fos/Cxcl10
mmu00520	Amino sugar and nucleotide sugar metabolism	1/232	52/9716	0.716368	0.989448	Cyb5r4
mmu04659	Th17 cell differentiation	2/232	105/9716	0.719552	0.989448	Ebi3/Fos
mmu00330	Arginine and proline metabolism	1/232	54/9716	0.729824	0.989448	Dao
mmu04020	Calcium signaling pathway	5/232	254/9716	0.73039	0.989448	Fgf5/Hrh1/Grin2c/Fgf16/Ngf
mmu05146	Amoebiasis	2/232	108/9716	0.733939	0.989448	Lama1/Cxcl2
mmu04978	Mineral absorption	1/232	55/9716	0.736311	0.989448	Slc34a1
mmu05144	Malaria	1/232	55/9716	0.736311	0.989448	Ccl12
mmu04613	Neutrophil extracellular trap formation	4/232	209/9716	0.740062	0.989448	H3c7/Camp/H3f4/H3f5
mmu00240	Pyrimidine metabolism	1/232	56/9716	0.742643	0.989448	Entpd4b
mmu00280	Valine, leucine and isoleucine degradation	1/232	57/9716	0.748824	0.989448	Il4i1
mmu04923	Regulation of lipolysis in adipocytes	1/232	57/9716	0.748824	0.989448	Plin1
mmu04148	Efferocytosis	3/232	163/9716	0.751646	0.989448	Ano9/Ch25h/Stab2
mmu05213	Endometrial cancer	1/232	58/9716	0.754857	0.989448	Ctnna3
mmu05330	Allograft rejection	1/232	58/9716	0.754857	0.989448	H2-Q7
mmu05332	Graft-versus-host disease	1/232	58/9716	0.754857	0.989448	H2-Q7
mmu05161	Hepatitis B	3/232	164/9716	0.755334	0.989448	Creb3l3/Gm2423/Fos
mmu05202	Transcriptional misregulation in cancer	4/232	219/9716	0.772358	0.989448	H3c7/H3f4/H3f5/Nr4a3
mmu01212	Fatty acid metabolism	1/232	62/9716	0.77758	0.989448	Acsl6
mmu04630	JAK-STAT signaling pathway	3/232	171/9716	0.779937	0.989448	Gfap/Gh/Prl
mmu03250	Viral life cycle - HIV-1	1/232	63/9716	0.782925	0.989448	Rasl2-9
mmu00310	Lysine degradation	1/232	64/9716	0.788142	0.989448	Setdb2
mmu04722	Neurotrophin signaling pathway	2/232	121/9716	0.789229	0.989448	Shc3/Ngf
mmu05203	Viral carcinogenesis	4/232	226/9716	0.793042	0.989448	Creb3l3/H2-Q7/Gm2423/Ccr4
mmu04720	Long-term potentiation	1/232	67/9716	0.803056	0.989448	Grin2c
mmu04611	Platelet activation	2/232	126/9716	0.807656	0.989448	Gp1bb/Gp5
mmu04218	Cellular senescence	3/232	180/9716	0.808551	0.989448	Hipk4/H2-Q7/Ccnb1-ps
mmu04820	Cytoskeleton in muscle cells	4/232	232/9716	0.809554	0.989448	Col6a6/Lama1/Myh13/Myl2
mmu04152	AMPK signaling pathway	2/232	127/9716	0.811165	0.989448	Creb3l3/Ppp2r2b
mmu04145	Phagosome	3/232	181/9716	0.811529	0.989448	H2-Q7/Tubb1/Marco
mmu05230	Central carbon metabolism in cancer	1/232	69/9716	0.812414	0.989448	Ldhc
mmu05140	Leishmaniasis	1/232	70/9716	0.816925	0.989448	Fos
mmu05223	Non-small cell lung cancer	1/232	72/9716	0.825626	0.989448	Alk
mmu04380	Osteoclast differentiation	2/232	132/9716	0.827872	0.989448	Fosb/Fos
mmu04622	RIG-I-like receptor signaling pathway	1/232	73/9716	0.829821	0.989448	Cxcl10
mmu05214	Glioma	1/232	74/9716	0.833915	0.989448	Shc3
mmu05320	Autoimmune thyroid disease	1/232	74/9716	0.833915	0.989448	H2-Q7
mmu04210	Apoptosis	2/232	135/9716	0.837249	0.989448	Ngf/Fos
mmu04115	p53 signaling pathway	1/232	75/9716	0.837911	0.989448	Ccnb1-ps
mmu05135	Yersinia infection	2/232	136/9716	0.840271	0.989448	Ccl12/Fos
mmu05220	Chronic myeloid leukemia	1/232	76/9716	0.841812	0.989448	Shc3
mmu04371	Apelin signaling pathway	2/232	139/9716	0.849035	0.989448	Myl2/Plin1
mmu01230	Biosynthesis of amino acids	1/232	79/9716	0.852961	0.989448	Otc
mmu00190	Oxidative phosphorylation	2/232	141/9716	0.854633	0.989448	Ndufa12/mt-Atp8
mmu05017	Spinocerebellar ataxia	2/232	141/9716	0.854633	0.989448	Grin2c/Psma8
mmu01521	EGFR tyrosine kinase inhibitor resistance	1/232	80/9716	0.856501	0.989448	Shc3
mmu04662	B cell receptor signaling pathway	1/232	80/9716	0.856501	0.989448	Fos
mmu05163	Human cytomegalovirus infection	4/232	252/9716	0.857003	0.989448	Ccr1l1/Creb3l3/H2-Q7/Ccl12
mmu04270	Vascular smooth muscle contraction	2/232	144/9716	0.862677	0.989448	Pla2g2e/Pla2g2c
mmu05016	Huntington disease	5/232	308/9716	0.864258	0.989448	Creb3l3/Tubb1/Ndufa12/Psma8/mt-Atp8
mmu03018	RNA degradation	1/232	83/9716	0.866619	0.989448	Btg2
mmu01232	Nucleotide metabolism	1/232	84/9716	0.869832	0.989448	Entpd4b
mmu04540	Gap junction	1/232	86/9716	0.876027	0.989448	Tubb1
mmu03083	Polycomb repressive complex	1/232	87/9716	0.879014	0.989448	Scml2
mmu04658	Th1 and Th2 cell differentiation	1/232	88/9716	0.881929	0.989448	Fos
mmu05210	Colorectal cancer	1/232	88/9716	0.881929	0.989448	Fos
mmu04144	Endocytosis	4/232	268/9716	0.887387	0.989448	Hspa1a/H2-Q7/Folr1/Hspa1b
mmu04211	Longevity regulating pathway	1/232	90/9716	0.887551	0.989448	Creb3l3
mmu04015	Rap1 signaling pathway	3/232	214/9716	0.889927	0.989448	Fgf5/Fgf16/Ngf
mmu04110	Cell cycle	2/232	157/9716	0.893041	0.989448	Gm2423/Ccnb1-ps
mmu05415	Diabetic cardiomyopathy	3/232	216/9716	0.893582	0.989448	Ace3/Ndufa12/mt-Atp8
mmu05012	Parkinson disease	4/232	274/9716	0.897247	0.989448	Tubb1/Ndufa12/Psma8/mt-Atp8
mmu04610	Complement and coagulation cascades	1/232	94/9716	0.898007	0.989448	Zp3r
mmu05222	Small cell lung cancer	1/232	94/9716	0.898007	0.989448	Lama1
mmu04932	Non-alcoholic fatty liver disease	2/232	162/9716	0.902968	0.989448	Ndufa12/Fos
mmu05231	Choline metabolism in cancer	1/232	98/9716	0.907495	0.989448	Fos
mmu05169	Epstein-Barr virus infection	3/232	226/9716	0.910275	0.989448	H2-Q7/Oas1g/Cxcl10
mmu05215	Prostate cancer	1/232	100/9716	0.911905	0.989448	Creb3l3
mmu05200	Pathways in cancer	9/232	548/9716	0.913114	0.989448	Fgf5/Lama1/Alk/Gsta13/Fgf16/Nqo1/Fos/Gsta5/Ctnna3
mmu04137	Mitophagy - animal	1/232	101/9716	0.91403	0.989448	Tomm20l
mmu04933	AGE-RAGE signaling pathway in diabetic complications	1/232	101/9716	0.91403	0.989448	Ccl12
mmu03015	mRNA surveillance pathway	1/232	104/9716	0.920105	0.989448	Ppp2r2b
mmu04022	cGMP-PKG signaling pathway	2/232	172/9716	0.920302	0.989448	Creb3l3/Adra2b
mmu04141	Protein processing in endoplasmic reticulum	2/232	175/9716	0.924908	0.989448	Hspa1a/Hspa1b
mmu04064	NF-kappa B signaling pathway	1/232	107/9716	0.925752	0.989448	Cxcl2
mmu04974	Protein digestion and absorption	1/232	108/9716	0.927545	0.989448	Col6a6
mmu05168	Herpes simplex virus 1 infection	7/232	461/9716	0.92898	0.989448	H2-Q7/Zfp985/Ccl12/Gm32687/Oas1g/Zfp663/Gm2026
mmu04350	TGF-beta signaling pathway	1/232	110/9716	0.931002	0.989448	Gdf6
mmu04931	Insulin resistance	1/232	110/9716	0.931002	0.989448	Creb3l3
mmu05165	Human papillomavirus infection	5/232	357/9716	0.932661	0.989448	Creb3l3/H2-Q7/Col6a6/Lama1/Ppp2r2b
mmu05206	MicroRNAs in cancer	4/232	303/9716	0.93496	0.989448	Mir194-1/Mir99a/Mir330/Trim71
mmu04066	HIF-1 signaling pathway	1/232	116/9716	0.940418	0.989448	Ldhc
mmu04724	Glutamatergic synapse	1/232	116/9716	0.940418	0.989448	Grin2c
mmu04919	Thyroid hormone signaling pathway	1/232	120/9716	0.945973	0.989448	Dio1
mmu05014	Amyotrophic lateral sclerosis	5/232	374/9716	0.94797	0.989448	Tubb1/Grin2c/Ndufa12/Psma8/mt-Atp8
mmu03008	Ribosome biogenesis in eukaryotes	1/232	122/9716	0.948554	0.989448	Rasl2-9
mmu05010	Alzheimer disease	5/232	389/9716	0.958795	0.989448	Tubb1/Grin2c/Ndufa12/Psma8/mt-Atp8
mmu04068	FoxO signaling pathway	1/232	133/9716	0.960704	0.989448	Ccnb1-ps
mmu04142	Lysosome	1/232	135/9716	0.962584	0.989448	Entpd4b
mmu04550	Signaling pathways regulating pluripotency of stem cells	1/232	140/9716	0.9669	0.989448	Esrrb
mmu04910	Insulin signaling pathway	1/232	140/9716	0.9669	0.989448	Shc3
mmu04936	Alcoholic liver disease	1/232	141/9716	0.967702	0.989448	Cxcl2
mmu04120	Ubiquitin mediated proteolysis	1/232	154/9716	0.976525	0.994733	Aire
mmu04310	Wnt signaling pathway	1/232	175/9716	0.985993	0.994733	Sfrp2
mmu05152	Tuberculosis	1/232	180/9716	0.987615	0.994733	Camp
mmu03040	Spliceosome	2/232	265/9716	0.988404	0.994733	Hspa1a/Hspa1b
mmu05022	Pathways of neurodegeneration - multiple diseases	5/232	481/9716	0.991089	0.994733	Tubb1/Grin2c/Ndufa12/Psma8/mt-Atp8
mmu04740	Olfactory transduction	6/232	1163/9716	1	1	Or2aj6/Or5m9/Gucy2e/Or10v5/Or55b3/Or13p4
