# Supplementary material for: Loss of Rab44 attenuates ovalbumin-induced allergic airway inflammation by modulating immune responses and eosinophil function
Source: Front Immunol. 2026 May 21;17:1820891. doi: 10.3389/fimmu.2026.1820891 (PMC13250941; doi:10.3389/fimmu.2026.1820891)
Supplement: Supplementary file 4 [file Table4.xlsx]

## Sheet: KEGG OVA
Pathway NO.	Pathway_Name	Gene_Ratio	Background_Ratio	P-value	P-adjust	Genes
mmu04061	Viral protein interaction with cytokine and cytokine receptor	21/481	95/9716	5.03629e-09	1.60154e-06	Ccl11/Ccl20/Ccl3/Xcl1/Xcr1/Ccr5/Ccl24/Lta/Cxcl5/Ccl2/Cxcr1/Ccr3/Ccl7/Ccl1/Ccl8/Ppbp/Cxcl9/Ccl6/Cxcl10/Ccr4/Ccl12
mmu05323	Rheumatoid arthritis	19/481	87/9716	3.37075e-08	5.3595e-06	Csf2/Fos/Ccl20/Atp6v1b1/Ccl3/Ifng/Il1a/Cxcl5/Acp5/Ccl2/Ltb/Ctsk/H2-Aa/Il17a/H2-Ab1/H2-Oa/H2-Eb1/Atp6v0d2/Ccl12
mmu04060	Cytokine-cytokine receptor interaction	37/481	294/9716	1.37399e-07	1.45643e-05	Csf2/Il13ra2/Ccl11/Il1rn/Ccl20/Ccl3/Ifng/Cd40lg/Tnfsf18/Il1a/Ebi3/Xcl1/Xcr1/Il13/Mpl/Ccr5/Ccl24/Lta/Cxcl5/Ccl2/Ltb/Cxcr1/Tnfrsf13c/Ccr3/Il17a/Ccl7/Ccl1/Ccl8/Ppbp/Cxcl9/Ccl6/Cxcl10/Tnfrsf9/Tnfrsf17/Gdf15/Ccr4/Ccl12
mmu05310	Asthma	9/481	25/9716	1.66367e-06	0.000132261	Ccl11/Prg2/Cd40lg/Fcer1g/Il13/H2-Aa/H2-Ab1/H2-Oa/H2-Eb1
mmu04657	IL-17 signaling pathway	16/481	93/9716	1.12885e-05	0.000717949	Csf2/Lcn2/Fos/Ccl11/Muc5ac/Ccl20/Ifng/Il13/Cxcl5/Ccl2/Il17a/Ccl7/Muc5b/Mapk10/Cxcl10/Ccl12
mmu04145	Phagosome	23/481	181/9716	2.87056e-05	0.0015214	H2-M2/Cyba/Clec7a/Atp6v1b1/Tubb3/Tuba3a/Cd209f/Cd209e/Tubb1/Marco/H2-T26/Thbs4/Ctss/Olr1/H2-Aa/H2-Q9/H2-Ab1/H2-Oa/Fcgr2b/H2-Eb1/Atp6v0d2/Nos1/Cd209d
mmu03265	Virion - Ebolavirus, Lyssavirus and Morbillivirus	6/481	17/9716	0.000110625	0.00502554	Chrna1/Cd209f/Cd209e/Ncam2/Fcgr2b/Cd209d
mmu04260	Cardiac muscle contraction	13/481	89/9716	0.000406719	0.0159039	Cacna1s/Cacna1f/Cacng2/Hrc/Tnnt2/Cacng1/Casq2/Trdn/Ryr2/Atp1a4/Cacng8/Cox8b/Myh6
mmu04080	Neuroactive ligand-receptor interaction	35/481	390/9716	0.000450109	0.0159039	Galr3/Pth2/Gabra1/Sstr2/Grin3a/Chrnd/Adm/Glp1r/Sstr4/Try5/Glp2r/Gabrd/Ghrl/C3ar1/Glrb/Chrna1/Crhr2/Ppy/Grm6/Gpha2/Npy/Cck/Tshr/Pmch/Gabrb2/Chrna9/Kiss1/Grin2b/Hcrtr2/Gabrb3/Ptgdr/Adra2a/Ptgir/Gabbr2/Mc5r
mmu05414	Dilated cardiomyopathy	14/481	103/9716	0.000524321	0.0166734	Cacna1s/Pln/Cacna1f/Cacng2/Igf1/Ttn/Tnnt2/Lama1/Cacng1/Itga1/Nos1/Ryr2/Cacng8/Myh6
mmu05152	Tuberculosis	20/481	180/9716	0.000578039	0.0167106	Clec7a/Ifng/Fcer1g/Camk2a/Il1a/Itgax/Cd209f/Cd209e/Ctss/H2-Aa/Ctsd/H2-Ab1/Cyp27b1/H2-Oa/Cd74/Mapk10/Fcgr2b/H2-Eb1/Atp6v0d2/Cd209d
mmu04024	cAMP signaling pathway	23/481	224/9716	0.000710619	0.0188314	Cacna1s/Pln/Fos/Sstr2/Grin3a/Cacna1f/Glp1r/Camk2a/Nppa/Ghrl/Sox9/Crhr2/Gpha2/Npy/Tshr/Lipe/Ffar2/Adcy10/Mapk10/Grin2b/Ryr2/Atp1a4/Gabbr2
mmu00983	Drug metabolism - other enzymes	13/481	95/9716	0.000770414	0.0188455	Ces1g/Ugt1a1/Dpys/Ces1c/Ces1f/Gstp2/Rrm2/Ces2c/Ugt1a6b/Ugt1a6a/Ces1h/Ces1b/Nme1
mmu03260	Virion - Human immunodeficiency virus	4/481	10/9716	0.00098101	0.0221484	Cd209f/Cd209e/Ccr5/Cd209d
mmu04672	Intestinal immune network for IgA production	8/481	43/9716	0.0010657	0.0221484	Cd40lg/Pigr/Tnfrsf13c/H2-Aa/H2-Ab1/H2-Oa/H2-Eb1/Tnfrsf17
mmu04820	Cytoskeleton in muscle cells	23/481	232/9716	0.00114914	0.0221484	Myoz2/Tnni2/Xirp2/Lmod2/Actn2/Acta1/Myh3/Syne1/Trim54/Ttn/Thbs4/Tnnt2/Lama1/Trim63/Xirp1/Col6a5/Itga1/Nrap/Obscn/Atp1a4/Myoz1/Myh6/Mypn
mmu04940	Type I diabetes mellitus	10/481	65/9716	0.00123898	0.0221484	H2-M2/Ifng/Il1a/H2-T26/Lta/H2-Aa/H2-Q9/H2-Ab1/H2-Oa/H2-Eb1
mmu05410	Hypertrophic cardiomyopathy	13/481	100/9716	0.00125368	0.0221484	Cacna1s/Cacna1f/Cacng2/Igf1/Ttn/Tnnt2/Lama1/Cacng1/Itga1/Nos1/Ryr2/Cacng8/Myh6
mmu04062	Chemokine signaling pathway	20/481	193/9716	0.00138713	0.0232162	Ccl11/Ccl20/Ccl3/Xcl1/Xcr1/Ccr5/Ccl24/Cxcl5/Ccl2/Cxcr1/Ccr3/Ccl7/Ccl1/Ccl8/Ppbp/Cxcl9/Ccl6/Cxcl10/Ccr4/Ccl12
mmu05330	Allograft rejection	9/481	58/9716	0.00202224	0.0306225	H2-M2/Ifng/Cd40lg/H2-T26/H2-Aa/H2-Q9/H2-Ab1/H2-Oa/H2-Eb1
mmu05332	Graft-versus-host disease	9/481	58/9716	0.00202224	0.0306225	H2-M2/Ifng/Il1a/H2-T26/H2-Aa/H2-Q9/H2-Ab1/H2-Oa/H2-Eb1
mmu04610	Complement and coagulation cascades	12/481	94/9716	0.0022304	0.0322395	C3ar1/C1qb/Itgax/Fga/F7/Fgb/Cfi/C1qa/C1qc/Fgg/C4bp/Serpina1c
mmu04514	Cell adhesion molecules	18/481	177/9716	0.00290518	0.0370332	H2-M2/Cdh15/Cd2/Cldn22/Cd40lg/H2-T26/Mag/Ncam2/Cntn2/H2-Aa/H2-Q9/H2-Ab1/Slitrk3/H2-Oa/Nfasc/Nrxn3/H2-Eb1/Pdcd1lg2
mmu03264	Virion - Flavivirus and Alphavirus	4/481	13/9716	0.0029659	0.0370332	Cd209f/Cd209e/Timd2/Cd209d
mmu04612	Antigen processing and presentation	11/481	85/9716	0.00301408	0.0370332	H2-M2/Ifng/H2-T26/Ctss/H2-Aa/H2-Q9/H2-Ab1/H2-Oa/Cd74/Ifi30/H2-Eb1
mmu05322	Systemic lupus erythematosus	16/481	150/9716	0.00302787	0.0370332	H4c4/Ifng/Cd40lg/C1qb/H2bc3/H3c14/H2-Aa/H2-Ab1/H2bc23/H2-Oa/C1qa/Grin2b/H2-Eb1/C1qc/Gm6749/H3f3c
mmu04911	Insulin secretion	11/481	86/9716	0.00330639	0.038942	Cacna1s/Kcnj11/Cacna1f/Glp1r/Kcnn4/Camk2a/Cck/Ryr2/Atp1a4/Snap25/Gck
mmu04929	GnRH secretion	9/481	63/9716	0.00361301	0.0410335	Cacna1s/Kcnj5/Kcnj11/Cacna1f/Kcnn4/Kcnj9/Kiss1/Gabbr2/Kcnj3
mmu00830	Retinol metabolism	12/481	102/9716	0.00441818	0.0484476	Cyp4a32/Ugt1a1/Cyp2a4/Cyp3a57/Sdr16c5/Cyp26b1/Cyp1a1/Aox1/Ugt1a6b/Bco1/Ugt1a6a/Cyp2c70
mmu04110	Cell cycle	16/481	157/9716	0.00475563	0.0504097	Gm2423/Cdk1/Cdkn2a/Sgo1/Cdc25c/Ndc80/Cdca5/Cdkn1a/Ccnb2/Ccnb1/Smc1b/Plk1/Ccna2/Cdc20/Aurkb/Trip13
mmu05166	Human T-cell leukemia virus 1 infection	22/481	245/9716	0.00496383	0.0509193	Csf2/H2-M2/Cdkn2a/Fos/Msx3/Egr1/Slc25a31/Cdkn1a/H2-T26/Fdps/Lta/Tnfrsf13c/H2-Aa/Ccnb2/H2-Q9/H2-Ab1/Ccna2/H2-Oa/Mapk10/Cdc20/H2-Eb1/Elk4
mmu00591	Linoleic acid metabolism	8/481	55/9716	0.00532639	0.052931	Pla2g12b/Alox15/Cyp3a57/Pla2g2e/Pla2g5/Pla2g3/Cyp2c70/Pla2g4c
mmu05416	Viral myocarditis	11/481	92/9716	0.00557158	0.0536898	H2-M2/Cd40lg/H2-T26/Lama1/H2-Aa/H2-Q9/H2-Ab1/H2-Oa/H2-Eb1/Nos1/Myh6
mmu04710	Circadian rhythm	6/481	34/9716	0.0058782	0.0549784	Dbp/Bhlhe40/Nr1d1/Bmal1/Nr1d2/Npas2
mmu00592	alpha-Linolenic acid metabolism	5/481	25/9716	0.00679165	0.061707	Pla2g12b/Pla2g2e/Pla2g5/Pla2g3/Pla2g4c
mmu04921	Oxytocin signaling pathway	15/481	153/9716	0.00873468	0.0755113	Cacna1s/Kcnj5/Fos/Cacna1f/Cacng2/Camk2a/Nppa/Cdkn1a/Cacng1/Kcnj9/Pla2g4c/Ryr2/Gucy1a2/Cacng8/Kcnj3
mmu00982	Drug metabolism - cytochrome P450	9/481	72/9716	0.0087859	0.0755113	Ugt1a1/Gstp2/Aldh3a1/Hpgds/Aox1/Ugt1a6b/Fmo3/Ugt1a6a/Fmo6
mmu04814	Motor proteins	18/481	198/9716	0.00929077	0.0774271	Dnah7b/Tnni2/Myo7b/Dnah6/Hook3/Tubb3/Tuba3a/Acta1/Myh3/Kif11/Kif2c/Tubb1/Kif18b/Tnnt2/Kifc1/Kif22/Dnah12/Myh6
mmu04713	Circadian entrainment	11/481	99/9716	0.00959636	0.0774271	Kcnj5/Fos/Camk2a/Rasd1/Kcnj9/Adcy10/Grin2b/Nos1/Ryr2/Gucy1a2/Kcnj3
mmu05412	Arrhythmogenic right ventricular cardiomyopathy	10/481	86/9716	0.00973925	0.0774271	Cacna1s/Cacna1f/Cacng2/Actn2/Lama1/Cacng1/Itga1/Nos1/Ryr2/Cacng8
mmu05320	Autoimmune thyroid disease	9/481	74/9716	0.0104622	0.0811458	H2-M2/Cd40lg/H2-T26/Tshr/H2-Aa/H2-Q9/H2-Ab1/H2-Oa/H2-Eb1
mmu05321	Inflammatory bowel disease	8/481	62/9716	0.010952	0.0829219	Ifng/Il1a/Il13/H2-Aa/Il17a/H2-Ab1/H2-Oa/H2-Eb1
mmu04972	Pancreatic secretion	12/481	115/9716	0.01133	0.0837894	Clca3a1/Pla2g12b/Try5/Slc26a3/Cck/Pla2g2e/Pla2g5/Pla2g3/Ryr2/Atp1a4/Ctrb1/Clca1
mmu00590	Arachidonic acid metabolism	10/481	89/9716	0.0122697	0.0886767	Cyp4a32/Pla2g12b/Alox15/Hpgds/Pla2g2e/Pla2g5/Pla2g3/Alox12e/Cyp2c70/Pla2g4c
mmu05033	Nicotine addiction	6/481	40/9716	0.0130729	0.0888599	Gabra1/Grin3a/Gabrd/Gabrb2/Grin2b/Gabrb3
mmu04727	GABAergic synapse	10/481	90/9716	0.0132146	0.0888599	Cacna1s/Gabra1/Cacna1f/Gabrd/Slc6a11/Slc6a1/Slc6a12/Gabrb2/Gabrb3/Gabbr2
mmu04721	Synaptic vesicle cycle	9/481	77/9716	0.0134128	0.0888599	Slc1a2/Atp6v1b1/Syt1/Slc6a11/Slc6a1/Slc6a12/Unc13c/Atp6v0d2/Snap25
mmu05133	Pertussis	9/481	77/9716	0.0134128	0.0888599	Pycard/Fos/Il1a/C1qb/Cxcl5/C1qa/Mapk10/C1qc/C4bp
mmu05150	Staphylococcus aureus infection	12/481	121/9716	0.0164983	0.107071	C3ar1/C1qb/H2-Aa/Cfi/H2-Ab1/Krt20/H2-Oa/C1qa/Fcgr2b/H2-Eb1/C1qc/Fgg
mmu04975	Fat digestion and absorption	6/481	43/9716	0.0183408	0.116648	Pla2g12b/Pla2g2e/Pla2g5/Pla2g3/Lipf/Fabp1
mmu05140	Leishmaniasis	8/481	70/9716	0.0217353	0.135526	Fos/Cyba/Ifng/Il1a/H2-Aa/H2-Ab1/H2-Oa/H2-Eb1
mmu04970	Salivary secretion	9/481	87/9716	0.0277295	0.169576	Cdcp3/Muc5ac/Kcnn4/Dmbt1/Lyz3/Muc5b/Nos1/Gucy1a2/Atp1a4
mmu05142	Chagas disease	10/481	103/9716	0.0309959	0.185976	Fos/Ccl3/Ifng/Gna15/C1qb/Ccl2/C1qa/Mapk10/C1qc/Ccl12
mmu05204	Chemical carcinogenesis - DNA adducts	9/481	90/9716	0.0335775	0.194608	Ugt1a1/Sult2a1/Cyp3a57/Gstp2/Cyp1a1/Hpgds/Ugt1a6b/Ugt1a6a/Cyp2c70
mmu00980	Metabolism of xenobiotics by cytochrome P450	8/481	76/9716	0.0336587	0.194608	Ugt1a1/Sult2a1/Gstp2/Aldh3a1/Cyp1a1/Hpgds/Ugt1a6b/Ugt1a6a
mmu04659	Th17 cell differentiation	10/481	105/9716	0.0347665	0.196598	Irf4/Fos/Ifng/Ebi3/H2-Aa/Il17a/H2-Ab1/H2-Oa/Mapk10/H2-Eb1
mmu04142	Lysosome	12/481	135/9716	0.0352393	0.196598	Dnase2a/Cd68/Cd63/Gla/Ctss/Acp5/Ctsk/Pla2g15/Ctsd/Atp6v0d2/Ctsz/Hyal3
mmu04726	Serotonergic synapse	12/481	136/9716	0.0369947	0.202833	Cacna1s/Kcnj5/Cacna1f/Dusp1/Alox15/Gabrb2/Kcnj9/Alox12e/Cyp2c70/Pla2g4c/Gabrb3/Kcnj3
mmu04913	Ovarian steroidogenesis	7/481	64/9716	0.0379937	0.20478	Hsd17b1/Igf1/Cyp1a1/Acot1/Hsd3b3/Hsd17b2/Pla2g4c
mmu04914	Progesterone-mediated oocyte maturation	9/481	93/9716	0.0402268	0.213202	Cdk1/Cdc25c/Igf1/Ccnb2/Ccnb1/Plk1/Ccna2/Kif22/Mapk10
mmu04114	Oocyte meiosis	11/481	123/9716	0.0410904	0.214209	Gm2423/Cdk1/Sgo1/Cdc25c/Igf1/Camk2a/Ccnb2/Ccnb1/Smc1b/Plk1/Cdc20
mmu03460	Fanconi anemia pathway	6/481	52/9716	0.0423283	0.214869	Brca1/Rad51/Cenps/Rmi2/Ube2t/Brip1
mmu04640	Hematopoietic cell lineage	9/481	94/9716	0.0426282	0.214869	Csf2/Cd2/Il1a/H2-Aa/H2-Ab1/Itga1/H2-Oa/H2-Eb1/Siglech
mmu05145	Toxoplasmosis	10/481	109/9716	0.043244	0.214869	Socs1/Ifng/Cd40lg/Ccr5/Lama1/H2-Aa/H2-Ab1/H2-Oa/Mapk10/H2-Eb1
mmu05202	Transcriptional misregulation in cancer	17/481	219/9716	0.0440247	0.215382	Csf2/Arnt2/Igf1/Cdkn1a/Hoxa11/Hoxa10/Hmga2/H3c14/Bcl2a1b/Pax8/Ccna2/Bcl2a1d/Gm6749/H3f3c/Cebpe/Elk4/Bcl2a1a
mmu04020	Calcium signaling pathway	19/481	254/9716	0.0474744	0.22874	Cacna1s/Pln/Ntrk2/Grin3a/Cacna1f/Sln/Gna15/Camk2a/Hrc/Erbb4/Ntrk3/Slc25a31/Fgf23/Mcoln3/Casq2/Trdn/Grin2b/Nos1/Ryr2
mmu05164	Influenza A	14/481	174/9716	0.0498427	0.236567	Pycard/Try5/Ifng/Il1a/Tpsb2/Slc25a31/Fdps/Ccl2/H2-Aa/H2-Ab1/H2-Oa/H2-Eb1/Cxcl10/Ccl12
mmu04270	Vascular smooth muscle contraction	12/481	144/9716	0.0533043	0.242318	Cacna1s/Cyp4a32/Cacna1f/Adm/Pla2g12b/Nppa/Pla2g2e/Pla2g5/Pla2g3/Pla2g4c/Gucy1a2/Ptgir
mmu04978	Mineral absorption	6/481	55/9716	0.0533404	0.242318	Slc5a1/Steap1/Slc26a3/S100g/Slc6a19/Atp1a4
mmu05144	Malaria	6/481	55/9716	0.0533404	0.242318	Ifng/Cd40lg/Thbs4/Klra4/Ccl2/Ccl12
mmu00140	Steroid hormone biosynthesis	9/481	99/9716	0.0560764	0.247911	Ugt1a1/Hsd17b1/Cyp3a57/Cyp1a1/Hsd3b3/Ugt1a6b/Ugt1a6a/Hsd17b2/Cyp2c70
mmu05203	Viral carcinogenesis	17/481	226/9716	0.0561309	0.247911	Gm2423/Scin/Cdk1/H2-M2/Cdkn2a/H4c4/Ccr5/Cdkn1a/H2-T26/H2bc3/Ccr3/H2-Q9/H2bc23/Ccna2/Cdc20/Atp6v0d2/Ccr4
mmu04976	Bile secretion	9/481	101/9716	0.0621465	0.268627	Ugt1a1/Sult2a1/Slc5a1/Slco1a5/Ugt1a6b/Ugt1a6a/Aqp9/Atp1a4/Aqp4
mmu04380	Osteoclast differentiation	11/481	132/9716	0.0625106	0.268627	Socs1/Fos/Cyba/Ifng/Il1a/Acp5/Ctsk/Tyrobp/Trem2/Mapk10/Fcgr2b
mmu04925	Aldosterone synthesis and secretion	9/481	103/9716	0.0686202	0.28737	Cacna1s/Kcnj5/Cacna1f/Camk2a/Nppa/Lipe/Hsd3b3/Kcnk9/Atp1a4
mmu04658	Th1 and Th2 cell differentiation	8/481	88/9716	0.0692607	0.28737	Fos/Ifng/Il13/H2-Aa/H2-Ab1/H2-Oa/Mapk10/H2-Eb1
mmu00750	Vitamin B6 metabolism	2/481	9/9716	0.0698956	0.28737	Aox1/Psat1
mmu04210	Apoptosis	11/481	135/9716	0.0710228	0.28737	Fos/Tuba3a/Ctss/Ctsk/Bcl2a1b/Ctsd/Mapk10/Bcl2a1d/Birc5/Bcl2a1a/Ctsz
mmu00512	Mucin type O-glycan biosynthesis	4/481	32/9716	0.0713907	0.28737	Galnt15/Gcnt4/Gcnt3/Galnt13
mmu04115	p53 signaling pathway	7/481	75/9716	0.0770009	0.306079	Cdk1/Cdkn2a/Igf1/Cdkn1a/Rrm2/Ccnb2/Ccnb1
mmu00220	Arginine biosynthesis	3/481	21/9716	0.0827661	0.319022	Arg1/Otc/Nos1
mmu00770	Pantothenate and CoA biosynthesis	3/481	21/9716	0.0827661	0.319022	Dpys/Vnn1/Bcat1
mmu05020	Prion disease	19/481	273/9716	0.0839122	0.319022	Cacna1s/Cyba/Grin3a/Cacna1f/Psma8/Tubb3/Tuba3a/Il1a/C1qb/Egr1/Slc25a31/Tubb1/Ncam2/C1qa/Mapk10/Grin2b/Ryr2/C1qc/Cox8b
mmu05032	Morphine addiction	8/481	92/9716	0.0848784	0.319022	Kcnj5/Gabra1/Gabrd/Gabrb2/Kcnj9/Gabrb3/Gabbr2/Kcnj3
mmu04261	Adrenergic signaling in cardiomyocytes	12/481	156/9716	0.0858898	0.319022	Cacna1s/Pln/Cacna1f/Cacng2/Camk2a/Tnnt2/Cacng1/Scn4b/Ryr2/Atp1a4/Cacng8/Myh6
mmu04974	Protein digestion and absorption	9/481	108/9716	0.0865901	0.319022	Kcne3/Col25a1/Slc7a15/Kcnn4/Try5/Col6a5/Slc6a19/Atp1a4/Ctrb1
mmu00565	Ether lipid metabolism	5/481	48/9716	0.0872797	0.319022	Pla2g12b/Pla2g2e/Pla2g5/Pla2g3/Pla2g4c
mmu01230	Biosynthesis of amino acids	7/481	79/9716	0.0954393	0.344883	Aldoc/Phgdh/Csl/Arg1/Bcat1/Otc/Psat1
mmu04614	Renin-angiotensin system	4/481	36/9716	0.10051	0.359127	Cma1/Mcpt4/Klk1b11/Lnpep
mmu00900	Terpenoid backbone biosynthesis	3/481	23/9716	0.102611	0.36256	Hmgcs2/Mvd/Fdps
mmu00380	Tryptophan metabolism	5/481	52/9716	0.113303	0.395939	Kynu/Tdo2/Cyp1a1/Aox1/4930438A08Rik
mmu04935	Growth hormone synthesis, secretion and action	9/481	117/9716	0.12534	0.43324	Cacna1s/Socs1/Fos/Sstr2/Cacna1f/Igf1/Ghrl/Adcy10/Mapk10
mmu04650	Natural killer cell mediated cytotoxicity	9/481	118/9716	0.130141	0.439598	Csf2/Ifng/Fcer1g/Lat2/Klra9/Klra4/Tyrobp/Klra8/Hcst
mmu04668	TNF signaling pathway	9/481	118/9716	0.130141	0.439598	Csf2/Fos/Ccl20/Lta/Cxcl5/Ccl2/Mapk10/Cxcl10/Ccl12
mmu05221	Acute myeloid leukemia	6/481	70/9716	0.131964	0.439598	Csf2/Bcl2a1b/Ccna2/Bcl2a1d/Cebpe/Bcl2a1a
mmu01240	Biosynthesis of cofactors	11/481	152/9716	0.132709	0.439598	Kynu/Ugt1a1/Mthfd2/Tdo2/Sdr16c5/Ugt1a6b/Bco1/Bcat1/Ugt1a6a/Nme1/Psat1
mmu00270	Cysteine and methionine metabolism	5/481	55/9716	0.134983	0.442521	Phgdh/Ldhc/Bcat1/4930438A08Rik/Psat1
mmu00650	Butanoate metabolism	3/481	27/9716	0.147108	0.477349	Hmgcs2/Acsm5/Bdh1
mmu03440	Homologous recombination	4/481	42/9716	0.15258	0.490105	Brca1/Rad51/Rad54b/Brip1
mmu04924	Renin secretion	6/481	75/9716	0.166247	0.528665	Cacna1s/Clca3a1/Cacna1f/Nppa/Gucy1a2/Clca1
mmu04934	Cushing syndrome	11/481	162/9716	0.179304	0.56454	Cacna1s/Cdkn2a/Cacna1f/Camk2a/Crhr2/Cdkn1a/Rasd1/Hsd3b3/Fzd4/Wnt2b/Fzd10
mmu00290	Valine, leucine and isoleucine biosynthesis	1/481	4/9716	0.183824	0.5731	Bcat1
mmu04625	C-type lectin receptor signaling pathway	8/481	112/9716	0.190269	0.587431	Pycard/Clec7a/Fcer1g/Cd209f/Cd209e/Clec4b2/Mapk10/Cd209d
mmu00053	Ascorbate and aldarate metabolism	3/481	31/9716	0.19659	0.599365	Ugt1a1/Ugt1a6b/Ugt1a6a
mmu05418	Fluid shear stress and atherosclerosis	10/481	148/9716	0.197904	0.599365	Fos/Cyba/Dusp1/Ifng/Il1a/Gstp2/Ccl2/Sumo2/Mapk10/Ccl12
mmu00603	Glycosphingolipid biosynthesis - globo and isoglobo series	2/481	17/9716	0.204595	0.608049	Sec1/Gla
mmu00910	Nitrogen metabolism	2/481	17/9716	0.204595	0.608049	Car3/Car6
mmu01524	Platinum drug resistance	6/481	81/9716	0.211717	0.620242	Top2a/Brca1/Cdkn2a/Gstp2/Cdkn1a/Birc5
mmu04930	Type II diabetes mellitus	4/481	48/9716	0.212599	0.620242	Socs1/Kcnj11/Mapk10/Gck
mmu05171	Coronavirus disease - COVID-19	20/481	334/9716	0.21867	0.632156	Csf2/Gm15501/LOC118568354/Rpl39l/Fos/C3ar1/C1qb/Fga/Gm6109/Rps27a/Ccl2/Fgb/C1qa/Mapk10/C1qc/Fgg/Cxcl10/Rpl17/Gm10420/Ccl12
mmu00524	Neomycin, kanamycin and gentamicin biosynthesis	1/481	5/9716	0.224247	0.634729	Gck
mmu04723	Retrograde endocannabinoid signaling	10/481	153/9716	0.226512	0.634729	Cacna1s/Kcnj5/Gabra1/Cacna1f/Gabrd/Gabrb2/Kcnj9/Mapk10/Gabrb3/Kcnj3
mmu04010	MAPK signaling pathway	18/481	299/9716	0.227	0.634729	Cacna1s/Ntrk2/Fos/Cacna1f/Dusp1/Cacng2/Igf1/Il1a/Ptpn5/Erbb4/Mapk8ip2/Fgf23/Cacng1/Ptpn7/Mapk10/Pla2g4c/Cacng8/Elk4
mmu04664	Fc epsilon RI signaling pathway	5/481	66/9716	0.227544	0.634729	Csf2/Fcer1g/Il13/Mapk10/Pla2g4c
mmu04728	Dopaminergic synapse	9/481	136/9716	0.23153	0.638063	Caly/Kcnj5/Fos/Camk2a/Kcnj9/Bmal1/Mapk10/Grin2b/Kcnj3
mmu00564	Glycerophospholipid metabolism	7/481	101/9716	0.233224	0.638063	Pla2g12b/Pla2g2e/Pla2g5/Pla2g3/Pla2g15/Pla2g4c/Pla1a
mmu04613	Neutrophil extracellular trap formation	13/481	209/9716	0.236185	0.638063	Cyba/Clec7a/H4c4/Fga/Slc25a31/H2bc3/H3c14/Fgb/H2bc23/Aqp9/Fgg/Gm6749/H3f3c
mmu00010	Glycolysis / Gluconeogenesis	5/481	67/9716	0.236766	0.638063	Aldoc/Ldhc/Fbp1/Aldh3a1/Gck
mmu00040	Pentose and glucuronate interconversions	3/481	36/9716	0.262924	0.702604	Ugt1a1/Ugt1a6b/Ugt1a6a
mmu00670	One carbon pool by folate	3/481	37/9716	0.276547	0.704418	Aldh1l2/Mthfd2/Aldh1l1
mmu00330	Arginine and proline metabolism	4/481	54/9716	0.2779	0.704418	Ckmt2/Arg1/Gatm/Nos1
mmu03320	PPAR signaling pathway	6/481	89/9716	0.277975	0.704418	Hmgcs2/Cyp4a32/Fabp5/Olr1/Fabp3/Fabp1
mmu04512	ECM-receptor interaction	6/481	89/9716	0.277975	0.704418	Thbs4/Lama1/Col6a5/Itga1/Hmmr/Sv2b
mmu04218	Cellular senescence	11/481	180/9716	0.278929	0.704418	Cdk1/H2-M2/Cdkn2a/Il1a/Slc25a31/Cdkn1a/H2-T26/Ccnb2/H2-Q9/Ccnb1/Ccna2
mmu04064	NF-kappa B signaling pathway	7/481	107/9716	0.278959	0.704418	Cd40lg/Lta/Ltb/Tnfrsf13c/Bcl2a1b/Bcl2a1d/Bcl2a1a
mmu00360	Phenylalanine metabolism	2/481	21/9716	0.279109	0.704418	Aldh3a1/4930438A08Rik
mmu04912	GnRH signaling pathway	6/481	90/9716	0.286592	0.715367	Cacna1s/Cacna1f/Camk2a/Egr1/Mapk10/Pla2g4c
mmu04148	Efferocytosis	10/481	163/9716	0.287947	0.715367	Megf10/Camk2a/C1qb/Alox15/Arg1/Pla2g15/C1qa/Ch25h/C1qc/Timd2
mmu04960	Aldosterone-regulated sodium reabsorption	3/481	38/9716	0.290237	0.715469	Igf1/Fxyd4/Atp1a4
mmu00430	Taurine and hypotaurine metabolism	2/481	22/9716	0.297773	0.719288	Fmo3/Fmo6
mmu00240	Pyrimidine metabolism	4/481	56/9716	0.30038	0.719288	Nt5c1b/Dpys/Rrm2/Nme1
mmu05167	Kaposi sarcoma-associated herpesvirus infection	13/481	221/9716	0.30043	0.719288	Csf2/Cd200r4/H2-M2/Fos/Ccr5/Cdkn1a/H2-T26/Rps27a/Cd200r2/Ccr3/H2-Q9/Mapk10/Ccr4
mmu01100	Metabolic pathways	86/481	1644/9716	0.300834	0.719288	Aldh1l2/Nt5c1b/Aldoc/Hmgcs2/Acsm5/Cyp4a32/Phgdh/Kynu/Ugt1a1/Nmrk2/Pip5kl1/Ldhc/Sec1/Car3/Uroc1/Atp6v1b1/Hsd17b1/Pla2g12b/Fbp1/Cyp2a4/Atp5me/Mthfd2/Dpys/Chia1/B3galt2/Mvd/Csl/Alox15/Tdo2/Ckmt2/Cyp3a57/Arg1/Gla/Sdr16c5/Gstp2/Cyp26b1/Aldh3a1/Cyp1a1/Hpgds/Rrm2/Fdps/Ndst3/Pla2g2e/Pla2g5/Lipc/Smyd1/Acp5/Pla2g3/Aox1/Acot1/Hsd3b3/Ugt1a6b/Bco1/Vnn1/Aldh1l1/Bdh1/Gucy2e/Pde6h/Bcat1/Galnt15/4930438A08Rik/Fmo…
mmu00280	Valine, leucine and isoleucine degradation	4/481	57/9716	0.3117	0.734227	Hmgcs2/Aox1/Bcat1/4930438A08Rik
mmu04923	Regulation of lipolysis in adipocytes	4/481	57/9716	0.3117	0.734227	Nppa/Npy/Tshr/Lipe
mmu00260	Glycine, serine and threonine metabolism	3/481	40/9716	0.317739	0.737525	Phgdh/Gatm/Psat1
mmu00350	Tyrosine metabolism	3/481	40/9716	0.317739	0.737525	Aldh3a1/Aox1/4930438A08Rik
mmu00740	Riboflavin metabolism	1/481	8/9716	0.333915	0.769455	Acp5
mmu04068	FoxO signaling pathway	8/481	133/9716	0.337514	0.772155	Depp1/Igf1/Cdkn1a/Foxg1/Ccnb2/Ccnb1/Plk1/Mapk10
mmu04915	Estrogen signaling pathway	8/481	134/9716	0.345037	0.780004	Kcnj5/Fos/Kcnj9/Ctsd/Krt20/Tff1/Gabbr2/Kcnj3
mmu04730	Long-term depression	4/481	60/9716	0.345851	0.780004	Igf1/Pla2g4c/Nos1/Gucy1a2
mmu04066	HIF-1 signaling pathway	7/481	116/9716	0.351049	0.780653	Aldoc/Ldhc/Igf1/Ifng/Camk2a/Nppa/Cdkn1a
mmu04928	Parathyroid hormone synthesis, secretion and action	7/481	116/9716	0.351049	0.780653	Gcm2/Fos/Egr1/Cdkn1a/Slc12a3/Fgf23/Cyp27b1
mmu00760	Nicotinate and nicotinamide metabolism	3/481	43/9716	0.359014	0.792822	Nt5c1b/Nmrk2/Aox1
mmu00400	Phenylalanine, tyrosine and tryptophan biosynthesis	1/481	9/9716	0.366917	0.804687	4930438A08Rik
mmu00340	Histidine metabolism	2/481	26/9716	0.371296	0.808713	Uroc1/Aldh3a1
mmu05217	Basal cell carcinoma	4/481	63/9716	0.380069	0.819704	Cdkn1a/Fzd4/Wnt2b/Fzd10
mmu00601	Glycosphingolipid biosynthesis - lacto and neolacto series	2/481	27/9716	0.389231	0.819704	Sec1/B3galt2
mmu04744	Phototransduction	2/481	27/9716	0.389231	0.819704	Gucy2e/Guca1a
mmu04950	Maturity onset diabetes of the young	2/481	27/9716	0.389231	0.819704	Foxa3/Gck
mmu04966	Collecting duct acid secretion	2/481	27/9716	0.389231	0.819704	Atp6v1b1/Atp6v0d2
mmu04012	ErbB signaling pathway	5/481	84/9716	0.402944	0.843002	Camk2a/Erbb4/Cdkn1a/Nrg1/Mapk10
mmu04620	Toll-like receptor signaling pathway	6/481	104/9716	0.410826	0.853647	Fos/Ccl3/Ctsk/Mapk10/Cxcl9/Cxcl10
mmu00860	Porphyrin metabolism	3/481	47/9716	0.413401	0.853647	Ugt1a1/Ugt1a6b/Ugt1a6a
mmu04540	Gap junction	5/481	86/9716	0.422765	0.865096	Cdk1/Tubb3/Tuba3a/Tubb1/Gucy1a2
mmu01523	Antifolate resistance	2/481	29/9716	0.424387	0.865096	Folr2/Alox12e
mmu04611	Platelet activation	7/481	126/9716	0.432971	0.876974	Fcer1g/Fga/Fgb/Pla2g4c/Gucy1a2/Fgg/Ptgir
mmu04973	Carbohydrate digestion and absorption	3/481	49/9716	0.440067	0.884278	Slc5a1/Gnat3/Atp1a4
mmu05224	Breast cancer	8/481	147/9716	0.443831	0.884278	Brca1/Fos/Igf1/Cdkn1a/Fgf23/Fzd4/Wnt2b/Fzd10
mmu05146	Amoebiasis	6/481	108/9716	0.446435	0.884278	Csf2/Ifng/Gna15/Arg1/Lama1/Serpinb9b
mmu05031	Amphetamine addiction	4/481	69/9716	0.4477	0.884278	Fos/Grin3a/Camk2a/Grin2b
mmu04750	Inflammatory mediator regulation of TRP channels	7/481	130/9716	0.4655	0.896693	Cyp4a32/Igf1/Camk2a/Alox12e/Mapk10/Cyp2c70/Pla2g4c
mmu04630	JAK-STAT signaling pathway	9/481	171/9716	0.474291	0.896693	Csf2/Il13ra2/Socs1/Ifng/Il13/Mpl/Il22ra2/Cdkn1a/Aox1
mmu00052	Galactose metabolism	2/481	32/9716	0.475058	0.896693	Gla/Gck
mmu00410	beta-Alanine metabolism	2/481	32/9716	0.475058	0.896693	Dpys/Aldh3a1
mmu04215	Apoptosis - multiple species	2/481	32/9716	0.475058	0.896693	Mapk10/Birc5
mmu05218	Melanoma	4/481	72/9716	0.480682	0.896693	Cdkn2a/Igf1/Cdkn1a/Fgf23
mmu04742	Taste transduction	5/481	92/9716	0.481333	0.896693	Gabra1/Tas2r135/Gnat3/Tas2r143/Gabbr2
mmu04022	cGMP-PKG signaling pathway	9/481	172/9716	0.481336	0.896693	Cacna1s/Pln/Cacna1f/Nppa/Slc25a31/Gucy1a2/Atp1a4/Adra2a/Myh6
mmu04725	Cholinergic synapse	6/481	113/9716	0.490264	0.896693	Cacna1s/Kcnq2/Fos/Cacna1f/Camk2a/Kcnj3
mmu01522	Endocrine resistance	5/481	93/9716	0.490911	0.896693	Cdkn2a/Fos/Igf1/Cdkn1a/Mapk10
mmu00230	Purine metabolism	7/481	134/9716	0.497583	0.896693	Nt5c1b/Rrm2/Gucy2e/Pde6h/Adcy10/Nme1/Gucy1a2
mmu04917	Prolactin signaling pathway	4/481	74/9716	0.502236	0.896693	Socs1/Fos/Mapk10/Gck
mmu04918	Thyroid hormone synthesis	4/481	74/9716	0.502236	0.896693	Slc26a4/Tshr/Pax8/Atp1a4
mmu05214	Glioma	4/481	74/9716	0.502236	0.896693	Cdkn2a/Igf1/Camk2a/Cdkn1a
mmu04014	Ras signaling pathway	12/481	236/9716	0.504727	0.896693	Ntrk2/Pla2g12b/Igf1/Pla2g2e/Pla2g5/Pla2g3/Fgf23/Mapk10/Grin2b/Pla2g4c/Pla1a/Rasal2
mmu05415	Diabetic cardiomyopathy	11/481	216/9716	0.506092	0.896693	Pln/Cyba/Cma1/Mcpt4/Camk2a/Pdk4/Slc25a31/Ctsd/Mapk10/Ryr2/Cox8b
mmu00030	Pentose phosphate pathway	2/481	34/9716	0.507302	0.896693	Aldoc/Fbp1
mmu01210	2-Oxocarboxylic acid metabolism	2/481	34/9716	0.507302	0.896693	Csl/Bcat1
mmu00533	Glycosaminoglycan biosynthesis - keratan sulfate	1/481	14/9716	0.509002	0.896693	B3gnt7
mmu05417	Lipid and atherosclerosis	11/481	217/9716	0.512354	0.896693	Pycard/Fos/Cyba/Ccl3/Cd40lg/Camk2a/Cyp1a1/Olr1/Ccl2/Mapk10/Ccl12
mmu05022	Pathways of neurodegeneration - multiple diseases	24/481	481/9716	0.515185	0.896693	Dnah7b/Cacna1s/Dnah6/Cacna1f/Psma8/Gpr37/Tubb3/Tuba3a/Camk2a/Il1a/Slc25a31/Tubb1/Nefl/Rps27a/Fzd4/Nefm/Wnt2b/Mapk10/Dnah12/Grin2b/Nos1/Ryr2/Fzd10/Cox8b
mmu04724	Glutamatergic synapse	6/481	116/9716	0.516022	0.896693	Slc1a2/Grin3a/Grm6/Grin2b/Pla2g4c/Kcnj3
mmu05212	Pancreatic cancer	4/481	76/9716	0.523392	0.904557	Cdkn2a/Rad51/Cdkn1a/Mapk10
mmu00051	Fructose and mannose metabolism	2/481	36/9716	0.538228	0.920196	Aldoc/Fbp1
mmu05340	Primary immunodeficiency	2/481	36/9716	0.538228	0.920196	Cd40lg/Tnfrsf13c
mmu04936	Alcoholic liver disease	7/481	141/9716	0.552129	0.93045	C3ar1/C1qb/Il17a/Fabp1/C1qa/Mapk10/C1qc
mmu05143	African trypanosomiasis	2/481	37/9716	0.553181	0.93045	Ifng/Nppa
mmu05216	Thyroid cancer	2/481	37/9716	0.553181	0.93045	Cdkn1a/Pax8
mmu04916	Melanogenesis	5/481	100/9716	0.55593	0.93045	a/Camk2a/Fzd4/Wnt2b/Fzd10
mmu04933	AGE-RAGE signaling pathway in diabetic complications	5/481	101/9716	0.564886	0.935147	Il1a/Egr1/Ccl2/Mapk10/Ccl12
mmu01200	Carbon metabolism	6/481	122/9716	0.565929	0.935147	Aldoc/Phgdh/Fbp1/Csl/Psat1/Gck
mmu05169	Epstein-Barr virus infection	11/481	226/9716	0.567558	0.935147	H2-M2/Cdkn1a/H2-T26/H2-Aa/H2-Q9/H2-Ab1/Ccna2/H2-Oa/Mapk10/H2-Eb1/Cxcl10
mmu05034	Alcoholism	10/481	207/9716	0.578141	0.947667	Ntrk2/Grin3a/H4c4/Npy/H2bc3/H3c14/H2bc23/Grin2b/Gm6749/H3f3c
mmu05162	Measles	7/481	145/9716	0.582129	0.947667	Fos/Il1a/Cd209f/Cd209e/Mapk10/Fcgr2b/Cd209d
mmu04623	Cytosolic DNA-sensing pathway	4/481	82/9716	0.584097	0.947667	Pycard/Dnase2a/Ifi202b/Cxcl10
mmu00120	Primary bile acid biosynthesis	1/481	18/9716	0.59938	0.967527	Ch25h
mmu05219	Bladder cancer	2/481	41/9716	0.609522	0.974439	Cdkn2a/Cdkn1a
mmu00561	Glycerolipid metabolism	3/481	63/9716	0.60979	0.974439	Gla/Lipc/Lipf
mmu00514	Other types of O-glycan biosynthesis	2/481	43/9716	0.635598	1	Galnt15/Galnt13
mmu00100	Steroid biosynthesis	1/481	20/9716	0.638136	1	Cyp27b1
mmu05210	Colorectal cancer	4/481	88/9716	0.640093	1	Fos/Cdkn1a/Mapk10/Birc5
mmu04310	Wnt signaling pathway	8/481	175/9716	0.642466	1	Prickle2/Camk2a/Fzd4/Sfrp4/Wnt2b/Mapk10/Fzd10/Ccn4
mmu04120	Ubiquitin mediated proteolysis	7/481	154/9716	0.645802	1	Brca1/Socs1/Rps27a/Ube2c/Ube2q2l/Cdc20/Mid1
mmu04962	Vasopressin-regulated water reabsorption	2/481	44/9716	0.648117	1	Aqp3/Aqp4
mmu04217	Necroptosis	8/481	177/9716	0.655086	1	Pycard/Ifng/Camk2a/Il1a/Alox15/Slc25a31/Mapk10/Pla2g4c
mmu00531	Glycosaminoglycan degradation	1/481	21/9716	0.656088	1	Hyal3
mmu00532	Glycosaminoglycan biosynthesis - chondroitin sulfate / dermatan sulfate	1/481	21/9716	0.656088	1	Chst13
mmu05230	Central carbon metabolism in cancer	3/481	69/9716	0.67116	1	Ldhc/Ntrk3/Gck
mmu04964	Proximal tubule bicarbonate reclamation	1/481	22/9716	0.67315	1	Atp1a4
mmu03050	Proteasome	2/481	47/9716	0.683626	1	Psma8/Ifng
mmu05205	Proteoglycans in cancer	9/481	204/9716	0.686589	1	Lum/Igf1/Camk2a/Cd63/Erbb4/Cdkn1a/Fzd4/Wnt2b/Fzd10
mmu05030	Cocaine addiction	2/481	48/9716	0.694793	1	Grin3a/Grin2b
mmu05207	Chemical carcinogenesis - receptor activation	10/481	228/9716	0.698609	1	Cacna1s/Ugt1a1/Fos/Cacna1f/Cyp3a57/Cyp1a1/Ugt1a6b/Chrna9/Ugt1a6a/Birc5
mmu04927	Cortisol synthesis and secretion	3/481	72/9716	0.699074	1	Cacna1s/Cacna1f/Hsd3b3
mmu00534	Glycosaminoglycan biosynthesis - heparan sulfate / heparin	1/481	24/9716	0.704783	1	Ndst3
mmu00480	Glutathione metabolism	3/481	73/9716	0.70797	1	Gstp2/Hpgds/Rrm2
mmu05012	Parkinson disease	12/481	274/9716	0.71093	1	Psma8/Gpr37/Dusp1/Tubb3/Tuba3a/Camk2a/Slc25a31/Tubb1/Rps27a/Slc39a2/Mapk10/Cox8b
mmu04979	Cholesterol metabolism	2/481	50/9716	0.716149	1	Lipc/Pcsk9
mmu04722	Neurotrophin signaling pathway	5/481	121/9716	0.722078	1	Ntrk2/Camk2a/Ntrk3/Matk/Mapk10
mmu04971	Gastric acid secretion	3/481	75/9716	0.725155	1	Sstr2/Camk2a/Atp1a4
mmu03272	Virion - Hepatitis viruses	2/481	51/9716	0.726349	1	Cldn22/Cd63
mmu04660	T cell receptor signaling pathway	5/481	122/9716	0.728751	1	Csf2/Fos/Ifng/Cd40lg/Mapk10
mmu00520	Amino sugar and nucleotide sugar metabolism	2/481	52/9716	0.736237	1	Chia1/Gck
mmu02010	ABC transporters	2/481	52/9716	0.736237	1	Abcc6/Abca14
mmu04392	Hippo signaling pathway - multiple species	1/481	27/9716	0.746595	1	Fat4
mmu04981	Folate transport and metabolism	1/481	27/9716	0.746595	1	Folr2
mmu05170	Human immunodeficiency virus 1 infection	10/481	239/9716	0.752365	1	Cdk1/H2-M2/Fos/Cdc25c/Ccr5/H2-T26/Ccnb2/H2-Q9/Ccnb1/Mapk10
mmu04922	Glucagon signaling pathway	4/481	104/9716	0.763916	1	Ldhc/Fbp1/Camk2a/Gck
mmu04662	B cell receptor signaling pathway	3/481	80/9716	0.764651	1	Fos/Fcgr2b/Cd72
mmu05225	Hepatocellular carcinoma	7/481	175/9716	0.770125	1	Cdkn2a/Actl6b/Gstp2/Cdkn1a/Fzd4/Wnt2b/Fzd10
mmu00062	Fatty acid elongation	1/481	29/9716	0.771132	1	Acot1
mmu01232	Nucleotide metabolism	3/481	84/9716	0.792826	1	Nt5c1b/Rrm2/Nme1
mmu00640	Propanoate metabolism	1/481	31/9716	0.793297	1	Ldhc
mmu04150	mTOR signaling pathway	6/481	158/9716	0.801122	1	Ddit4/Atp6v1b1/Igf1/Fzd4/Wnt2b/Fzd10
mmu00020	Citrate cycle (TCA cycle)	1/481	32/9716	0.803563	1	Csl
mmu00630	Glyoxylate and dicarboxylate metabolism	1/481	32/9716	0.803563	1	Csl
mmu05163	Human cytomegalovirus infection	10/481	252/9716	0.806956	1	H2-M2/Cdkn2a/Ccl3/Ccr5/Cdkn1a/H2-T26/Ccl2/Ccr3/H2-Q9/Ccl12
mmu05135	Yersinia infection	5/481	136/9716	0.810189	1	Pycard/Fos/Ccl2/Mapk10/Ccl12
mmu04961	Endocrine and other factor-regulated calcium reabsorption	2/481	61/9716	0.812211	1	Klk1b11/Atp1a4
mmu05010	Alzheimer disease	16/481	389/9716	0.813476	1	Cacna1s/Cacna1f/Psma8/Tubb3/Tuba3a/Il1a/Slc25a31/Tubb1/Fzd4/Wnt2b/Slc39a2/Mapk10/Grin2b/Nos1/Fzd10/Cox8b
mmu05235	PD-L1 expression and PD-1 checkpoint pathway in cancer	3/481	88/9716	0.818138	1	Fos/Ifng/Batf3
mmu01040	Biosynthesis of unsaturated fatty acids	1/481	34/9716	0.822593	1	Acot1
mmu04371	Apelin signaling pathway	5/481	139/9716	0.824841	1	Egr1/Lipe/Adcy10/Nos1/Ryr2
mmu03250	Viral life cycle - HIV-1	2/481	63/9716	0.826193	1	Ell3/Ccr5
mmu05161	Hepatitis B	6/481	164/9716	0.828606	1	Gm2423/Fos/Cdkn1a/Ccna2/Mapk10/Birc5
mmu04550	Signaling pathways regulating pluripotency of stem cells	5/481	140/9716	0.829518	1	Igf1/Fzd4/Wnt2b/Myf5/Fzd10
mmu04910	Insulin signaling pathway	5/481	140/9716	0.829518	1	Socs1/Fbp1/Lipe/Mapk10/Gck
mmu00500	Starch and sucrose metabolism	1/481	35/9716	0.831407	1	Gck
mmu05017	Spinocerebellar ataxia	5/481	141/9716	0.834093	1	Grin3a/Psma8/Slc25a31/Mapk10/Grin2b
mmu05014	Amyotrophic lateral sclerosis	15/481	374/9716	0.835461	1	Dnah7b/Slc1a2/Dnah6/Psma8/Tubb3/Tuba3a/Erbb4/Tubb1/Nefl/Nefm/Nrg1/Dnah12/Grin2b/Nos1/Cox8b
mmu05016	Huntington disease	12/481	308/9716	0.841968	1	Dnah7b/Slc1a2/Dnah6/Psma8/Tubb3/Tuba3a/Slc25a31/Tubb1/Mapk10/Dnah12/Grin2b/Cox8b
mmu04666	Fc gamma R-mediated phagocytosis	3/481	94/9716	0.851154	1	Scin/Fcgr2b/Pla2g4c
mmu05222	Small cell lung cancer	3/481	94/9716	0.851154	1	Cks1b/Cdkn1a/Lama1
mmu05165	Human papillomavirus infection	14/481	357/9716	0.851377	1	H2-M2/Atp6v1b1/Cdkn1a/H2-T26/Thbs4/Lama1/Fzd4/Col6a5/H2-Q9/Itga1/Wnt2b/Ccna2/Atp6v0d2/Fzd10
mmu04720	Long-term potentiation	2/481	67/9716	0.851381	1	Camk2a/Grin2b
mmu01250	Biosynthesis of nucleotide sugars	1/481	38/9716	0.855311	1	Gck
mmu00250	Alanine, aspartate and glutamate metabolism	1/481	39/9716	0.862502	1	4930438A08Rik
mmu05211	Renal cell carcinoma	2/481	70/9716	0.868042	1	Arnt2/Cdkn1a
mmu05231	Choline metabolism in cancer	3/481	98/9716	0.870154	1	Fos/Mapk10/Pla2g4c
mmu05226	Gastric cancer	5/481	150/9716	0.870902	1	Cdkn1a/Fgf23/Fzd4/Wnt2b/Fzd10
mmu04216	Ferroptosis	1/481	41/9716	0.875832	1	Alox15
mmu04071	Sphingolipid signaling pathway	4/481	126/9716	0.876835	1	Fcer1g/Sptssb/Ctsd/Mapk10
mmu00562	Inositol phosphate metabolism	2/481	72/9716	0.878178	1	Pip5kl1/Inpp5j
mmu04920	Adipocytokine signaling pathway	2/481	72/9716	0.878178	1	Npy/Mapk10
mmu05223	Non-small cell lung cancer	2/481	72/9716	0.878178	1	Cdkn2a/Cdkn1a
mmu05215	Prostate cancer	3/481	100/9716	0.878828	1	Igf1/Gstp2/Cdkn1a
mmu04152	AMPK signaling pathway	4/481	127/9716	0.880622	1	Igf1/Fbp1/Lipe/Ccna2
mmu03060	Protein export	1/481	42/9716	0.882005	1	Immp1l
mmu04622	RIG-I-like receptor signaling pathway	2/481	73/9716	0.882973	1	Mapk10/Cxcl10
mmu04926	Relaxin signaling pathway	4/481	130/9716	0.891383	1	Fos/Gna15/Mapk10/Nos1
mmu05206	MicroRNAs in cancer	11/481	303/9716	0.891401	1	Ddit4/Fscn1/Brca1/Socs1/Cdkn2a/Cdc25c/Mir133a-2/Cdca5/Cdkn1a/Mir32/Hmga2
mmu00620	Pyruvate metabolism	1/481	44/9716	0.893447	1	Ldhc
mmu05220	Chronic myeloid leukemia	2/481	76/9716	0.896329	1	Cdkn2a/Cdkn1a
mmu04390	Hippo signaling pathway	5/481	158/9716	0.897593	1	Gm2423/Fzd4/Wnt2b/Fzd10/Birc5
mmu03410	Base excision repair	1/481	47/9716	0.908568	1	Neil3
mmu01521	EGFR tyrosine kinase inhibitor resistance	2/481	80/9716	0.911939	1	Igf1/Nrg1
mmu05160	Hepatitis C	5/481	167/9716	0.921789	1	Gm2423/Ifng/Cldn22/Cdkn1a/Cxcl10
mmu04151	PI3K-Akt signaling pathway	13/481	367/9716	0.923677	1	Ddit4/Gm2423/Ntrk2/Brca1/Igf1/Mtcp1/Erbb4/Cdkn1a/Thbs4/Lama1/Fgf23/Col6a5/Itga1
mmu00190	Oxidative phosphorylation	4/481	141/9716	0.923905	1	Atp6v1b1/Atp5me/Atp6v0d2/Cox8b
mmu00071	Fatty acid degradation	1/481	52/9716	0.929161	1	Cyp4a32
mmu03083	Polycomb repressive complex	2/481	87/9716	0.934083	1	Asxl3/Aurkb
mmu00600	Sphingolipid metabolism	1/481	55/9716	0.939222	1	Gla
mmu04510	Focal adhesion	6/481	202/9716	0.939516	1	Igf1/Thbs4/Lama1/Col6a5/Itga1/Mapk10
mmu04919	Thyroid hormone signaling pathway	3/481	120/9716	0.940953	1	Pln/Atp1a4/Myh6
mmu04072	Phospholipase D signaling pathway	4/481	149/9716	0.941761	1	Fcer1g/Grm6/Cxcr1/Pla2g4c
mmu05200	Pathways in cancer	20/481	548/9716	0.944258	1	Arnt2/Cdkn2a/Fos/Rad51/Igf1/Ifng/Camk2a/Cks1b/Il13/Gstp2/Cdkn1a/Lama1/Fgf23/Fzd4/Pax8/Wnt2b/Ccna2/Mapk10/Fzd10/Birc5
mmu04370	VEGF signaling pathway	1/481	58/9716	0.947856	1	Pla2g4c
mmu05213	Endometrial cancer	1/481	58/9716	0.947856	1	Cdkn1a
mmu05134	Legionellosis	1/481	59/9716	0.950453	1	Pycard
mmu05168	Herpes simplex virus 1 infection	16/481	461/9716	0.952441	1	Zfp987/H2-M2/Ifng/Gm3055/H2-T26/Lta/Ccl2/Gm14419/H2-Aa/H2-Q9/H2-Ab1/H2-Oa/Cd74/H2-Eb1/Zim1/Ccl12
mmu04213	Longevity regulating pathway - multiple species	1/481	61/9716	0.955266	1	Igf1
mmu04144	Endocytosis	8/481	268/9716	0.95894	1	H2-M2/Pip5kl1/Folr2/Ccr5/Iqsec3/H2-T26/Cxcr1/H2-Q9
mmu04330	Notch signaling pathway	1/481	63/9716	0.959613	1	Spen
mmu00310	Lysine degradation	1/481	64/9716	0.961625	1	Smyd1
mmu04932	Non-alcoholic fatty liver disease	4/481	162/9716	0.962805	1	Fos/Il1a/Mapk10/Cox8b
mmu04137	Mitophagy - animal	2/481	101/9716	0.963555	1	Rps27a/Mapk10
mmu04140	Autophagy - animal	4/481	167/9716	0.968828	1	Ddit4/Rps27a/Ctsd/Mapk10
mmu05208	Chemical carcinogenesis - reactive oxygen species	6/481	229/9716	0.973565	1	Fos/Cyba/Slc25a31/Cyp1a1/Mapk10/Cox8b
mmu04350	TGF-beta signaling pathway	2/481	110/9716	0.975298	1	Grem1/Ifng
mmu03010	Ribosome	7/481	262/9716	0.977632	1	Gm15501/LOC118568354/Rpl39l/Gm6109/Rps27a/Rpl17/Gm10420
mmu04621	NOD-like receptor signaling pathway	5/481	208/9716	0.979312	1	Pycard/Cyba/Ccl2/Mapk10/Ccl12
mmu04714	Thermogenesis	6/481	238/9716	0.980208	1	Atp5me/Nppa/Actl6b/Lipe/Adcy10/Cox8b
mmu04670	Leukocyte transendothelial migration	2/481	119/9716	0.983346	1	Cyba/Cldn22
mmu05132	Salmonella infection	6/481	251/9716	0.987109	1	Pycard/Fos/Tubb3/Tuba3a/Tubb1/Mapk10
mmu04211	Longevity regulating pathway	1/481	90/9716	0.989859	1	Igf1
mmu04520	Adherens junction	1/481	92/9716	0.990848	1	Ptprb
mmu04810	Regulation of actin cytoskeleton	5/481	232/9716	0.991089	1	Scin/Iqgap3/Itgax/Fgf23/Itga1
mmu04530	Tight junction	3/481	169/9716	0.991341	1	Tuba3a/Cldn22/Mapk10
mmu03015	mRNA surveillance pathway	1/481	104/9716	0.995055	1	Papolb
mmu04931	Insulin resistance	1/481	110/9716	0.996366	1	Mapk10
mmu03013	Nucleocytoplasmic transport	1/481	118/9716	0.997591	1	Sumo2
mmu04141	Protein processing in endoplasmic reticulum	2/481	175/9716	0.998689	1	Hspa4l/Mapk10
mmu04015	Rap1 signaling pathway	3/481	214/9716	0.9987	1	Igf1/Fgf23/Grin2b
mmu03082	ATP-dependent chromatin remodeling	1/481	136/9716	0.999046	1	Actl6b
mmu04360	Axon guidance	1/481	181/9716	0.999907	1	Camk2a
mmu03040	Spliceosome	2/481	265/9716	0.999982	1	Gm25135/Gm24924
mmu04740	Olfactory transduction	8/481	1163/9716	1	1	Or7e178/Camk2a/Gucy2e/Or2y1g/Or8b53/Or10ac1/Or6s1/Or2aj6
